# Supplementary material for: The Naïve Bayes classifier++ for metagenomic taxonomic classification—query evaluation
Source: Bioinformatics. 2024 Dec 19;41(1):btae743. doi: 10.1093/bioinformatics/btae743 (PMC11729721; doi:10.1093/bioinformatics/btae743)
Supplement: btae743_Supplementary_Data [file btae743_supplementary_data.zip]

Archive with 12 entries (12 files):
- database_assembly_summaries.zip
- .DS_Store
- ._standard_assembly_summary.csv
- supplementary_figures.pdf
- standard_assembly_summary.csv
- ._database_assembly_summaries
- ._basic_assembly_summary.csv
- ._.DS_Store
- extended_assembly_summary.csv
- appendix.pdf
- basic_assembly_summary.csv
- ._extended_assembly_summary.csv
