# Supplementary material for: The Naïve Bayes classifier++ for metagenomic taxonomic classification—query evaluation
Source: Bioinformatics. 2024 Dec 19;41(1):btae743. doi: 10.1093/bioinformatics/btae743 (PMC11729721; doi:10.1093/bioinformatics/btae743)
Supplement: btae743_Supplementary_Data [file btae743_supplementary_data.zip › standard_assembly_summary.csv]

#assembly_accession	bioproject	biosample	wgs_master	refseq_category	taxid	species_taxid	organism_name	infraspecific_name	isolate	version_status	assembly_level	release_type	genome_rep	seq_rel_date	asm_name	asm_submitter	gbrs_paired_asm	paired_asm_comp	ftp_path	excluded_from_refseq	relation_to_type_material	asm_not_live_date	assembly_type	group	genome_size	genome_size_ungapped	gc_percent	replicon_count	scaffold_count	contig_count	annotation_provider	annotation_name	annotation_date	total_gene_count	protein_coding_gene_count	non_coding_gene_count	pubmed_id
GCF_000012865.1	PRJNA224116	SAMN02603998	na	representative genome	246194	129958	Carboxydothermus hydrogenoformans Z-2901	strain=Z-2901	na	latest	Complete Genome	Major	Full	2005/10/21	ASM1286v1	TIGR	GCA_000012865.1	identical	https://ftp.ncbi.nlm.nih.gov/genomes/all/GCF/000/012/865/GCF_000012865.1_ASM1286v1	na	assembly from type material	na	haploid	bacteria	2401520	2401520	42.0	1	1	1	NCBI RefSeq	NCBI Prokaryotic Genome Annotation Pipeline (PGAP)	03/12/23	2529	2448	66	16311624
GCF_000012945.1	PRJNA224116	SAMN02598262	na	representative genome	482957	482957	Burkholderia lata	strain=383	na	latest	Complete Genome	Major	Full	2005/10/20	ASM1294v1	DOE Joint Genome Institute	GCA_000012945.1	identical	https://ftp.ncbi.nlm.nih.gov/genomes/all/GCF/000/012/945/GCF_000012945.1_ASM1294v1	na	assembly from type material	na	haploid	bacteria	8676277	8676277	66.0	3	3	3	NCBI RefSeq	NCBI Prokaryotic Genome Annotation Pipeline (PGAP)	04/23/23	7867	7703	91	na
GCF_000012965.1	PRJNA224116	SAMN02598289	na	representative genome	326298	39766	Sulfurimonas denitrificans DSM 1251	strain=DSM 1251	na	latest	Complete Genome	Major	Full	2005/11/01	ASM1296v1	US DOE Joint Genome Institute (JGI-PGF)	GCA_000012965.1	identical	https://ftp.ncbi.nlm.nih.gov/genomes/all/GCF/000/012/965/GCF_000012965.1_ASM1296v1	na	assembly from type material	na	haploid	bacteria	2201561	2201561	34.0	1	1	1	NCBI RefSeq	NCBI Prokaryotic Genome Annotation Pipeline (PGAP)	05/28/23	2214	2147	60	18065616
GCF_000013165.1	PRJNA224116	SAMN02604016	na	representative genome	222891	951	Neorickettsia sennetsu str. Miyayama	strain=Miyayama	na	latest	Complete Genome	Major	Full	2006/02/21	ASM1316v1	TIGR	GCA_000013165.1	identical	https://ftp.ncbi.nlm.nih.gov/genomes/all/GCF/000/013/165/GCF_000013165.1_ASM1316v1	na	assembly from type material	na	haploid	bacteria	859006	859006	41.0	1	1	1	NCBI RefSeq	NCBI Prokaryotic Genome Annotation Pipeline (PGAP)	03/12/23	795	752	39	16482227
GCF_000012985.1	PRJNA224116	SAMN02603483	na	representative genome	349521	158327	Hahella chejuensis KCTC 2396	strain=KCTC 2396	na	latest	Complete Genome	Major	Full	2005/12/14	ASM1298v1	Korea Research Institute of Bioscience and Biotechnology (KRIBB)	GCA_000012985.1	identical	https://ftp.ncbi.nlm.nih.gov/genomes/all/GCF/000/012/985/GCF_000012985.1_ASM1298v1	na	assembly from type material	na	haploid	bacteria	7215267	7215267	53.5	1	1	1	NCBI RefSeq	NCBI Prokaryotic Genome Annotation Pipeline (PGAP)	02/22/23	6402	6280	86	16352867
GCF_000013885.1	PRJNA224116	SAMN02598307	na	representative genome	323097	912	Nitrobacter hamburgensis X14	strain=X14	na	latest	Complete Genome	Major	Full	2006/04/11	ASM1388v1	DOE Joint Genome Institute	GCA_000013885.1	identical	https://ftp.ncbi.nlm.nih.gov/genomes/all/GCF/000/013/885/GCF_000013885.1_ASM1388v1	na	assembly from type material	na	haploid	bacteria	5011522	5011522	61.5	4	4	4	NCBI RefSeq	NCBI Prokaryotic Genome Annotation Pipeline (PGAP)	05/27/23	4899	4488	59	na
GCF_000013985.1	PRJNA224116	SAMN02598319	na	representative genome	317655	117207	Sphingopyxis alaskensis RB2256	strain=RB2256	na	latest	Complete Genome	Major	Full	2006/05/18	ASM1398v1	DOE Joint Genome Institute	GCA_000013985.1	identical	https://ftp.ncbi.nlm.nih.gov/genomes/all/GCF/000/013/985/GCF_000013985.1_ASM1398v1	na	assembly from type material	na	haploid	bacteria	3373713	3373713	65.0	2	2	2	NCBI RefSeq	NCBI Prokaryotic Genome Annotation Pipeline (PGAP)	02/12/23	3299	3212	51	19805210
GCF_000013405.1	PRJNA224116	SAMN02603418	na	representative genome	56780	316277	Syntrophus aciditrophicus SB	strain=SB	na	latest	Complete Genome	Major	Full	2006/01/26	ASM1340v1	Integrated Genomics	GCA_000013405.1	identical	https://ftp.ncbi.nlm.nih.gov/genomes/all/GCF/000/013/405/GCF_000013405.1_ASM1340v1	na	assembly from type material	na	haploid	bacteria	3179300	3179300	51.0	1	1	1	NCBI RefSeq	NCBI Prokaryotic Genome Annotation Pipeline (PGAP)	08/21/22	2939	2854	56	17442750
GCF_000013605.1	PRJNA224116	SAMN02598320	na	representative genome	338969	192843	Rhodoferax ferrireducens T118	strain=DSM 15236	na	latest	Complete Genome	Major	Full	2006/03/10	ASM1360v1	DOE Joint Genome Institute	GCA_000013605.1	identical	https://ftp.ncbi.nlm.nih.gov/genomes/all/GCF/000/013/605/GCF_000013605.1_ASM1360v1	na	assembly from type material	na	haploid	bacteria	4969784	4969784	59.5	2	2	2	NCBI RefSeq	NCBI Prokaryotic Genome Annotation Pipeline (PGAP)	04/20/23	4646	4533	54	na
GCF_000013705.1	PRJNA224116	SAMN02598256	na	representative genome	265072	405	Methylobacillus flagellatus KT	strain=KT	na	latest	Complete Genome	Major	Full	2006/04/10	ASM1370v1	DOE Joint Genome Institute	GCA_000013705.1	identical	https://ftp.ncbi.nlm.nih.gov/genomes/all/GCF/000/013/705/GCF_000013705.1_ASM1370v1	na	assembly from type material	na	haploid	bacteria	2971517	2971517	55.5	1	1	1	NCBI RefSeq	NCBI Prokaryotic Genome Annotation Pipeline (PGAP)	12/06/22	2875	2790	55	na
GCF_000013725.1	PRJNA224116	SAMN02598545	na	representative genome	259564	29291	Methanococcoides burtonii DSM 6242	strain=DSM 6242	na	latest	Complete Genome	Major	Full	2006/04/10	ASM1372v1	DOE Joint Genome Institute	GCA_000013725.1	identical	https://ftp.ncbi.nlm.nih.gov/genomes/all/GCF/000/013/725/GCF_000013725.1_ASM1372v1	na	assembly from type material	na	haploid	archaea	2575032	2575032	40.5	1	1	1	NCBI RefSeq	NCBI Prokaryotic Genome Annotation Pipeline (PGAP)	12/28/22	2625	2468	65	na
GCF_000013345.1	PRJNA224116	SAMN02199398	na	representative genome	106370	106370	Frankia casuarinae	strain=CcI3	na	latest	Complete Genome	Major	Full	2006/02/06	ASM1334v1	US DOE Joint Genome Institute (JGI-PGF)	GCA_000013345.1	identical	https://ftp.ncbi.nlm.nih.gov/genomes/all/GCF/000/013/345/GCF_000013345.1_ASM1334v1	na	assembly from type material	na	haploid	bacteria	5433628	5433628	70.0	1	1	1	NCBI RefSeq	NCBI Prokaryotic Genome Annotation Pipeline (PGAP)	08/21/22	4740	4501	53	17151343
GCF_000013425.1	PRJNA57795	SAMN02604235	na	reference genome	93061	1280	Staphylococcus aureus subsp. aureus NCTC 8325	strain=NCTC 8325	na	latest	Complete Genome	Major	Full	2006/02/13	ASM1342v1	University of Oklahoma Health Sciences Center	GCA_000013425.1	identical	https://ftp.ncbi.nlm.nih.gov/genomes/all/GCF/000/013/425/GCF_000013425.1_ASM1342v1	na	na	na	haploid	bacteria	2821361	2821361	32.5	1	1	1	University of Oklahoma Health Sciences Center	Annotation submitted by University of Oklahoma Health Sciences Center	08/03/16	2872	2767	75	na
GCF_000013445.1	PRJNA224116	SAMN02598287	na	representative genome	323259	2203	Methanospirillum hungatei JF-1	strain=JF-1	na	latest	Complete Genome	Major	Full	2006/02/17	ASM1344v1	DOE Joint Genome Institute	GCA_000013445.1	identical	https://ftp.ncbi.nlm.nih.gov/genomes/all/GCF/000/013/445/GCF_000013445.1_ASM1344v1	na	assembly from type material	na	haploid	archaea	3544738	3544738	45.0	1	1	1	NCBI RefSeq	NCBI Prokaryotic Genome Annotation Pipeline (PGAP)	03/07/23	3415	3317	67	26744606
GCF_000013645.1	PRJNA224116	SAMN02598451	na	representative genome	266265	36873	Paraburkholderia xenovorans LB400	strain=LB400	na	latest	Complete Genome	Major	Full	2006/04/10	ASM1364v1	DOE Joint Genome Institute	GCA_000013645.1	identical	https://ftp.ncbi.nlm.nih.gov/genomes/all/GCF/000/013/645/GCF_000013645.1_ASM1364v1	na	assembly from type material	na	haploid	bacteria	9731138	9731138	62.5	3	3	3	NCBI RefSeq	NCBI Prokaryotic Genome Annotation Pipeline (PGAP)	02/12/23	8834	8488	87	17030797
GCF_000014145.1	PRJNA224116	SAMN02598536	na	representative genome	269798	985	Cytophaga hutchinsonii ATCC 33406	strain=ATCC 33406	na	latest	Complete Genome	Major	Full	2006/07/11	ASM1414v1	DOE Joint Genome Institute	GCA_000014145.1	identical	https://ftp.ncbi.nlm.nih.gov/genomes/all/GCF/000/014/145/GCF_000014145.1_ASM1414v1	na	assembly from type material	na	haploid	bacteria	4433218	4433218	38.5	1	1	1	NCBI RefSeq	NCBI Prokaryotic Genome Annotation Pipeline (PGAP)	10/05/22	3747	3674	51	17400776
GCF_000014005.1	PRJNA224116	SAMN02598354	na	representative genome	204669	658062	Candidatus Koribacter versatilis Ellin345	strain=Ellin345	na	latest	Complete Genome	Major	Full	2006/05/04	ASM1400v1	DOE Joint Genome Institute	GCA_000014005.1	identical	https://ftp.ncbi.nlm.nih.gov/genomes/all/GCF/000/014/005/GCF_000014005.1_ASM1400v1	na	na	na	haploid	bacteria	5650368	5650368	58.0	1	1	1	NCBI RefSeq	NCBI Prokaryotic Genome Annotation Pipeline (PGAP)	11/26/22	4971	4904	54	19201974
GCF_000014505.1	PRJNA224116	SAMN02598525	na	representative genome	278197	1255	Pediococcus pentosaceus ATCC 25745	strain=ATCC 25745	na	latest	Complete Genome	Major	Full	2006/10/13	ASM1450v1	US DOE Joint Genome Institute (JGI), The Lactic Acid Bacteria Genome Consortium and Fidelity Systems Inc.	GCA_000014505.1	identical	https://ftp.ncbi.nlm.nih.gov/genomes/all/GCF/000/014/505/GCF_000014505.1_ASM1450v1	na	na	na	haploid	bacteria	1832387	1832387	37.0	1	1	1	NCBI RefSeq	NCBI Prokaryotic Genome Annotation Pipeline (PGAP)	09/28/22	1815	1728	73	17030793
GCF_000014705.1	PRJNA224116	SAMN02598301	na	representative genome	318167	56812	Shewanella frigidimarina NCIMB 400	strain=NCIMB 400	na	latest	Complete Genome	Major	Full	2006/09/14	ASM1470v1	DOE Joint Genome Institute	GCA_000014705.1	identical	https://ftp.ncbi.nlm.nih.gov/genomes/all/GCF/000/014/705/GCF_000014705.1_ASM1470v1	na	na	na	haploid	bacteria	4845257	4845257	41.5	1	1	1	NCBI RefSeq	NCBI Prokaryotic Genome Annotation Pipeline (PGAP)	04/23/23	4180	4001	129	na
GCF_000015025.1	PRJNA224116	SAMN02598358	na	representative genome	351607	28049	Acidothermus cellulolyticus 11B	strain=11B; ATCC 43068	na	latest	Complete Genome	Major	Full	2006/11/09	ASM1502v1	DOE Joint Genome Institute	GCA_000015025.1	identical	https://ftp.ncbi.nlm.nih.gov/genomes/all/GCF/000/015/025/GCF_000015025.1_ASM1502v1	na	assembly from type material	na	haploid	bacteria	2443540	2443540	66.5	1	1	1	NCBI RefSeq	NCBI Prokaryotic Genome Annotation Pipeline (PGAP)	02/22/23	2203	2139	51	19270083
GCF_000015105.1	PRJNA224116	SAMN02598375	na	representative genome	413404	386487	Candidatus Ruthia magnifica str. Cm (Calyptogena magnifica)	strain=Cm	na	latest	Complete Genome	Major	Full	2006/12/01	ASM1510v1	DOE Joint Genome Institute	GCA_000015105.1	identical	https://ftp.ncbi.nlm.nih.gov/genomes/all/GCF/000/015/105/GCF_000015105.1_ASM1510v1	na	na	na	haploid	bacteria	1160782	1160782	34.0	1	1	1	NCBI RefSeq	NCBI Prokaryotic Genome Annotation Pipeline (PGAP)	04/09/23	1128	1069	42	17303757
GCF_000014725.1	PRJNA224116	SAMN02598286	na	representative genome	335541	863	Syntrophomonas wolfei subsp. wolfei str. Goettingen G311	strain=Goettingen	na	latest	Complete Genome	Major	Full	2006/09/14	ASM1472v1	DOE Joint Genome Institute	GCA_000014725.1	identical	https://ftp.ncbi.nlm.nih.gov/genomes/all/GCF/000/014/725/GCF_000014725.1_ASM1472v1	na	assembly from type material	na	haploid	bacteria	2936195	2936195	44.5	1	1	1	NCBI RefSeq	NCBI Prokaryotic Genome Annotation Pipeline (PGAP)	04/11/23	2702	2594	62	na
GCF_000014945.1	PRJNA224116	SAMN02598350	na	representative genome	349307	2224	Methanothrix thermoacetophila PT	strain=PT	na	latest	Complete Genome	Major	Full	2006/10/25	ASM1494v1	US DOE Joint Genome Institute	GCA_000014945.1	identical	https://ftp.ncbi.nlm.nih.gov/genomes/all/GCF/000/014/945/GCF_000014945.1_ASM1494v1	na	assembly from synonym type material	na	haploid	archaea	1879471	1879471	53.5	1	1	1	NCBI RefSeq	NCBI Prokaryotic Genome Annotation Pipeline (PGAP)	12/12/22	1824	1761	56	na
GCF_000015045.1	PRJNA224116	SAMN02598297	na	representative genome	338966	29543	Pelobacter propionicus DSM 2379	strain=DSM 2379	na	latest	Complete Genome	Major	Full	2006/11/30	ASM1504v1	US DOE Joint Genome Institute	GCA_000015045.1	identical	https://ftp.ncbi.nlm.nih.gov/genomes/all/GCF/000/015/045/GCF_000015045.1_ASM1504v1	na	assembly from type material	na	haploid	bacteria	4241119	4241119	58.0	3	3	3	NCBI RefSeq	NCBI Prokaryotic Genome Annotation Pipeline (PGAP)	12/28/22	3927	3833	69	na
GCF_000015145.1	PRJNA224116	SAMN02604082	na	representative genome	415426	54248	Hyperthermus butylicus DSM 5456	strain=DSM 5456	na	latest	Complete Genome	Major	Full	2007/01/22	ASM1514v1	Univ. Copenhagen	GCA_000015145.1	identical	https://ftp.ncbi.nlm.nih.gov/genomes/all/GCF/000/015/145/GCF_000015145.1_ASM1514v1	na	assembly from type material	na	haploid	archaea	1667163	1667163	53.5	1	1	1	NCBI RefSeq	NCBI Prokaryotic Genome Annotation Pipeline (PGAP)	03/09/23	1827	1752	51	17350933
GCF_000014765.1	PRJNA224116	SAMN02598323	na	representative genome	335283	916	Nitrosomonas eutropha C91	strain=C91	na	latest	Complete Genome	Major	Full	2006/09/13	ASM1476v1	DOE Joint Genome Institute	GCA_000014765.1	identical	https://ftp.ncbi.nlm.nih.gov/genomes/all/GCF/000/014/765/GCF_000014765.1_ASM1476v1	na	na	na	haploid	bacteria	2781824	2781824	48.5	3	3	3	NCBI RefSeq	NCBI Prokaryotic Genome Annotation Pipeline (PGAP)	04/09/23	2741	2581	48	17991028
GCF_000014865.1	PRJNA224116	SAMN02598452	na	representative genome	156889	1124597	Magnetococcus marinus MC-1	strain=MC-1	na	latest	Complete Genome	Major	Full	2006/11/08	ASM1486v1	US DOE Joint Genome Institute	GCA_000014865.1	identical	https://ftp.ncbi.nlm.nih.gov/genomes/all/GCF/000/014/865/GCF_000014865.1_ASM1486v1	na	assembly from type material	na	haploid	bacteria	4719581	4719581	54.0	1	1	1	NCBI RefSeq	NCBI Prokaryotic Genome Annotation Pipeline (PGAP)	11/10/22	3849	3735	60	22581902
GCF_000014965.1	PRJNA224116	SAMN02598285	na	representative genome	335543	119484	Syntrophobacter fumaroxidans MPOB	strain=MPOB	na	latest	Complete Genome	Major	Full	2006/10/26	ASM1496v1	US DOE Joint Genome Institute	GCA_000014965.1	identical	https://ftp.ncbi.nlm.nih.gov/genomes/all/GCF/000/014/965/GCF_000014965.1_ASM1496v1	na	assembly from type material	na	haploid	bacteria	4990251	4990251	59.5	1	1	1	NCBI RefSeq	NCBI Prokaryotic Genome Annotation Pipeline (PGAP)	04/22/23	4033	3957	60	na
GCF_000014785.1	PRJNA224116	SAMN02598349	na	representative genome	187272	351052	Alkalilimnicola ehrlichii MLHE-1	strain=MLHE-1	na	latest	Complete Genome	Major	Full	2006/09/12	ASM1478v1	DOE Joint Genome Institute	GCA_000014785.1	identical	https://ftp.ncbi.nlm.nih.gov/genomes/all/GCF/000/014/785/GCF_000014785.1_ASM1478v1	na	assembly from type material	na	haploid	bacteria	3275944	3275944	67.5	1	1	1	NCBI RefSeq	NCBI Prokaryotic Genome Annotation Pipeline (PGAP)	12/28/22	2963	2888	58	na
GCF_000014885.1	PRJNA224116	SAMN02603456	na	representative genome	225849	404011	Shewanella piezotolerans WP3	strain=WP3	na	latest	Complete Genome	Major	Full	2008/11/13	ASM1488v1	James D. Watson Institute of Genome Sciences	GCA_000014885.1	identical	https://ftp.ncbi.nlm.nih.gov/genomes/all/GCF/000/014/885/GCF_000014885.1_ASM1488v1	na	assembly from type material	na	haploid	bacteria	5396476	5396476	43.0	1	1	1	NCBI RefSeq	NCBI Prokaryotic Genome Annotation Pipeline (PGAP)	03/12/23	4630	4443	115	18398463
GCF_000015285.1	PRJNA224116	SAMN02598361	na	representative genome	357804	357794	Psychromonas ingrahamii 37	strain=37	na	latest	Complete Genome	Major	Full	2006/12/22	ASM1528v1	DOE Joint Genome Institute	GCA_000015285.1	identical	https://ftp.ncbi.nlm.nih.gov/genomes/all/GCF/000/015/285/GCF_000015285.1_ASM1528v1	na	assembly from type material	na	haploid	bacteria	4559598	4559598	40.0	1	1	1	NCBI RefSeq	NCBI Prokaryotic Genome Annotation Pipeline (PGAP)	12/28/22	3925	3720	120	na
GCF_000015305.1	PRJNA224116	SAMN02598347	na	representative genome	350058	110539	Mycolicibacterium vanbaalenii PYR-1	strain=PYR-1	na	latest	Complete Genome	Major	Full	2006/12/27	ASM1530v1	DOE Joint Genome Institute	GCA_000015305.1	identical	https://ftp.ncbi.nlm.nih.gov/genomes/all/GCF/000/015/305/GCF_000015305.1_ASM1530v1	na	assembly from type material	na	haploid	bacteria	6491865	6491865	67.5	1	1	1	NCBI RefSeq	NCBI Prokaryotic Genome Annotation Pipeline (PGAP)	03/10/23	6220	6046	57	na
GCF_000015485.1	PRJNA224116	SAMN02598381	na	representative genome	391774	881	Desulfovibrio vulgaris DP4	strain=DP4	na	latest	Complete Genome	Major	Full	2007/01/03	ASM1548v1	DOE Joint Genome Institute	GCA_000015485.1	identical	https://ftp.ncbi.nlm.nih.gov/genomes/all/GCF/000/015/485/GCF_000015485.1_ASM1548v1	na	na	na	haploid	bacteria	3661391	3661391	63.0	2	2	2	NCBI RefSeq	NCBI Prokaryotic Genome Annotation Pipeline (PGAP)	10/12/22	3169	3069	89	na
GCF_000020525.1	PRJNA224116	SAMN02598461	na	representative genome	517418	100716	Chloroherpeton thalassium ATCC 35110	strain=ATCC 35110	na	latest	Complete Genome	Major	Full	2008/06/27	ASM2052v1	US DOE Joint Genome Institute	GCA_000020525.1	identical	https://ftp.ncbi.nlm.nih.gov/genomes/all/GCF/000/020/525/GCF_000020525.1_ASM2052v1	na	assembly from type material	na	haploid	bacteria	3293456	3293456	45.0	1	1	1	NCBI RefSeq	NCBI Prokaryotic Genome Annotation Pipeline (PGAP)	07/31/22	2780	2710	50	na
GCF_000020625.1	PRJNA224116	SAMN02598281	na	representative genome	290512	1102	Prosthecochloris aestuarii DSM 271	strain=DSM 271	na	latest	Complete Genome	Major	Full	2008/07/18	ASM2062v1	US DOE Joint Genome Institute	GCA_000020625.1	identical	https://ftp.ncbi.nlm.nih.gov/genomes/all/GCF/000/020/625/GCF_000020625.1_ASM2062v1	na	assembly from type material	na	haploid	bacteria	2579695	2579695	50.0	2	2	2	NCBI RefSeq	NCBI Prokaryotic Genome Annotation Pipeline (PGAP)	04/22/23	2400	2316	52	na
GCF_000020725.1	PRJNA224116	SAMN02598400	na	representative genome	404380	225194	Citrifermentans bemidjiense Bem	strain=Bem	na	latest	Complete Genome	Major	Full	2008/08/19	ASM2072v1	US DOE Joint Genome Institute (JGI-PGF)	GCA_000020725.1	identical	https://ftp.ncbi.nlm.nih.gov/genomes/all/GCF/000/020/725/GCF_000020725.1_ASM2072v1	na	assembly from type material	na	haploid	bacteria	4615150	4615150	60.0	1	1	1	NCBI RefSeq	NCBI Prokaryotic Genome Annotation Pipeline (PGAP)	10/28/22	4124	4015	76	20828392
GCF_000020945.1	PRJNA224116	SAMN02603927	na	representative genome	309798	35786	Coprothermobacter proteolyticus DSM 5265	strain=DSM 5265	na	latest	Complete Genome	Major	Full	2008/09/26	ASM2094v1	The J. Craig Venter Institute	GCA_000020945.1	identical	https://ftp.ncbi.nlm.nih.gov/genomes/all/GCF/000/020/945/GCF_000020945.1_ASM2094v1	na	assembly from type material	na	haploid	bacteria	1424912	1424912	44.5	1	1	1	NCBI RefSeq	NCBI Prokaryotic Genome Annotation Pipeline (PGAP)	12/18/22	1472	1409	57	24831154
GCF_000021045.1	PRJNA224116	SAMN02604349	na	representative genome	322710	354	Azotobacter vinelandii DJ	strain=DJ; ATCC BAA-1303	na	latest	Complete Genome	Major	Full	2009/04/14	ASM2104v1	US DOE Joint Genome Institute (JGI-PGF)	GCA_000021045.1	identical	https://ftp.ncbi.nlm.nih.gov/genomes/all/GCF/000/021/045/GCF_000021045.1_ASM2104v1	na	na	na	haploid	bacteria	5365318	5365318	65.5	1	1	1	NCBI RefSeq	NCBI Prokaryotic Genome Annotation Pipeline (PGAP)	12/19/22	4914	4676	86	19429624
GCF_000021545.1	PRJNA224116	SAMN02604030	na	representative genome	204536	309806	Sulfurihydrogenibium azorense Az-Fu1	strain=Az-Fu1	na	latest	Complete Genome	Major	Full	2009/03/25	ASM2154v1	TIGR	GCA_000021545.1	identical	https://ftp.ncbi.nlm.nih.gov/genomes/all/GCF/000/021/545/GCF_000021545.1_ASM2154v1	na	assembly from type material	na	haploid	bacteria	1640877	1640877	32.5	1	1	1	NCBI RefSeq	NCBI Prokaryotic Genome Annotation Pipeline (PGAP)	11/26/22	1767	1711	48	19136599
GCF_000021285.1	PRJNA224116	SAMN02603170	na	representative genome	484019	2421	Thermosipho africanus TCF52B	strain=TCF52B	na	latest	Complete Genome	Major	Full	2008/12/10	ASM2128v1	Dalhousie University	GCA_000021285.1	identical	https://ftp.ncbi.nlm.nih.gov/genomes/all/GCF/000/021/285/GCF_000021285.1_ASM2128v1	na	na	na	haploid	bacteria	2016657	2016657	30.5	1	1	1	NCBI RefSeq	NCBI Prokaryotic Genome Annotation Pipeline (PGAP)	08/21/22	2043	1948	60	19124572
GCF_000021725.1	PRJNA224116	SAMN02603431	na	representative genome	598659	244787	Nautilia profundicola AmH	strain=AmH	na	latest	Complete Genome	Major	Full	2009/02/13	ASM2172v1	J Craig Venter Institute	GCA_000021725.1	identical	https://ftp.ncbi.nlm.nih.gov/genomes/all/GCF/000/021/725/GCF_000021725.1_ASM2172v1	na	assembly from type material	na	haploid	bacteria	1676444	1676444	33.5	1	1	1	NCBI RefSeq	NCBI Prokaryotic Genome Annotation Pipeline (PGAP)	03/12/23	1794	1728	64	19197347
GCF_000021825.1	PRJNA224116	SAMN00000286	na	representative genome	65393	2546356	Gloeothece citriformis PCC 7424	strain=PCC 7424	na	latest	Complete Genome	Major	Full	2008/12/17	ASM2182v1	US DOE Joint Genome Institute (JGI-PGF)	GCA_000021825.1	identical	https://ftp.ncbi.nlm.nih.gov/genomes/all/GCF/000/021/825/GCF_000021825.1_ASM2182v1	na	assembly from type material	na	haploid	bacteria	6554169	6554169	38.5	7	7	7	NCBI RefSeq	NCBI Prokaryotic Genome Annotation Pipeline (PGAP)	03/10/23	5937	5768	59	na
GCF_000021945.1	PRJNA224116	SAMN00623036	na	representative genome	326427	152260	Chloroflexus aggregans DSM 9485	strain=DSM 9485	na	latest	Complete Genome	Major	Full	2009/01/05	ASM2194v1	US DOE Joint Genome Institute	GCA_000021945.1	identical	https://ftp.ncbi.nlm.nih.gov/genomes/all/GCF/000/021/945/GCF_000021945.1_ASM2194v1	na	assembly from type material	na	haploid	bacteria	4684931	4684931	56.0	1	1	1	NCBI RefSeq	NCBI Prokaryotic Genome Annotation Pipeline (PGAP)	12/28/22	3879	3801	59	na
GCF_000022145.1	PRJNA224116	SAMN00000050	na	representative genome	455488	161493	Anaeromyxobacter dehalogenans 2CP-1	strain=2CP1	na	latest	Complete Genome	Major	Full	2009/01/12	ASM2214v1	US DOE Joint Genome Institute (JGI-PGF)	GCA_000022145.1	identical	https://ftp.ncbi.nlm.nih.gov/genomes/all/GCF/000/022/145/GCF_000022145.1_ASM2214v1	na	assembly from type material	na	haploid	bacteria	5029329	5029329	74.5	1	1	1	NCBI RefSeq	NCBI Prokaryotic Genome Annotation Pipeline (PGAP)	05/02/23	4572	4480	59	na
GCF_000021005.1	PRJNA224116	SAMN02603252	na	representative genome	557760	1063	Cereibacter sphaeroides KD131	strain=KD131; KCTC 12085	na	latest	Complete Genome	Major	Full	2009/01/22	ASM2100v1	GenoTech corp.	GCA_000021005.1	identical	https://ftp.ncbi.nlm.nih.gov/genomes/all/GCF/000/021/005/GCF_000021005.1_ASM2100v1	na	na	na	haploid	bacteria	4711139	4711139	69.0	4	4	4	NCBI RefSeq	NCBI Prokaryotic Genome Annotation Pipeline (PGAP)	04/27/23	4476	4345	70	19028901
GCF_000021325.1	PRJNA224116	SAMN02598444	na	representative genome	272568	33996	Gluconacetobacter diazotrophicus PA1 5	strain=PAl 5; ATCC 49037	na	latest	Complete Genome	Major	Full	2008/10/16	ASM2132v1	US DOE Joint Genome Institute (JGI-PGF)	GCA_000021325.1	identical	https://ftp.ncbi.nlm.nih.gov/genomes/all/GCF/000/021/325/GCF_000021325.1_ASM2132v1	na	assembly from type material	na	haploid	bacteria	3914947	3914947	66.0	2	2	2	NCBI RefSeq	NCBI Prokaryotic Genome Annotation Pipeline (PGAP)	04/24/23	3694	3557	71	21304715
GCF_000021645.1	PRJNA224116	SAMN00002661	na	representative genome	515635	513050	Dictyoglomus turgidum DSM 6724	strain=DSM 6724	na	latest	Complete Genome	Major	Full	2008/12/12	ASM2164v1	US DOE Joint Genome Institute (JGI-PGF)	GCA_000021645.1	identical	https://ftp.ncbi.nlm.nih.gov/genomes/all/GCF/000/021/645/GCF_000021645.1_ASM2164v1	na	assembly from type material	na	haploid	bacteria	1855560	1855560	33.5	1	1	1	NCBI RefSeq	NCBI Prokaryotic Genome Annotation Pipeline (PGAP)	04/10/23	1877	1812	55	na
GCF_000021745.1	PRJNA224116	SAMN00000045	na	representative genome	395965	199596	Methylocella silvestris BL2	strain=BL2	na	latest	Complete Genome	Major	Full	2008/12/15	ASM2174v1	US DOE Joint Genome Institute (JGI-PGF)	GCA_000021745.1	identical	https://ftp.ncbi.nlm.nih.gov/genomes/all/GCF/000/021/745/GCF_000021745.1_ASM2174v1	na	assembly from type material	na	haploid	bacteria	4305430	4305430	63.0	1	1	1	NCBI RefSeq	NCBI Prokaryotic Genome Annotation Pipeline (PGAP)	04/24/23	3978	3842	59	20472789
GCF_000021265.1	PRJNA224116	SAMN02603440	na	representative genome	565575	2130	Ureaplasma urealyticum serovar 10 str. ATCC 33699	strain=ATCC 33699	na	latest	Complete Genome	Major	Full	2008/10/16	ASM2126v1	J. Craig Venter Institute	GCA_000021265.1	identical	https://ftp.ncbi.nlm.nih.gov/genomes/all/GCF/000/021/265/GCF_000021265.1_ASM2126v1	na	na	na	haploid	bacteria	874478	874478	25.5	1	1	1	NCBI RefSeq	NCBI Prokaryotic Genome Annotation Pipeline (PGAP)	12/07/22	698	652	39	na
GCF_000021565.1	PRJNA224116	SAMN02604029	na	representative genome	123214	309805	Persephonella marina EX-H1	strain=EX-H1	na	latest	Complete Genome	Major	Full	2009/03/25	ASM2156v1	TIGR	GCA_000021565.1	identical	https://ftp.ncbi.nlm.nih.gov/genomes/all/GCF/000/021/565/GCF_000021565.1_ASM2156v1	na	assembly from type material	na	haploid	bacteria	1983966	1983966	37.0	2	2	2	NCBI RefSeq	NCBI Prokaryotic Genome Annotation Pipeline (PGAP)	02/27/23	2097	2045	49	19136599
GCF_000021685.1	PRJNA224116	SAMN02603430	na	representative genome	309801	500	Thermomicrobium roseum DSM 5159	strain=DSM 5159	na	latest	Complete Genome	Major	Full	2009/01/22	ASM2168v1	J Craig Venter Institute	GCA_000021685.1	identical	https://ftp.ncbi.nlm.nih.gov/genomes/all/GCF/000/021/685/GCF_000021685.1_ASM2168v1	na	assembly from type material	na	haploid	bacteria	2920744	2920744	64.0	2	2	2	NCBI RefSeq	NCBI Prokaryotic Genome Annotation Pipeline (PGAP)	03/12/23	2624	2543	57	19148287
GCF_000021705.1	PRJNA224116	SAMN02604135	na	representative genome	572265	138072	Candidatus Hamiltonella defensa 5AT (Acyrthosiphon pisum)	strain=T5A	na	latest	Chromosome	Major	Full	2009/05/05	ASM2170v1	University of Arizona	GCA_000021705.1	identical	https://ftp.ncbi.nlm.nih.gov/genomes/all/GCF/000/021/705/GCF_000021705.1_ASM2170v1	na	na	na	haploid	bacteria	2169363	2169253	40.0	2	2	2	NCBI RefSeq	NCBI Prokaryotic Genome Annotation Pipeline (PGAP)	02/22/23	2212	2001	54	19451630
GCF_000021805.1	PRJNA224116	SAMN00000280	na	representative genome	41431	2546366	Rippkaea orientalis PCC 8801	strain=PCC 8801	na	latest	Complete Genome	Major	Full	2008/12/17	ASM2180v1	US DOE Joint Genome Institute (JGI-PGF)	GCA_000021805.1	identical	https://ftp.ncbi.nlm.nih.gov/genomes/all/GCF/000/021/805/GCF_000021805.1_ASM2180v1	na	assembly from type material	na	haploid	bacteria	4787694	4787694	39.5	4	4	4	NCBI RefSeq	NCBI Prokaryotic Genome Annotation Pipeline (PGAP)	04/03/23	4547	4404	55	na
GCF_000021925.1	PRJNA224116	SAMN02598433	na	representative genome	272564	49338	Desulfitobacterium hafniense DCB-2	strain=DCB-2	na	latest	Complete Genome	Major	Full	2009/01/05	ASM2192v1	US DOE Joint Genome Institute	GCA_000021925.1	identical	https://ftp.ncbi.nlm.nih.gov/genomes/all/GCF/000/021/925/GCF_000021925.1_ASM2192v1	na	assembly from type material	na	haploid	bacteria	5279134	5279134	47.5	1	1	1	NCBI RefSeq	NCBI Prokaryotic Genome Annotation Pipeline (PGAP)	02/23/23	5010	4871	93	22316246
GCF_000022025.1	PRJNA224116	SAMN00000051	na	representative genome	452863	85085	Pseudarthrobacter chlorophenolicus A6	strain=A6	na	latest	Complete Genome	Major	Full	2009/01/09	ASM2202v1	US DOE Joint Genome Institute (JGI-PGF)	GCA_000022025.1	identical	https://ftp.ncbi.nlm.nih.gov/genomes/all/GCF/000/022/025/GCF_000022025.1_ASM2202v1	na	assembly from type material	na	haploid	bacteria	4980870	4980870	65.5	3	3	3	NCBI RefSeq	NCBI Prokaryotic Genome Annotation Pipeline (PGAP)	04/23/23	4722	4568	108	na
GCF_000022265.1	PRJNA224116	SAMN00623045	na	representative genome	316067	1203471	Geotalea daltonii FRC-32	strain=FRC-32	na	latest	Complete Genome	Major	Full	2009/01/27	ASM2226v1	US DOE Joint Genome Institute	GCA_000022265.1	identical	https://ftp.ncbi.nlm.nih.gov/genomes/all/GCF/000/022/265/GCF_000022265.1_ASM2226v1	na	assembly from type material	na	haploid	bacteria	4304501	4304501	53.0	1	1	1	NCBI RefSeq	NCBI Prokaryotic Genome Annotation Pipeline (PGAP)	12/12/22	3855	3767	59	na
GCF_000021905.1	PRJNA224116	SAMN00000039	na	representative genome	218208	218208	Desulfatibacillum aliphaticivorans	strain=AK-1	na	latest	Complete Genome	Major	Full	2008/12/24	ASM2190v1	US DOE Joint Genome Institute (JGI-PGF)	GCA_000021905.1	identical	https://ftp.ncbi.nlm.nih.gov/genomes/all/GCF/000/021/905/GCF_000021905.1_ASM2190v1	na	na	na	haploid	bacteria	6517073	6517073	54.0	1	1	1	NCBI RefSeq	NCBI Prokaryotic Genome Annotation Pipeline (PGAP)	11/01/22	5343	5244	67	21651686
GCF_000021985.1	PRJNA224116	SAMN00001443	na	representative genome	396588	1033854	Thioalkalivibrio sulfidiphilus HL-EbGr7	strain=HL-EbGR7	na	latest	Complete Genome	Major	Full	2009/01/13	ASM2198v1	US DOE Joint Genome Institute (JGI-PGF)	GCA_000021985.1	identical	https://ftp.ncbi.nlm.nih.gov/genomes/all/GCF/000/021/985/GCF_000021985.1_ASM2198v1	na	assembly from type material	na	haploid	bacteria	3464554	3464554	65.0	1	1	1	NCBI RefSeq	NCBI Prokaryotic Genome Annotation Pipeline (PGAP)	05/02/23	3380	3285	52	21475584
GCF_000022005.1	PRJNA59307	SAMN02604151	na	reference genome	565050	155892	Caulobacter vibrioides NA1000	strain=NA1000	na	latest	Complete Genome	Major	Full	2009/01/16	ASM2200v1	University of Chicago	GCA_000022005.1	identical	https://ftp.ncbi.nlm.nih.gov/genomes/all/GCF/000/022/005/GCF_000022005.1_ASM2200v1	na	na	na	haploid	bacteria	4042929	4042929	67.0	1	1	1	University of Chicago	Annotation submitted by University of Chicago	12/10/20	4097	3886	211	20472802
GCF_000022545.1	PRJNA224116	SAMN02603090	na	representative genome	604354	172049	Thermococcus sibiricus MM 739	strain=MM 739	na	latest	Complete Genome	Major	Full	2009/06/29	ASM2254v1	Centre	GCA_000022545.1	identical	https://ftp.ncbi.nlm.nih.gov/genomes/all/GCF/000/022/545/GCF_000022545.1_ASM2254v1	na	assembly from type material	na	haploid	archaea	1845800	1845800	40.0	1	1	1	NCBI RefSeq	NCBI Prokaryotic Genome Annotation Pipeline (PGAP)	11/26/22	2051	1959	52	19447963
GCF_000022725.1	PRJNA224116	SAMN02603206	na	representative genome	634504	33045	Bartonella grahamii as4aup	strain=as4aup	na	latest	Complete Genome	Major	Full	2009/06/19	ASM2272v1	Dept. of Molecular Evolution, Uppsala University	GCA_000022725.1	identical	https://ftp.ncbi.nlm.nih.gov/genomes/all/GCF/000/022/725/GCF_000022725.1_ASM2272v1	na	na	na	haploid	bacteria	2369520	2369520	38.0	2	2	2	NCBI RefSeq	NCBI Prokaryotic Genome Annotation Pipeline (PGAP)	03/12/23	2015	1885	52	19578403
GCF_000022745.1	PRJNA224116	SAMN02603148	na	representative genome	568815	444163	Brucella microti CCM 4915	strain=CCM 4915	na	latest	Complete Genome	Major	Full	2009/08/18	ASM2274v1	CNRS	GCA_000022745.1	identical	https://ftp.ncbi.nlm.nih.gov/genomes/all/GCF/000/022/745/GCF_000022745.1_ASM2274v1	na	assembly from type material	na	haploid	bacteria	3337369	3337369	57.0	2	2	2	NCBI RefSeq	NCBI Prokaryotic Genome Annotation Pipeline (PGAP)	04/24/23	3204	3056	68	19653890
GCF_000023145.1	PRJNA224116	SAMN02603033	na	representative genome	645127	161879	Corynebacterium kroppenstedtii DSM 44385	strain=DSM 44385	na	latest	Complete Genome	Major	Full	2009/05/19	ASM2314v1	Bielefeld University, Center for Biotechnology	GCA_000023145.1	identical	https://ftp.ncbi.nlm.nih.gov/genomes/all/GCF/000/023/145/GCF_000023145.1_ASM2314v1	na	assembly from type material	na	haploid	bacteria	2446804	2446804	57.0	1	1	1	NCBI RefSeq	NCBI Prokaryotic Genome Annotation Pipeline (PGAP)	02/10/23	2111	2021	58	18430482
GCF_000023265.1	PRJNA224116	SAMN02598466	na	representative genome	525909	53635	Acidimicrobium ferrooxidans DSM 10331	strain=DSM 10331	na	latest	Complete Genome	Major	Full	2009/08/18	ASM2326v1	US DOE Joint Genome Institute (JGI-PGF)	GCA_000023265.1	identical	https://ftp.ncbi.nlm.nih.gov/genomes/all/GCF/000/023/265/GCF_000023265.1_ASM2326v1	na	assembly from type material	na	haploid	bacteria	2158157	2158157	68.0	1	1	1	NCBI RefSeq	NCBI Prokaryotic Genome Annotation Pipeline (PGAP)	05/02/23	2073	1998	55	21304635
GCF_000023405.1	PRJNA224116	SAMN00002685	na	representative genome	446465	43669	Brachybacterium faecium DSM 4810	strain=DSM 4810	na	latest	Complete Genome	Major	Full	2009/08/25	ASM2340v1	US DOE Joint Genome Institute (JGI-PGF)	GCA_000023405.1	identical	https://ftp.ncbi.nlm.nih.gov/genomes/all/GCF/000/023/405/GCF_000023405.1_ASM2340v1	na	assembly from type material	na	haploid	bacteria	3614992	3614992	72.0	1	1	1	NCBI RefSeq	NCBI Prokaryotic Genome Annotation Pipeline (PGAP)	05/02/23	3189	3103	62	21304631
GCF_000021965.1	PRJNA224116	SAMN00001866	na	representative genome	521011	475088	Methanosphaerula palustris E1-9c	strain=E1-9c	na	latest	Complete Genome	Major	Full	2009/01/05	ASM2196v1	US DOE Joint Genome Institute (JGI-PGF)	GCA_000021965.1	identical	https://ftp.ncbi.nlm.nih.gov/genomes/all/GCF/000/021/965/GCF_000021965.1_ASM2196v1	na	assembly from type material	na	haploid	archaea	2922917	2922917	55.0	1	1	1	NCBI RefSeq	NCBI Prokaryotic Genome Annotation Pipeline (PGAP)	12/18/22	2881	2751	70	26543115
GCF_000022065.1	PRJNA224116	SAMN00623037	na	representative genome	394503	1521	Ruminiclostridium cellulolyticum H10	strain=H10	na	latest	Complete Genome	Major	Full	2009/01/13	ASM2206v1	US DOE Joint Genome Institute	GCA_000022065.1	identical	https://ftp.ncbi.nlm.nih.gov/genomes/all/GCF/000/022/065/GCF_000022065.1_ASM2206v1	na	assembly from type material	na	haploid	bacteria	4068724	4068724	37.0	1	1	1	NCBI RefSeq	NCBI Prokaryotic Genome Annotation Pipeline (PGAP)	04/11/23	3552	3406	90	na
GCF_000022085.1	PRJNA224116	SAMN00000043	na	representative genome	460265	114616	Methylobacterium nodulans ORS 2060	strain=ORS 2060	na	latest	Complete Genome	Major	Full	2009/01/12	ASM2208v1	US DOE Joint Genome Institute (JGI-PGF)	GCA_000022085.1	identical	https://ftp.ncbi.nlm.nih.gov/genomes/all/GCF/000/022/085/GCF_000022085.1_ASM2208v1	na	assembly from type material	na	haploid	bacteria	8839022	8839022	68.0	8	8	8	NCBI RefSeq	NCBI Prokaryotic Genome Annotation Pipeline (PGAP)	04/24/23	8718	8153	97	22887658
GCF_000022205.1	PRJNA224116	SAMN02598407	na	representative genome	416348	2247	Halorubrum lacusprofundi ATCC 49239	strain=ATCC 49239	na	latest	Complete Genome	Major	Full	2009/02/04	ASM2220v1	US DOE Joint Genome Institute (JGI-PGF)	GCA_000022205.1	identical	https://ftp.ncbi.nlm.nih.gov/genomes/all/GCF/000/022/205/GCF_000022205.1_ASM2220v1	na	assembly from type material	na	haploid	archaea	3692576	3692576	63.5	3	3	3	NCBI RefSeq	NCBI Prokaryotic Genome Annotation Pipeline (PGAP)	03/07/23	3668	3516	62	23536799;27617060;23320757;29109294;31463573;29189043
GCF_000022325.1	PRJNA224116	SAMN02598462	na	representative genome	521460	31899	Caldicellulosiruptor bescii DSM 6725	strain=DSM 6725	na	latest	Complete Genome	Major	Full	2009/02/04	ASM2232v1	US DOE Joint Genome Institute (JGI-PGF)	GCA_000022325.1	identical	https://ftp.ncbi.nlm.nih.gov/genomes/all/GCF/000/022/325/GCF_000022325.1_ASM2232v1	na	assembly from type material	na	haploid	bacteria	2931662	2931662	35.0	3	3	3	NCBI RefSeq	NCBI Prokaryotic Genome Annotation Pipeline (PGAP)	12/29/22	2838	2667	61	na
GCF_000022525.1	PRJNA224116	SAMN02603947	na	representative genome	434131	950	Neorickettsia risticii str. Illinois	strain=Illinois	na	latest	Complete Genome	Major	Full	2009/07/23	ASM2252v1	The Ohio State University	GCA_000022525.1	identical	https://ftp.ncbi.nlm.nih.gov/genomes/all/GCF/000/022/525/GCF_000022525.1_ASM2252v1	na	assembly from type material	na	haploid	bacteria	879977	879977	41.0	1	1	1	NCBI RefSeq	NCBI Prokaryotic Genome Annotation Pipeline (PGAP)	02/22/23	808	760	39	19661282
GCF_000022365.1	PRJNA224116	SAMN02603333	na	representative genome	593117	187878	Thermococcus gammatolerans EJ3	strain=EJ3; DSM 15229	na	latest	Complete Genome	Major	Full	2009/06/12	ASM2236v1	IGM/ Universit Paris-Sud, France	GCA_000022365.1	identical	https://ftp.ncbi.nlm.nih.gov/genomes/all/GCF/000/022/365/GCF_000022365.1_ASM2236v1	na	assembly from type material	na	haploid	archaea	2045438	2045438	53.5	1	1	1	NCBI RefSeq	NCBI Prokaryotic Genome Annotation Pipeline (PGAP)	02/22/23	2228	2167	52	19558674
GCF_000022565.1	PRJNA224116	SAMN02603447	na	representative genome	240015	33075	Acidobacterium capsulatum ATCC 51196	strain=ATCC 51196	na	latest	Complete Genome	Major	Full	2009/03/30	ASM2256v1	J. Craig Venter Institute	GCA_000022565.1	identical	https://ftp.ncbi.nlm.nih.gov/genomes/all/GCF/000/022/565/GCF_000022565.1_ASM2256v1	na	assembly from type material	na	haploid	bacteria	4127356	4127356	60.0	1	1	1	NCBI RefSeq	NCBI Prokaryotic Genome Annotation Pipeline (PGAP)	02/22/23	3394	3321	53	19201974
GCF_000022905.1	PRJNA224116	SAMN02603064	na	representative genome	548476	169292	Corynebacterium aurimucosum ATCC 700975	strain=DSM 44827; ATCC 700975	na	latest	Complete Genome	Major	Full	2009/04/24	ASM2290v1	Center for BioTechnology, Bielefeld University	GCA_000022905.1	identical	https://ftp.ncbi.nlm.nih.gov/genomes/all/GCF/000/022/905/GCF_000022905.1_ASM2290v1	na	assembly from synonym type material	na	haploid	bacteria	2819226	2819226	60.5	2	2	2	NCBI RefSeq	NCBI Prokaryotic Genome Annotation Pipeline (PGAP)	03/24/23	2664	2544	69	20137072
GCF_000023105.1	PRJNA224116	SAMN02598436	na	representative genome	471853	84757	Beutenbergia cavernae DSM 12333	strain=DSM 12333	na	latest	Complete Genome	Major	Full	2009/05/07	ASM2310v1	US DOE Joint Genome Institute (JGI-PGF)	GCA_000023105.1	identical	https://ftp.ncbi.nlm.nih.gov/genomes/all/GCF/000/023/105/GCF_000023105.1_ASM2310v1	na	assembly from type material	na	haploid	bacteria	4669183	4669183	73.0	1	1	1	NCBI RefSeq	NCBI Prokaryotic Genome Annotation Pipeline (PGAP)	05/02/23	4281	4188	54	21304633
GCF_000023125.1	PRJNA224116	SAMN02598437	na	representative genome	471854	94254	Dyadobacter fermentans DSM 18053	strain=DSM 18053	na	latest	Complete Genome	Major	Full	2009/07/31	ASM2312v1	US DOE Joint Genome Institute (JGI-PGF)	GCA_000023125.1	identical	https://ftp.ncbi.nlm.nih.gov/genomes/all/GCF/000/023/125/GCF_000023125.1_ASM2312v1	na	assembly from type material	na	haploid	bacteria	6967790	6967790	51.5	1	1	1	NCBI RefSeq	NCBI Prokaryotic Genome Annotation Pipeline (PGAP)	10/05/22	5798	5721	52	21304649
GCF_000023245.1	PRJNA224116	SAMN00001904	na	representative genome	446462	40567	Actinosynnema mirum DSM 43827	strain=DSM 43827	na	latest	Complete Genome	Major	Full	2009/08/13	ASM2324v1	US DOE Joint Genome Institute (JGI-PGF)	GCA_000023245.1	identical	https://ftp.ncbi.nlm.nih.gov/genomes/all/GCF/000/023/245/GCF_000023245.1_ASM2324v1	na	assembly from type material	na	haploid	bacteria	8248144	8248144	73.5	1	1	1	NCBI RefSeq	NCBI Prokaryotic Genome Annotation Pipeline (PGAP)	05/02/23	7143	6961	76	21304636
GCF_000023565.1	PRJNA224116	SAMN02598480	na	representative genome	561229	556	Dickeya chrysanthemi Ech1591	strain=Ech1591	na	latest	Complete Genome	Major	Full	2009/07/02	ASM2356v1	US DOE Joint Genome Institute	GCA_000023565.1	identical	https://ftp.ncbi.nlm.nih.gov/genomes/all/GCF/000/023/565/GCF_000023565.1_ASM2356v1	na	na	na	haploid	bacteria	4813854	4813854	54.5	1	1	1	NCBI RefSeq	NCBI Prokaryotic Genome Annotation Pipeline (PGAP)	04/23/23	4301	4129	105	na
GCF_000091545.1	PRJNA224116	SAMD00061070	na	representative genome	300852	274	Thermus thermophilus HB8	strain=HB8	na	latest	Complete Genome	Major	Full	2004/11/15	ASM9154v1	National Institute of Advanced Industrial Science and Technology, Japan	GCA_000091545.1	identical	https://ftp.ncbi.nlm.nih.gov/genomes/all/GCF/000/091/545/GCF_000091545.1_ASM9154v1	na	assembly from type material	na	haploid	bacteria	2116056	2116056	69.0	3	3	3	NCBI RefSeq	NCBI Prokaryotic Genome Annotation Pipeline (PGAP)	12/24/22	2280	2176	57	na
GCF_000091405.1	PRJNA224116	SAMEA2272487	na	representative genome	633699	33959	Lactobacillus johnsonii FI9785	strain=FI9785	na	latest	Complete Genome	Major	Full	2009/11/04	ASM9140v1	Institute of Food Research	GCA_000091405.1	identical	https://ftp.ncbi.nlm.nih.gov/genomes/all/GCF/000/091/405/GCF_000091405.1_ASM9140v1	na	na	na	haploid	bacteria	1785116	1785116	34.0	3	3	3	NCBI RefSeq	NCBI Prokaryotic Genome Annotation Pipeline (PGAP)	04/05/23	1777	1649	68	14962040;16122563;19767436
GCF_000092505.1	PRJNA224116	SAMN02603394	na	representative genome	762051	136609	Leuconostoc kimchii IMSNU 11154	strain=IMSNU 11154	na	latest	Complete Genome	Major	Full	2010/05/06	ASM9250v1	Institute of Microbiology	GCA_000092505.1	identical	https://ftp.ncbi.nlm.nih.gov/genomes/all/GCF/000/092/505/GCF_000092505.1_ASM9250v1	na	assembly from type material	na	haploid	bacteria	2101787	2101787	37.5	6	6	6	NCBI RefSeq	NCBI Prokaryotic Genome Annotation Pipeline (PGAP)	04/11/23	2144	2042	83	20494991
GCF_000092465.1	PRJNA224116	SAMN00002730	na	representative genome	591019	84599	Staphylothermus hellenicus DSM 12710	strain=DSM 12710	na	latest	Complete Genome	Major	Full	2010/06/01	ASM9246v1	US DOE Joint Genome Institute (JGI-PGF)	GCA_000092465.1	identical	https://ftp.ncbi.nlm.nih.gov/genomes/all/GCF/000/092/465/GCF_000092465.1_ASM9246v1	na	assembly from type material	na	haploid	archaea	1580347	1580347	36.5	1	1	1	NCBI RefSeq	NCBI Prokaryotic Genome Annotation Pipeline (PGAP)	05/02/23	1693	1633	50	22180806
GCF_000093085.1	PRJNA224116	SAMN00000036	na	representative genome	439292	85683	[Bacillus] selenitireducens MLS10	strain=MLS10	na	latest	Complete Genome	Major	Full	2010/05/28	ASM9308v1	US DOE Joint Genome Institute (JGI-PGF)	GCA_000093085.1	identical	https://ftp.ncbi.nlm.nih.gov/genomes/all/GCF/000/093/085/GCF_000093085.1_ASM9308v1	na	assembly from type material	na	haploid	bacteria	3592487	3592487	48.5	1	1	1	NCBI RefSeq	NCBI Prokaryotic Genome Annotation Pipeline (PGAP)	01/02/23	3394	3251	95	na
GCF_000142805.1	PRJNA39575	SAMEA3138300	na	representative genome	559295	381046	Lachancea thermotolerans CBS 6340	strain=CBS 6340	na	latest	Chromosome	Major	Full	2009/06/05	ASM14280v1	Génolevures Consortium	GCA_000142805.1	identical	https://ftp.ncbi.nlm.nih.gov/genomes/all/GCF/000/142/805/GCF_000142805.1_ASM14280v1	na	assembly from type material	na	haploid	fungi	10392862	10390139	47.0	8	8	8	Génolevures Consortium	Annotation submitted by Génolevures Consortium	06/05/17	5384	5092	292	19525356
GCF_000143365.1	PRJNA16821	SAMN02953614	AAFU00000000.1	representative genome	306901	38033	Chaetomium globosum CBS 148.51	strain=CBS 148.51	na	latest	Scaffold	Major	Full	2006/02/17	ASM14336v1	The Genome Sequencing Platform, The Genome Assembly Team	GCA_000143365.1	identical	https://ftp.ncbi.nlm.nih.gov/genomes/all/GCF/000/143/365/GCF_000143365.1_ASM14336v1	na	na	na	haploid	fungi	34276485	33726808	56.0	0	21	1228	The Genome Sequencing Platform, The Genome Assembly Team	Annotation submitted by The Genome Sequencing Platform, The Genome Assembly Team	11/15/21	11224	11040	182	na
GCF_000092125.1	PRJNA224116	SAMN02598469	na	representative genome	526227	52022	Allomeiothermus silvanus DSM 9946	strain=DSM 9946	na	latest	Complete Genome	Major	Full	2010/05/26	ASM9212v1	US DOE Joint Genome Institute (JGI-PGF)	GCA_000092125.1	identical	https://ftp.ncbi.nlm.nih.gov/genomes/all/GCF/000/092/125/GCF_000092125.1_ASM9212v1	na	assembly from type material	na	haploid	bacteria	3721669	3721669	62.5	3	3	3	NCBI RefSeq	NCBI Prokaryotic Genome Annotation Pipeline (PGAP)	02/10/23	3757	3621	56	21304690
GCF_000092405.1	PRJNA224116	SAMN02598518	na	representative genome	643648	86170	Syntrophothermus lipocalidus DSM 12680	strain=DSM 12680	na	latest	Complete Genome	Major	Full	2010/05/28	ASM9240v1	US DOE Joint Genome Institute (JGI-PGF)	GCA_000092405.1	identical	https://ftp.ncbi.nlm.nih.gov/genomes/all/GCF/000/092/405/GCF_000092405.1_ASM9240v1	na	assembly from type material	na	haploid	bacteria	2405559	2405559	50.5	1	1	1	NCBI RefSeq	NCBI Prokaryotic Genome Annotation Pipeline (PGAP)	04/11/23	2397	2322	56	21304731
GCF_000092845.1	PRJNA224116	SAMN00001910	na	representative genome	526224	84378	Brachyspira murdochii DSM 12563	strain=DSM 12563	na	latest	Complete Genome	Major	Full	2010/05/13	ASM9284v1	US DOE Joint Genome Institute (JGI-PGF)	GCA_000092845.1	identical	https://ftp.ncbi.nlm.nih.gov/genomes/all/GCF/000/092/845/GCF_000092845.1_ASM9284v1	na	assembly from type material	na	haploid	bacteria	3241804	3241804	27.5	1	1	1	NCBI RefSeq	NCBI Prokaryotic Genome Annotation Pipeline (PGAP)	04/27/23	2902	2835	41	21304710
GCF_000092225.1	PRJNA224116	SAMN00002597	na	representative genome	521096	2061	Tsukamurella paurometabola DSM 20162	strain=DSM 20162	na	latest	Complete Genome	Major	Full	2010/05/13	ASM9222v1	US DOE Joint Genome Institute (JGI-PGF)	GCA_000092225.1	identical	https://ftp.ncbi.nlm.nih.gov/genomes/all/GCF/000/092/225/GCF_000092225.1_ASM9222v1	na	assembly from type material	na	haploid	bacteria	4479724	4479724	68.0	2	2	2	NCBI RefSeq	NCBI Prokaryotic Genome Annotation Pipeline (PGAP)	05/02/23	4362	4230	57	21886861
GCF_000092965.1	PRJNA224116	SAMN02598500	na	representative genome	583358	583357	Thermoanaerobacter mathranii subsp. mathranii str. A3	strain=A3	na	latest	Complete Genome	Major	Full	2010/05/26	ASM9296v1	US DOE Joint Genome Institute (JGI-PGF)	GCA_000092965.1	identical	https://ftp.ncbi.nlm.nih.gov/genomes/all/GCF/000/092/965/GCF_000092965.1_ASM9296v1	na	assembly from type material	na	haploid	bacteria	2306092	2306092	34.0	1	1	1	NCBI RefSeq	NCBI Prokaryotic Genome Annotation Pipeline (PGAP)	12/28/22	2331	2207	75	na
GCF_000092785.1	PRJNA224116	SAMN02603402	na	representative genome	716544	71667	Waddlia chondrophila WSU 86-1044	strain=WSU 86-1044	na	latest	Complete Genome	Major	Full	2010/06/03	ASM9278v1	Institute of Microbiology, University Hospital Center and University of Lausanne, Switzerland	GCA_000092785.1	identical	https://ftp.ncbi.nlm.nih.gov/genomes/all/GCF/000/092/785/GCF_000092785.1_ASM9278v1	na	assembly from type material	na	haploid	bacteria	2131905	2131905	43.5	2	2	2	NCBI RefSeq	NCBI Prokaryotic Genome Annotation Pipeline (PGAP)	03/12/23	1936	1872	46	20531937
GCF_000143565.1	PRJNA29019	SAMN02769624	ABFE00000000.1	representative genome	486041	29883	Laccaria bicolor S238N-H82	strain=S238N-H82	na	latest	Scaffold	Major	Full	2008/01/11	V1.0	Laccaria Genome Consortium	GCA_000143565.1	identical	https://ftp.ncbi.nlm.nih.gov/genomes/all/GCF/000/143/565/GCF_000143565.1_V1.0	na	na	na	haploid	fungi	64877444	58683330	46.5	0	665	4401	Laccaria Genome Consortium	Annotation submitted by Laccaria Genome Consortium	08/07/12	18264	18215	0	18322534
GCF_000150825.1	PRJNA51263	SAMN02953725	ABPE00000000.1	representative genome	526221	1051613	Verticillium alfalfae VaMs.102	strain=VaMs.102	na	latest	Scaffold	Major	Full	2008/06/16	ASM15082v1	Broad Institute	GCA_000150825.1	identical	https://ftp.ncbi.nlm.nih.gov/genomes/all/GCF/000/150/825/GCF_000150825.1_ASM15082v1	na	na	na	haploid	fungi	32833495	30299901	56.0	0	26	4147	Broad Institute	Annotation submitted by Broad Institute	07/12/17	10488	10237	245	na
GCF_000151355.1	PRJNA51499	SAMN02746079	ACJF00000000.1	representative genome	660122	2747968	Fusarium vanettenii 77-13-4	na	77-13-4	latest	Scaffold	Major	Full	2009/08/27	v2.0	DOE Joint Genome Institute	GCA_000151355.1	identical	https://ftp.ncbi.nlm.nih.gov/genomes/all/GCF/000/151/355/GCF_000151355.1_v2.0	na	na	na	haploid	fungi	51286497	51230363	50.5	17	209	233	DOE Joint Genome Institute	Annotation submitted by DOE Joint Genome Institute	08/07/20	15708	15708	0	19714214
GCF_000151145.1	PRJNA49289	SAMN02953735	ABVF00000000.1	representative genome	554155	63405	Microsporum canis CBS 113480	strain=CBS 113480	na	latest	Scaffold	Major	Full	2008/10/22	ASM15114v1	Broad Institute	GCA_000151145.1	identical	https://ftp.ncbi.nlm.nih.gov/genomes/all/GCF/000/151/145/GCF_000151145.1_ASM15114v1	na	na	na	haploid	fungi	23241642	23116036	47.5	0	16	309	Broad Institute	Annotation submitted by Broad Institute	11/27/19	8847	8765	81	na
GCF_000146915.1	PRJNA21049	SAMN02953619	AAGI00000000.1	representative genome	321614	13684	Parastagonospora nodorum SN15	strain=SN15	na	latest	Scaffold	Major	Full	2007/11/20	ASM14691v2	Broad Institute	GCA_000146915.2	identical	https://ftp.ncbi.nlm.nih.gov/genomes/all/GCF/000/146/915/GCF_000146915.1_ASM14691v2	na	na	na	haploid	fungi	37164226	36999838	50.0	0	107	493	Broad Institute	Annotation submitted by Broad Institute	04/03/23	16114	15990	96	18024570
GCF_000003835.1	PRJNA41079	SAMN02953613	AAFT00000000.1	representative genome	306902	36911	Clavispora lusitaniae ATCC 42720	strain=ATCC 42720	na	latest	Scaffold	Major	Full	2009/06/02	ASM383v1	Broad Institute	GCA_000003835.1	identical	https://ftp.ncbi.nlm.nih.gov/genomes/all/GCF/000/003/835/GCF_000003835.1_ASM383v1	na	na	na	haploid	fungi	12114892	12079919	44.0	0	9	88	Broad Institute	Annotation submitted by Broad Institute	09/12/12	6153	5936	212	19465905
GCF_000003125.1	PRJNA38857	SAMN02953686	ABAS00000000.1	representative genome	441959	28564	Talaromyces stipitatus ATCC 10500	strain=ATCC 10500	na	latest	Scaffold	Major	Full	2008/12/22	JCVI-TSTA1-3.0	J. Craig Venter Institute	GCA_000003125.1	identical	https://ftp.ncbi.nlm.nih.gov/genomes/all/GCF/000/003/125/GCF_000003125.1_JCVI-TSTA1-3.0	na	assembly from type material	na	haploid	fungi	35685443	35558430	46.0	0	820	960	J. Craig Venter Institute	Annotation submitted by J. Craig Venter Institute	09/12/12	12574	12457	104	25676766
GCF_000006405.1	PRJNA46451	SAMN02953677	AAXJ00000000.1	representative genome	423536	31276	Perkinsus marinus ATCC 50983	strain=ATCC 50983	na	latest	Scaffold	Major	Full	2009/06/12	JCVI_PMG_1.0	TIGR	GCA_000006405.1	identical	https://ftp.ncbi.nlm.nih.gov/genomes/all/GCF/000/006/405/GCF_000006405.1_JCVI_PMG_1.0	na	na	na	haploid	protozoa	86605074	86045674	47.0	0	17897	23491	TIGR	Annotation submitted by TIGR	09/12/12	29475	23474	5999	na
GCF_000006515.1	PRJNA32283	SAMN02953683	AAZY00000000.2	representative genome	441375	5808	Cryptosporidium muris RN66	strain=RN66	na	latest	Scaffold	Major	Full	2008/07/23	JCVI-cmg-v1.0	TIGR	GCA_000006515.1	identical	https://ftp.ncbi.nlm.nih.gov/genomes/all/GCF/000/006/515/GCF_000006515.1_JCVI_cmg_v1.0	na	na	na	haploid	protozoa	9245251	9238736	28.0	0	84	97	TIGR	Annotation submitted by TIGR	09/12/12	3981	3934	43	na
GCF_000010085.1	PRJNA224116	SAMD00061079	na	representative genome	343509	63612	Sodalis glossinidius str. 'morsitans'	strain=morsitans	na	latest	Complete Genome	Major	Full	2006/01/10	ASM1008v1	Kitasato Institute for Life Sciences, Japan	GCA_000010085.1	identical	https://ftp.ncbi.nlm.nih.gov/genomes/all/GCF/000/010/085/GCF_000010085.1_ASM1008v1	na	na	na	haploid	bacteria	4292502	4292502	54.5	4	4	4	NCBI RefSeq	NCBI Prokaryotic Genome Annotation Pipeline (PGAP)	04/17/23	5017	3718	99	16365377
GCF_000010305.1	PRJNA224116	SAMD00060909	na	representative genome	379066	173480	Gemmatimonas aurantiaca T-27	strain=T-27	na	latest	Complete Genome	Major	Full	2009/04/01	ASM1030v1	National Institute of Technology and Evaluation	GCA_000010305.1	identical	https://ftp.ncbi.nlm.nih.gov/genomes/all/GCF/000/010/305/GCF_000010305.1_ASM1030v1	na	assembly from type material	na	haploid	bacteria	4636964	4636964	64.0	1	1	1	NCBI RefSeq	NCBI Prokaryotic Genome Annotation Pipeline (PGAP)	12/24/22	3998	3936	55	na
GCF_000010405.1	PRJNA224116	SAMD00060908	na	representative genome	412965	412965	Candidatus Vesicomyosocius okutanii	strain=HA	na	latest	Complete Genome	Major	Full	2007/05/08	ASM1040v1	Japan Agency for Maine-Earth Science and Technology	GCA_000010405.1	identical	https://ftp.ncbi.nlm.nih.gov/genomes/all/GCF/000/010/405/GCF_000010405.1_ASM1040v1	na	na	na	haploid	bacteria	1022154	1022154	31.5	1	1	1	NCBI RefSeq	NCBI Prokaryotic Genome Annotation Pipeline (PGAP)	12/24/22	993	948	42	17493812;21966992
GCF_000010505.1	PRJNA224116	SAMD00060922	na	representative genome	431947	837	Porphyromonas gingivalis ATCC 33277	strain=ATCC 33277	na	latest	Complete Genome	Major	Full	2008/05/20	ASM1050v1	Kitasato University	GCA_000010505.1	identical	https://ftp.ncbi.nlm.nih.gov/genomes/all/GCF/000/010/505/GCF_000010505.1_ASM1050v1	na	assembly from type material	na	haploid	bacteria	2354886	2354886	48.0	1	1	1	NCBI RefSeq	NCBI Prokaryotic Genome Annotation Pipeline (PGAP)	10/05/22	2059	1920	67	18524787
GCF_000010525.1	PRJNA224116	SAMD00060925	na	representative genome	438753	7	Azorhizobium caulinodans ORS 571	strain=ORS 571	na	latest	Complete Genome	Major	Full	2007/10/16	ASM1052v1	University of Tokyo	GCA_000010525.1	identical	https://ftp.ncbi.nlm.nih.gov/genomes/all/GCF/000/010/525/GCF_000010525.1_ASM1052v1	na	assembly from type material	na	haploid	bacteria	5369772	5369772	67.0	1	1	1	NCBI RefSeq	NCBI Prokaryotic Genome Annotation Pipeline (PGAP)	02/23/23	4890	4765	66	20382809;17720818;18522759;19542345;21571889
GCF_000010605.1	PRJNA224116	SAMD00060929	na	representative genome	455632	1911	Streptomyces griseus subsp. griseus NBRC 13350	strain=NBRC 13350	na	latest	Complete Genome	Major	Full	2008/04/08	ASM1060v1	The University of Tokyo	GCA_000010605.1	identical	https://ftp.ncbi.nlm.nih.gov/genomes/all/GCF/000/010/605/GCF_000010605.1_ASM1060v1	na	na	na	haploid	bacteria	8545929	8545929	72.0	1	1	1	NCBI RefSeq	NCBI Prokaryotic Genome Annotation Pipeline (PGAP)	04/05/23	7227	7012	88	18375553;18310036;18364359
GCF_000010665.1	PRJNA224116	SAMD00060954	na	representative genome	573370	184917	Solidesulfovibrio magneticus RS-1	strain=RS-1	na	latest	Complete Genome	Major	Full	2009/06/11	ASM1066v1	National Institute of Technology and Evaluation	GCA_000010665.1	identical	https://ftp.ncbi.nlm.nih.gov/genomes/all/GCF/000/010/665/GCF_000010665.1_ASM1066v1	na	assembly from type material	na	haploid	bacteria	5315620	5315620	62.5	3	3	3	NCBI RefSeq	NCBI Prokaryotic Genome Annotation Pipeline (PGAP)	12/12/22	4706	4596	68	19675025
GCF_000011085.1	PRJNA224116	SAMN02603385	na	representative genome	272569	2238	Haloarcula marismortui ATCC 43049	strain=ATCC 43049	na	latest	Complete Genome	Major	Full	2004/11/02	ASM1108v1	Institute for Systems Biology	GCA_000011085.1	identical	https://ftp.ncbi.nlm.nih.gov/genomes/all/GCF/000/011/085/GCF_000011085.1_ASM1108v1	na	assembly from type material	na	haploid	archaea	4274642	4274642	61.0	9	9	9	NCBI RefSeq	NCBI Prokaryotic Genome Annotation Pipeline (PGAP)	12/30/22	4403	4257	62	15520287
GCF_000011185.1	PRJNA224116	SAMD00061089	na	representative genome	273116	50339	Thermoplasma volcanium GSS1	strain=GSS1	na	latest	Complete Genome	Major	Full	2004/05/11	ASM1118v1	National Institute of Advanced Industrial Science and Technology, Japan	GCA_000011185.1	identical	https://ftp.ncbi.nlm.nih.gov/genomes/all/GCF/000/011/185/GCF_000011185.1_ASM1118v1	na	assembly from type material	na	haploid	archaea	1584804	1584804	39.5	1	1	1	NCBI RefSeq	NCBI Prokaryotic Genome Annotation Pipeline (PGAP)	04/05/23	1653	1583	51	11121031
GCF_000011305.1	PRJNA224116	SAMD00061103	na	representative genome	196164	152794	Corynebacterium efficiens YS-314	strain=YS-314	na	latest	Complete Genome	Major	Full	2004/05/11	ASM1130v1	NITE	GCA_000011305.1	identical	https://ftp.ncbi.nlm.nih.gov/genomes/all/GCF/000/011/305/GCF_000011305.1_ASM1130v1	na	assembly from type material	na	haploid	bacteria	3219505	3219505	62.5	3	3	3	NCBI RefSeq	NCBI Prokaryotic Genome Annotation Pipeline (PGAP)	12/24/22	2949	2826	74	12840036
GCF_000011385.1	PRJNA224116	SAMD00061120	na	representative genome	251221	33072	Gloeobacter violaceus PCC 7421	strain=PCC 7421	na	latest	Complete Genome	Major	Full	2003/10/03	ASM1138v1	Kazusa	GCA_000011385.1	identical	https://ftp.ncbi.nlm.nih.gov/genomes/all/GCF/000/011/385/GCF_000011385.1_ASM1138v1	na	assembly from type material	na	haploid	bacteria	4659019	4659019	61.5	1	1	1	NCBI RefSeq	NCBI Prokaryotic Genome Annotation Pipeline (PGAP)	12/24/22	4570	4491	51	14621296;14621292
GCF_000011105.1	PRJNA224116	SAMD00061090	na	representative genome	70601	53953	Pyrococcus horikoshii OT3	strain=OT3	na	latest	Complete Genome	Major	Full	2004/05/11	ASM1110v1	NITE	GCA_000011105.1	identical	https://ftp.ncbi.nlm.nih.gov/genomes/all/GCF/000/011/105/GCF_000011105.1_ASM1110v1	na	assembly from type material	na	haploid	archaea	1738505	1738505	41.5	1	1	1	NCBI RefSeq	NCBI Prokaryotic Genome Annotation Pipeline (PGAP)	12/24/22	1939	1850	70	9679194
GCF_000011125.1	PRJNA224116	SAMD00061092	na	representative genome	272557	56636	Aeropyrum pernix K1	strain=K1	na	latest	Complete Genome	Major	Full	2006/10/11	ASM1112v1	NITE	GCA_000011125.1	identical	https://ftp.ncbi.nlm.nih.gov/genomes/all/GCF/000/011/125/GCF_000011125.1_ASM1112v1	na	assembly from type material	na	haploid	archaea	1669696	1669696	56.0	1	1	1	NCBI RefSeq	NCBI Prokaryotic Genome Annotation Pipeline (PGAP)	06/11/23	1762	1706	51	16769697;10382966;16455681
GCF_000011205.1	PRJNA224116	SAMD00061096	na	representative genome	273063	111955	Sulfurisphaera tokodaii str. 7	strain=7	na	latest	Complete Genome	Major	Full	2004/05/11	ASM1120v1	NITE	GCA_000011205.1	identical	https://ftp.ncbi.nlm.nih.gov/genomes/all/GCF/000/011/205/GCF_000011205.1_ASM1120v1	na	assembly from type material	na	haploid	archaea	2694756	2694756	32.5	1	1	1	NCBI RefSeq	NCBI Prokaryotic Genome Annotation Pipeline (PGAP)	03/09/23	3016	2872	51	11572479
GCF_000011225.1	PRJNA224116	SAMD00061084	na	representative genome	272633	28227	Malacoplasma penetrans HF-2	strain=HF-2	na	latest	Complete Genome	Major	Full	2004/05/11	ASM1122v1	NIID Japan	GCA_000011225.1	identical	https://ftp.ncbi.nlm.nih.gov/genomes/all/GCF/000/011/225/GCF_000011225.1_ASM1122v1	na	na	na	haploid	bacteria	1358633	1358633	25.5	1	1	1	NCBI RefSeq	NCBI Prokaryotic Genome Annotation Pipeline (PGAP)	12/07/22	1072	1027	36	12466555
GCF_000011245.1	PRJNA224116	SAMD00061101	na	representative genome	221109	182710	Oceanobacillus iheyensis HTE831	strain=HTE831	na	latest	Complete Genome	Major	Full	2004/02/19	ASM1124v1	JAMSTEC	GCA_000011245.1	identical	https://ftp.ncbi.nlm.nih.gov/genomes/all/GCF/000/011/245/GCF_000011245.1_ASM1124v1	na	assembly from type material	na	haploid	bacteria	3630528	3630528	35.5	1	1	1	NCBI RefSeq	NCBI Prokaryotic Genome Annotation Pipeline (PGAP)	12/24/22	3621	3488	97	12235376;11750818
GCF_000011345.1	PRJNA224116	SAMD00061106	na	representative genome	197221	146786	Thermosynechococcus vestitus BP-1	strain=BP-1	na	latest	Complete Genome	Major	Full	2004/05/11	ASM1134v1	Kazusa	GCA_000011345.1	identical	https://ftp.ncbi.nlm.nih.gov/genomes/all/GCF/000/011/345/GCF_000011345.1_ASM1134v1	na	assembly from type material	na	haploid	bacteria	2593857	2593857	53.5	1	1	1	NCBI RefSeq	NCBI Prokaryotic Genome Annotation Pipeline (PGAP)	12/24/22	2538	2462	47	12240834
GCF_000012565.1	PRJNA224116	SAMN02598261	na	representative genome	269484	944	Ehrlichia canis str. Jake	strain=Jake	na	latest	Complete Genome	Major	Full	2005/08/12	ASM1256v1	DOE Joint Genome Institute	GCA_000012565.1	identical	https://ftp.ncbi.nlm.nih.gov/genomes/all/GCF/000/012/565/GCF_000012565.1_ASM1256v1	na	na	na	haploid	bacteria	1315030	1315030	28.5	1	1	1	NCBI RefSeq	NCBI Prokaryotic Genome Annotation Pipeline (PGAP)	12/21/22	992	939	42	na
GCF_000012665.1	PRJNA224116	SAMN02598492	na	representative genome	207559	58180	Oleidesulfovibrio alaskensis G20	strain=G20	na	latest	Complete Genome	Major	Full	2005/10/28	ASM1266v1	DOE Joint Genome Institute	GCA_000012665.1	identical	https://ftp.ncbi.nlm.nih.gov/genomes/all/GCF/000/012/665/GCF_000012665.1_ASM1266v1	na	na	na	haploid	bacteria	3730232	3730232	57.5	1	1	1	NCBI RefSeq	NCBI Prokaryotic Genome Annotation Pipeline (PGAP)	03/25/23	3377	3257	83	21685289
GCF_000012685.1	PRJNA224116	SAMN02604018	na	representative genome	246197	34	Myxococcus xanthus DK 1622	strain=DK 1622	na	latest	Complete Genome	Major	Full	2006/06/07	ASM1268v1	TIGR	GCA_000012685.1	identical	https://ftp.ncbi.nlm.nih.gov/genomes/all/GCF/000/012/685/GCF_000012685.1_ASM1268v1	na	na	na	haploid	bacteria	9139763	9139763	68.5	1	1	1	NCBI RefSeq	NCBI Prokaryotic Genome Annotation Pipeline (PGAP)	02/22/23	7373	7232	82	17015832
GCF_000012765.1	PRJNA224116	SAMN02603434	na	representative genome	340047	2095	Mycoplasma capricolum subsp. capricolum ATCC 27343	strain=ATCC 27343	na	latest	Complete Genome	Major	Full	2005/12/06	ASM1276v1	J. Craig Venter Institute	GCA_000012765.1	identical	https://ftp.ncbi.nlm.nih.gov/genomes/all/GCF/000/012/765/GCF_000012765.1_ASM1276v1	na	assembly from type material	na	haploid	bacteria	1010023	1010023	23.5	1	1	1	NCBI RefSeq	NCBI Prokaryotic Genome Annotation Pipeline (PGAP)	12/16/22	881	834	39	na
GCF_000012885.1	PRJNA224116	SAMN02598295	na	representative genome	338963	19	Syntrophotalea carbinolica DSM 2380	strain=DSM 2380	na	latest	Complete Genome	Major	Full	2006/03/30	ASM1288v1	DOE Joint Genome Institute	GCA_000012885.1	identical	https://ftp.ncbi.nlm.nih.gov/genomes/all/GCF/000/012/885/GCF_000012885.1_ASM1288v1	na	assembly from type material	na	haploid	bacteria	3665893	3665893	55.0	1	1	1	NCBI RefSeq	NCBI Prokaryotic Genome Annotation Pipeline (PGAP)	05/02/23	3243	3166	64	23227809
GCF_000011745.1	PRJNA224116	SAMN02603465	na	representative genome	291272	101534	Candidatus Blochmannia pennsylvanicus str. BPEN	strain=BPEN	na	latest	Complete Genome	Major	Full	2005/08/04	ASM1174v1	Josephine Bay Paul Center	GCA_000011745.1	identical	https://ftp.ncbi.nlm.nih.gov/genomes/all/GCF/000/011/745/GCF_000011745.1_ASM1174v1	na	na	na	haploid	bacteria	791654	791654	29.5	1	1	1	NCBI RefSeq	NCBI Prokaryotic Genome Annotation Pipeline (PGAP)	02/22/23	662	608	45	16077009
GCF_000012345.1	PRJNA224116	SAMN02603690	na	representative genome	335992	198252	Candidatus Pelagibacter ubique HTCC1062	strain=HTCC1062	na	latest	Complete Genome	Major	Full	2005/07/22	ASM1234v1	Oregon State University	GCA_000012345.1	identical	https://ftp.ncbi.nlm.nih.gov/genomes/all/GCF/000/012/345/GCF_000012345.1_ASM1234v1	na	assembly from type material	na	haploid	bacteria	1308759	1308759	29.5	1	1	1	NCBI RefSeq	NCBI Prokaryotic Genome Annotation Pipeline (PGAP)	05/22/23	1382	1343	36	16109880;16267553
GCF_000012305.1	PRJNA224116	SAMN02598544	na	representative genome	259536	334543	Psychrobacter arcticus 273-4	strain=273-4	na	latest	Complete Genome	Major	Full	2005/07/20	ASM1230v1	DOE Joint Genome Institute	GCA_000012305.1	identical	https://ftp.ncbi.nlm.nih.gov/genomes/all/GCF/000/012/305/GCF_000012305.1_ASM1230v1	na	assembly from type material	na	haploid	bacteria	2650701	2650701	42.5	1	1	1	NCBI RefSeq	NCBI Prokaryotic Genome Annotation Pipeline (PGAP)	11/04/22	2262	2137	64	20154119
GCF_000012485.1	PRJNA224116	SAMN02598284	na	representative genome	319225	1100	Pelodictyon luteolum DSM 273	strain=DSM 273	na	latest	Complete Genome	Major	Full	2005/10/26	ASM1248v1	DOE Joint Genome Institute	GCA_000012485.1	identical	https://ftp.ncbi.nlm.nih.gov/genomes/all/GCF/000/012/485/GCF_000012485.1_ASM1248v1	na	assembly from type material	na	haploid	bacteria	2364842	2364842	57.0	1	1	1	NCBI RefSeq	NCBI Prokaryotic Genome Annotation Pipeline (PGAP)	03/10/23	2227	2155	57	na
GCF_000012805.1	PRJNA224116	SAMN02598329	na	representative genome	323261	1229	Nitrosococcus oceani ATCC 19707	strain=ATCC 19707; JCM30415 (Type strain)	na	latest	Complete Genome	Major	Full	2005/10/04	ASM1280v1	DOE Joint Genome Institute	GCA_000012805.1	identical	https://ftp.ncbi.nlm.nih.gov/genomes/all/GCF/000/012/805/GCF_000012805.1_ASM1280v1	na	assembly from type material	na	haploid	bacteria	3522111	3522111	50.0	2	2	2	NCBI RefSeq	NCBI Prokaryotic Genome Annotation Pipeline (PGAP)	04/27/23	3343	3237	55	na
GCF_000012325.1	PRJNA224116	SAMN02604001	na	representative genome	167879	28229	Colwellia psychrerythraea 34H	strain=34H; BAA-681	na	latest	Complete Genome	Major	Full	2005/07/26	ASM1232v1	TIGR	GCA_000012325.1	identical	https://ftp.ncbi.nlm.nih.gov/genomes/all/GCF/000/012/325/GCF_000012325.1_ASM1232v1	na	na	na	haploid	bacteria	5373180	5373180	38.0	1	1	1	NCBI RefSeq	NCBI Prokaryotic Genome Annotation Pipeline (PGAP)	02/22/23	4577	4417	120	16043709
GCF_000012525.1	PRJNA224116	SAMN02598254	na	representative genome	1140	32046	Synechococcus elongatus PCC 7942 = FACHB-805	strain=PCC 7942	na	latest	Complete Genome	Major	Full	2005/11/08	ASM1252v1	DOE Joint Genome Institute	GCA_000012525.1	identical	https://ftp.ncbi.nlm.nih.gov/genomes/all/GCF/000/012/525/GCF_000012525.1_ASM1252v1	na	na	na	haploid	bacteria	2742269	2742269	55.0	2	2	2	NCBI RefSeq	NCBI Prokaryotic Genome Annotation Pipeline (PGAP)	04/10/23	2767	2706	55	na
GCF_000012725.1	PRJNA224116	SAMN02598308	na	representative genome	323098	913	Nitrobacter winogradskyi Nb-255	strain=Nb-255	na	latest	Complete Genome	Major	Full	2005/09/12	ASM1272v1	DOE Joint Genome Institute	GCA_000012725.1	identical	https://ftp.ncbi.nlm.nih.gov/genomes/all/GCF/000/012/725/GCF_000012725.1_ASM1272v1	na	assembly from type material	na	haploid	bacteria	3402093	3402093	62.0	1	1	1	NCBI RefSeq	NCBI Prokaryotic Genome Annotation Pipeline (PGAP)	05/27/23	3200	3055	56	16517654
GCF_000012925.1	PRJNA224116	SAMN02598399	na	representative genome	269799	28232	Geobacter metallireducens GS-15	strain=GS-15	na	latest	Complete Genome	Major	Full	2005/10/27	ASM1292v1	DOE Joint Genome Institute	GCA_000012925.1	identical	https://ftp.ncbi.nlm.nih.gov/genomes/all/GCF/000/012/925/GCF_000012925.1_ASM1292v1	na	assembly from type material	na	haploid	bacteria	4011182	4011182	59.0	2	2	2	NCBI RefSeq	NCBI Prokaryotic Genome Annotation Pipeline (PGAP)	02/22/23	3679	3587	60	19473543
GCF_000013025.1	PRJNA224116	SAMN02604041	na	representative genome	228405	81032	Hyphomonas neptunium ATCC 15444	strain=ATCC 15444	na	latest	Complete Genome	Major	Full	2006/09/18	ASM1302v1	TIGR	GCA_000013025.1	identical	https://ftp.ncbi.nlm.nih.gov/genomes/all/GCF/000/013/025/GCF_000013025.1_ASM1302v1	na	assembly from type material	na	haploid	bacteria	3705021	3705021	61.5	1	1	1	NCBI RefSeq	NCBI Prokaryotic Genome Annotation Pipeline (PGAP)	12/07/22	3551	3482	49	16980487
GCF_000013325.1	PRJNA224116	SAMN02598432	na	representative genome	279238	48935	Novosphingobium aromaticivorans DSM 12444	strain=DSM 12444	na	latest	Complete Genome	Major	Full	2007/04/18	ASM1332v1	US DOE Joint Genome Institute	GCA_000013325.1	identical	https://ftp.ncbi.nlm.nih.gov/genomes/all/GCF/000/013/325/GCF_000013325.1_ASM1332v1	na	assembly from type material	na	haploid	bacteria	4233314	4233314	65.0	3	3	3	NCBI RefSeq	NCBI Prokaryotic Genome Annotation Pipeline (PGAP)	12/07/22	4086	3992	68	na
GCF_000017585.1	PRJNA224116	SAMN02603439	na	representative genome	360107	76517	Campylobacter hominis ATCC BAA-381	strain=ATCC BAA-381	na	latest	Complete Genome	Major	Full	2007/07/25	ASM1758v1	J. Craig Venter Institute	GCA_000017585.1	identical	https://ftp.ncbi.nlm.nih.gov/genomes/all/GCF/000/017/585/GCF_000017585.1_ASM1758v1	na	assembly from type material	na	haploid	bacteria	1714951	1714951	31.5	2	2	2	NCBI RefSeq	NCBI Prokaryotic Genome Annotation Pipeline (PGAP)	12/28/22	1681	1604	56	na
GCF_000017685.1	PRJNA224116	SAMN02603347	na	representative genome	456481	172	Leptospira biflexa serovar Patoc strain 'Patoc 1 (Paris)'	strain=Patoc 1 (Paris)	na	latest	Complete Genome	Major	Full	2008/02/13	ASM1768v1	Institut Pasteur	GCA_000017685.1	identical	https://ftp.ncbi.nlm.nih.gov/genomes/all/GCF/000/017/685/GCF_000017685.1_ASM1768v1	na	assembly from type material	na	haploid	bacteria	3951448	3951448	38.5	3	3	3	NCBI RefSeq	NCBI Prokaryotic Genome Annotation Pipeline (PGAP)	03/12/23	3716	3658	43	18270594
GCF_000018205.1	PRJNA224116	SAMN02604084	na	representative genome	293614	786	Rickettsia akari str. Hartford	strain=Hartford	na	latest	Complete Genome	Major	Full	2007/10/02	ASM1820v1	Univ. Iowa	GCA_000018205.1	identical	https://ftp.ncbi.nlm.nih.gov/genomes/all/GCF/000/018/205/GCF_000018205.1_ASM1820v1	na	na	na	haploid	bacteria	1231060	1231060	32.0	1	1	1	NCBI RefSeq	NCBI Prokaryotic Genome Annotation Pipeline (PGAP)	12/28/22	1280	1143	39	na
GCF_000018305.1	PRJNA224116	SAMN00623034	na	representative genome	397948	76887	Caldivirga maquilingensis IC-167	strain=IC-167	na	latest	Complete Genome	Major	Full	2007/10/05	ASM1830v1	US DOE Joint Genome Institute (JGI-PGF)	GCA_000018305.1	identical	https://ftp.ncbi.nlm.nih.gov/genomes/all/GCF/000/018/305/GCF_000018305.1_ASM1830v1	na	assembly from type material	na	haploid	archaea	2077567	2077567	43.0	1	1	1	NCBI RefSeq	NCBI Prokaryotic Genome Annotation Pipeline (PGAP)	03/09/23	2086	2031	45	na
GCF_000018405.1	PRJNA224116	SAMN00623035	na	representative genome	96561	181663	Desulfosudis oleivorans Hxd3	strain=Hxd3	na	latest	Complete Genome	Major	Full	2007/10/19	ASM1840v1	US DOE Joint Genome Institute (JGI-PGF)	GCA_000018405.1	identical	https://ftp.ncbi.nlm.nih.gov/genomes/all/GCF/000/018/405/GCF_000018405.1_ASM1840v1	na	assembly from type material	na	haploid	bacteria	3944167	3944167	56.0	1	1	1	NCBI RefSeq	NCBI Prokaryotic Genome Annotation Pipeline (PGAP)	12/29/22	3377	3316	54	na
GCF_000018525.1	PRJNA224116	SAMN02604295	na	representative genome	483179	36855	Brucella canis ATCC 23365	strain=ATCC 23365	na	latest	Complete Genome	Major	Full	2007/11/29	ASM1852v1	Virginia Bioinformatics Institute	GCA_000018525.1	identical	https://ftp.ncbi.nlm.nih.gov/genomes/all/GCF/000/018/525/GCF_000018525.1_ASM1852v1	na	assembly from type material	na	haploid	bacteria	3312769	3312769	57.0	2	2	2	NCBI RefSeq	NCBI Prokaryotic Genome Annotation Pipeline (PGAP)	04/27/23	3171	2967	68	na
GCF_000018325.1	PRJNA224116	SAMN00623039	na	representative genome	350688	461876	Alkaliphilus oremlandii OhILAs	strain=OhILAs	na	latest	Complete Genome	Major	Full	2007/10/11	ASM1832v1	US DOE Joint Genome Institute	GCA_000018325.1	identical	https://ftp.ncbi.nlm.nih.gov/genomes/all/GCF/000/018/325/GCF_000018325.1_ASM1832v1	na	assembly from type material	na	haploid	bacteria	3123558	3123558	36.0	1	1	1	NCBI RefSeq	NCBI Prokaryotic Genome Annotation Pipeline (PGAP)	04/11/23	3087	2947	117	na
GCF_000018665.1	PRJNA224116	SAMN00623041	na	representative genome	398578	80866	Delftia acidovorans SPH-1	strain=SPH-1	na	latest	Complete Genome	Major	Full	2007/11/16	ASM1866v1	US DOE Joint Genome Institute	GCA_000018665.1	identical	https://ftp.ncbi.nlm.nih.gov/genomes/all/GCF/000/018/665/GCF_000018665.1_ASM1866v1	na	na	na	haploid	bacteria	6767514	6767514	66.0	1	1	1	NCBI RefSeq	NCBI Prokaryotic Genome Annotation Pipeline (PGAP)	10/26/22	6263	6135	98	15240283
GCF_000018865.1	PRJNA224116	SAMN02598539	na	representative genome	324602	1108	Chloroflexus aurantiacus J-10-fl	strain=J-10-fl	na	latest	Complete Genome	Major	Full	2007/12/20	ASM1886v1	US DOE Joint Genome Institute	GCA_000018865.1	identical	https://ftp.ncbi.nlm.nih.gov/genomes/all/GCF/000/018/865/GCF_000018865.1_ASM1886v1	na	assembly from type material	na	haploid	bacteria	5258541	5258541	56.5	1	1	1	NCBI RefSeq	NCBI Prokaryotic Genome Annotation Pipeline (PGAP)	04/10/23	4120	4031	60	na
GCF_000019185.1	PRJNA224116	SAMN02598431	na	representative genome	458817	271098	Shewanella halifaxensis HAW-EB4	strain=HAW-EB4	na	latest	Complete Genome	Major	Full	2008/02/07	ASM1918v1	US DOE Joint Genome Institute	GCA_000019185.1	identical	https://ftp.ncbi.nlm.nih.gov/genomes/all/GCF/000/019/185/GCF_000019185.1_ASM1918v1	na	assembly from type material	na	haploid	bacteria	5226917	5226917	44.5	1	1	1	NCBI RefSeq	NCBI Prokaryotic Genome Annotation Pipeline (PGAP)	10/12/22	4520	4318	160	na
GCF_000019345.1	PRJNA224116	SAMN02604063	na	representative genome	505682	134821	Ureaplasma parvum serovar 3 str. ATCC 27815	strain=ATCC 27815	na	latest	Complete Genome	Major	Full	2008/02/26	ASM1934v1	TIGR	GCA_000019345.1	identical	https://ftp.ncbi.nlm.nih.gov/genomes/all/GCF/000/019/345/GCF_000019345.1_ASM1934v1	na	assembly from type material	na	haploid	bacteria	751679	751679	25.0	1	1	1	NCBI RefSeq	NCBI Prokaryotic Genome Annotation Pipeline (PGAP)	12/21/22	648	608	39	na
GCF_000019845.1	PRJNA224116	SAMN02598441	na	representative genome	395963	533	Beijerinckia indica subsp. indica ATCC 9039	strain=ATCC 9039	na	latest	Complete Genome	Major	Full	2008/04/11	ASM1984v1	US DOE Joint Genome Institute	GCA_000019845.1	identical	https://ftp.ncbi.nlm.nih.gov/genomes/all/GCF/000/019/845/GCF_000019845.1_ASM1984v1	na	assembly from type material	na	haploid	bacteria	4418616	4418616	56.5	3	3	3	NCBI RefSeq	NCBI Prokaryotic Genome Annotation Pipeline (PGAP)	04/24/23	3958	3788	63	20601475
GCF_000019945.1	PRJNA224116	SAMN00000038	na	representative genome	441620	223967	Methylorubrum populi BJ001	strain=BJ001	na	latest	Complete Genome	Major	Full	2008/04/09	ASM1994v1	US DOE Joint Genome Institute (JGI-PGF)	GCA_000019945.1	identical	https://ftp.ncbi.nlm.nih.gov/genomes/all/GCF/000/019/945/GCF_000019945.1_ASM1994v1	na	assembly from type material	na	haploid	bacteria	5848997	5848997	69.0	3	3	3	NCBI RefSeq	NCBI Prokaryotic Genome Annotation Pipeline (PGAP)	03/24/23	5542	5376	75	22887658
GCF_000019965.1	PRJNA224116	SAMN00000285	na	representative genome	452637	107709	Opitutus terrae PB90-1	strain=PB90-1	na	latest	Complete Genome	Major	Full	2008/04/08	ASM1996v1	US DOE Joint Genome Institute	GCA_000019965.1	identical	https://ftp.ncbi.nlm.nih.gov/genomes/all/GCF/000/019/965/GCF_000019965.1_ASM1996v1	na	assembly from type material	na	haploid	bacteria	5957605	5957605	65.0	1	1	1	NCBI RefSeq	NCBI Prokaryotic Genome Annotation Pipeline (PGAP)	02/12/23	4696	4605	80	21398538
GCF_000018605.1	PRJNA224116	SAMN00623056	na	representative genome	403833	69499	Petrotoga mobilis SJ95	strain=SJ95	na	latest	Complete Genome	Major	Full	2007/11/16	ASM1860v1	US DOE Joint Genome Institute (JGI-PGF)	GCA_000018605.1	identical	https://ftp.ncbi.nlm.nih.gov/genomes/all/GCF/000/018/605/GCF_000018605.1_ASM1860v1	na	assembly from type material	na	haploid	bacteria	2169548	2169548	34.0	1	1	1	NCBI RefSeq	NCBI Prokaryotic Genome Annotation Pipeline (PGAP)	12/21/22	2051	1986	57	na
GCF_000018945.1	PRJNA224116	SAMN02603251	na	representative genome	309803	2337	Thermotoga neapolitana DSM 4359	strain=DSM 4359	na	latest	Complete Genome	Major	Full	2009/01/27	ASM1894v1	Genotech Corp.	GCA_000018945.1	identical	https://ftp.ncbi.nlm.nih.gov/genomes/all/GCF/000/018/945/GCF_000018945.1_ASM1894v1	na	assembly from type material	na	haploid	bacteria	1884562	1884562	46.5	1	1	1	NCBI RefSeq	NCBI Prokaryotic Genome Annotation Pipeline (PGAP)	04/27/23	1964	1886	54	19129632
GCF_000019045.1	PRJNA224116	SAMN02604185	na	representative genome	491915	33934	Anoxybacillus flavithermus WK1	strain=WK1	na	latest	Complete Genome	Major	Full	2008/11/13	ASM1904v1	University of Hawaii at Manoa	GCA_000019045.1	identical	https://ftp.ncbi.nlm.nih.gov/genomes/all/GCF/000/019/045/GCF_000019045.1_ASM1904v1	na	na	na	haploid	bacteria	2846746	2846746	41.5	1	1	1	NCBI RefSeq	NCBI Prokaryotic Genome Annotation Pipeline (PGAP)	04/24/23	3030	2840	104	19014707
GCF_000019165.1	PRJNA224116	SAMN02602985	na	representative genome	498761	35701	Heliomicrobium modesticaldum Ice1	strain=Ice1; ATCC 51547	na	latest	Complete Genome	Major	Full	2008/04/01	ASM1916v1	Arizona State University	GCA_000019165.1	identical	https://ftp.ncbi.nlm.nih.gov/genomes/all/GCF/000/019/165/GCF_000019165.1_ASM1916v1	na	assembly from type material	na	haploid	bacteria	3075407	3075407	56.5	1	1	1	NCBI RefSeq	NCBI Prokaryotic Genome Annotation Pipeline (PGAP)	02/05/23	2877	2686	143	18441057
GCF_000019665.1	PRJNA224116	SAMN02604183	na	representative genome	481448	511746	Methylacidiphilum infernorum V4	strain=V4	na	latest	Complete Genome	Major	Full	2008/05/30	ASM1966v1	University of Hawaii	GCA_000019665.1	identical	https://ftp.ncbi.nlm.nih.gov/genomes/all/GCF/000/019/665/GCF_000019665.1_ASM1966v1	na	na	na	haploid	bacteria	2287145	2287145	45.0	1	1	1	NCBI RefSeq	NCBI Prokaryotic Genome Annotation Pipeline (PGAP)	02/22/23	2122	2059	52	18593465
GCF_000019085.1	PRJNA224116	SAMN02598314	na	representative genome	340099	496866	Thermoanaerobacter pseudethanolicus ATCC 33223	strain=ATCC 33223; 39E	na	latest	Complete Genome	Major	Full	2008/02/05	ASM1908v1	US DOE Joint Genome Institute	GCA_000019085.1	identical	https://ftp.ncbi.nlm.nih.gov/genomes/all/GCF/000/019/085/GCF_000019085.1_ASM1908v1	na	assembly from type material	na	haploid	bacteria	2362816	2362816	34.5	1	1	1	NCBI RefSeq	NCBI Prokaryotic Genome Annotation Pipeline (PGAP)	04/23/23	2409	2291	73	na
GCF_000019205.1	PRJNA224116	SAMN02604025	na	representative genome	306263	201	Campylobacter lari RM2100	strain=RM2100; ATCC BAA-1060D	na	latest	Complete Genome	Major	Full	2009/02/05	ASM1920v1	TIGR	GCA_000019205.1	identical	https://ftp.ncbi.nlm.nih.gov/genomes/all/GCF/000/019/205/GCF_000019205.1_ASM1920v1	na	na	na	haploid	bacteria	1571661	1571661	29.5	2	2	2	NCBI RefSeq	NCBI Prokaryotic Genome Annotation Pipeline (PGAP)	11/09/22	1634	1552	58	25381664;18713059
GCF_000019525.1	PRJNA224116	SAMN02598391	na	representative genome	392500	60961	Shewanella woodyi ATCC 51908	strain=ATCC 51908	na	latest	Complete Genome	Major	Full	2008/03/13	ASM1952v1	US DOE Joint Genome Institute	GCA_000019525.1	identical	https://ftp.ncbi.nlm.nih.gov/genomes/all/GCF/000/019/525/GCF_000019525.1_ASM1952v1	na	assembly from type material	na	haploid	bacteria	5935403	5935403	43.5	1	1	1	NCBI RefSeq	NCBI Prokaryotic Genome Annotation Pipeline (PGAP)	12/06/22	5100	4888	165	na
GCF_000019725.1	PRJNA224116	SAMN00000277	na	representative genome	426355	31998	Methylobacterium radiotolerans JCM 2831	strain=JCM 2831	na	latest	Complete Genome	Major	Full	2008/03/21	ASM1972v1	US DOE Joint Genome Institute	GCA_000019725.1	identical	https://ftp.ncbi.nlm.nih.gov/genomes/all/GCF/000/019/725/GCF_000019725.1_ASM1972v1	na	assembly from type material	na	haploid	bacteria	6899110	6899110	71.0	9	9	9	NCBI RefSeq	NCBI Prokaryotic Genome Annotation Pipeline (PGAP)	04/24/23	6610	6431	83	22887658
GCF_000020025.1	PRJNA224116	SAMN02598449	na	representative genome	63737	272131	Nostoc punctiforme PCC 73102	strain=ATCC 29133; PCC 73102	na	latest	Complete Genome	Major	Full	2008/04/24	ASM2002v1	US DOE Joint Genome Institute	GCA_000020025.1	identical	https://ftp.ncbi.nlm.nih.gov/genomes/all/GCF/000/020/025/GCF_000020025.1_ASM2002v1	na	assembly from type material	na	haploid	bacteria	9059191	9059191	41.0	6	6	6	NCBI RefSeq	NCBI Prokaryotic Genome Annotation Pipeline (PGAP)	02/11/23	7706	7283	100	23463784
GCF_000019405.1	PRJNA224116	SAMN02598524	na	representative genome	228400	731	Histophilus somni 2336	strain=2336	na	latest	Complete Genome	Major	Full	2008/02/26	ASM1940v1	US DOE Joint Genome Institute	GCA_000019405.1	identical	https://ftp.ncbi.nlm.nih.gov/genomes/all/GCF/000/019/405/GCF_000019405.1_ASM1940v1	na	na	na	haploid	bacteria	2263857	2263857	37.0	1	1	1	NCBI RefSeq	NCBI Prokaryotic Genome Annotation Pipeline (PGAP)	11/16/22	2129	2014	68	22111657
GCF_000019505.1	PRJNA224116	SAMN02598404	na	representative genome	406425	2978683	Burkholderia orbicola MC0-3	strain=MC0-3	na	latest	Complete Genome	Major	Full	2008/03/13	ASM1950v1	US DOE Joint Genome Institute	GCA_000019505.1	identical	https://ftp.ncbi.nlm.nih.gov/genomes/all/GCF/000/019/505/GCF_000019505.1_ASM1950v1	na	na	na	haploid	bacteria	7971389	7971389	66.5	3	3	3	NCBI RefSeq	NCBI Prokaryotic Genome Annotation Pipeline (PGAP)	07/23/23	7283	7090	91	na
GCF_000019705.1	PRJNA224116	SAMN02603586	na	representative genome	412418	44449	Borrelia recurrentis A1	strain=A1	na	latest	Complete Genome	Major	Full	2008/09/15	ASM1970v1	Marseille-Nice Genopole	GCA_000019705.1	identical	https://ftp.ncbi.nlm.nih.gov/genomes/all/GCF/000/019/705/GCF_000019705.1_ASM1970v1	na	assembly designated as reftype	na	haploid	bacteria	1242163	1242163	27.5	8	8	8	NCBI RefSeq	NCBI Prokaryotic Genome Annotation Pipeline (PGAP)	12/28/22	1230	1099	38	na
GCF_000019805.1	PRJNA224116	SAMN02598332	na	representative genome	444157	70771	Pyrobaculum neutrophilum V24Sta	strain=V24Sta	na	latest	Complete Genome	Major	Full	2008/03/27	ASM1980v1	US DOE Joint Genome Institute (JGI-PGF)	GCA_000019805.1	identical	https://ftp.ncbi.nlm.nih.gov/genomes/all/GCF/000/019/805/GCF_000019805.1_ASM1980v1	na	assembly from type material	na	haploid	archaea	1769823	1769823	59.5	1	1	1	NCBI RefSeq	NCBI Prokaryotic Genome Annotation Pipeline (PGAP)	05/02/23	2068	2006	49	na
GCF_000019905.1	PRJNA224116	SAMN00120225	na	representative genome	262543	332410	Exiguobacterium sibiricum 255-15	strain=255-15	na	latest	Complete Genome	Major	Full	2008/04/03	ASM1990v1	US DOE Joint Genome Institute	GCA_000019905.1	identical	https://ftp.ncbi.nlm.nih.gov/genomes/all/GCF/000/019/905/GCF_000019905.1_ASM1990v1	na	assembly from type material	na	haploid	bacteria	3040786	3040786	47.5	3	3	3	NCBI RefSeq	NCBI Prokaryotic Genome Annotation Pipeline (PGAP)	12/12/22	3155	3024	100	16489412;19019206
GCF_000020005.1	PRJNA224116	SAMN02598430	na	representative genome	457570	375929	Natranaerobius thermophilus JW/NM-WN-LF	strain=JW/NM-WN-LF	na	latest	Complete Genome	Major	Full	2008/04/09	ASM2000v1	US DOE Joint Genome Institute (JGI-PGF)	GCA_000020005.1	identical	https://ftp.ncbi.nlm.nih.gov/genomes/all/GCF/000/020/005/GCF_000020005.1_ASM2000v1	na	assembly from type material	na	haploid	bacteria	3191453	3191453	36.0	3	3	3	NCBI RefSeq	NCBI Prokaryotic Genome Annotation Pipeline (PGAP)	02/22/23	3021	2933	67	21642468
GCF_000020305.1	PRJNA224116	SAMN02604306	na	representative genome	320483	770	Anaplasma marginale str. Florida	strain=Florida	na	latest	Complete Genome	Major	Full	2009/02/03	ASM2030v1	Washington State University	GCA_000020305.1	identical	https://ftp.ncbi.nlm.nih.gov/genomes/all/GCF/000/020/305/GCF_000020305.1_ASM2030v1	na	na	na	haploid	bacteria	1202435	1202435	49.5	1	1	1	NCBI RefSeq	NCBI Prokaryotic Genome Annotation Pipeline (PGAP)	03/24/23	996	928	44	8063397;19134224;1280624;7693596;8975906;15557651;7927726;12379676;10925201
GCF_000020505.1	PRJNA224116	SAMN02598460	na	representative genome	517417	274539	Chlorobaculum parvum NCIB 8327	strain=NCIB 8327	na	latest	Complete Genome	Major	Full	2008/06/27	ASM2050v1	US DOE Joint Genome Institute	GCA_000020505.1	identical	https://ftp.ncbi.nlm.nih.gov/genomes/all/GCF/000/020/505/GCF_000020505.1_ASM2050v1	na	na	na	haploid	bacteria	2289249	2289249	55.5	1	1	1	NCBI RefSeq	NCBI Prokaryotic Genome Annotation Pipeline (PGAP)	12/28/22	2165	2089	58	na
GCF_000020045.1	PRJNA224116	SAMN02598384	na	representative genome	391038	148447	Paraburkholderia phymatum STM815	strain=STM815	na	latest	Complete Genome	Major	Full	2008/04/22	ASM2004v1	US DOE Joint Genome Institute	GCA_000020045.1	identical	https://ftp.ncbi.nlm.nih.gov/genomes/all/GCF/000/020/045/GCF_000020045.1_ASM2004v1	na	assembly from type material	na	haploid	bacteria	8676562	8676562	62.0	4	4	4	NCBI RefSeq	NCBI Prokaryotic Genome Annotation Pipeline (PGAP)	04/23/23	7907	7508	86	na
GCF_000020145.1	PRJNA224116	SAMN00000042	na	representative genome	445932	423605	Elusimicrobium minutum Pei191	strain=Pei191	na	latest	Complete Genome	Major	Full	2008/04/30	ASM2014v1	US DOE Joint Genome Institute (JGI-PGF)	GCA_000020145.1	identical	https://ftp.ncbi.nlm.nih.gov/genomes/all/GCF/000/020/145/GCF_000020145.1_ASM2014v1	na	assembly from type material	na	haploid	bacteria	1643562	1643562	39.5	1	1	1	NCBI RefSeq	NCBI Prokaryotic Genome Annotation Pipeline (PGAP)	02/22/23	1588	1520	49	19270133
GCF_000020365.1	PRJNA224116	SAMN02603282	na	representative genome	177437	2296	Desulforapulum autotrophicum HRM2	strain=HRM2	na	latest	Complete Genome	Major	Full	2009/02/18	ASM2036v1	Goettingen Genomics Laboratory	GCA_000020365.1	identical	https://ftp.ncbi.nlm.nih.gov/genomes/all/GCF/000/020/365/GCF_000020365.1_ASM2036v1	na	assembly from type material	na	haploid	bacteria	5657782	5657782	48.5	2	2	2	NCBI RefSeq	NCBI Prokaryotic Genome Annotation Pipeline (PGAP)	12/29/22	4961	4857	74	19187283
GCF_000020465.1	PRJNA224116	SAMN02598270	na	representative genome	290315	1092	Chlorobium limicola DSM 245	strain=DSM 245	na	latest	Complete Genome	Major	Full	2008/06/04	ASM2046v1	US DOE Joint Genome Institute	GCA_000020465.1	identical	https://ftp.ncbi.nlm.nih.gov/genomes/all/GCF/000/020/465/GCF_000020465.1_ASM2046v1	na	assembly from type material	na	haploid	bacteria	2763181	2763181	51.0	1	1	1	NCBI RefSeq	NCBI Prokaryotic Genome Annotation Pipeline (PGAP)	10/12/22	2536	2447	57	na
GCF_000020565.1	PRJNA224116	SAMN00000287	na	representative genome	452471	281120	Candidatus Amoebophilus asiaticus 5a2	strain=5a2	na	latest	Complete Genome	Major	Full	2008/06/09	ASM2056v1	US DOE Joint Genome Institute (JGI-PGF)	GCA_000020565.1	identical	https://ftp.ncbi.nlm.nih.gov/genomes/all/GCF/000/020/565/GCF_000020565.1_ASM2056v1	na	na	na	haploid	bacteria	1884364	1884364	35.0	1	1	1	NCBI RefSeq	NCBI Prokaryotic Genome Annotation Pipeline (PGAP)	10/05/22	1467	1270	40	20023027
GCF_000020985.1	PRJNA224116	SAMN02603929	na	representative genome	289376	28262	Thermodesulfovibrio yellowstonii DSM 11347	strain=DSM 11347	na	latest	Complete Genome	Major	Full	2008/09/26	ASM2098v1	The J. Craig Venter Institute	GCA_000020985.1	identical	https://ftp.ncbi.nlm.nih.gov/genomes/all/GCF/000/020/985/GCF_000020985.1_ASM2098v1	na	assembly from type material	na	haploid	bacteria	2003803	2003803	34.0	1	1	1	NCBI RefSeq	NCBI Prokaryotic Genome Annotation Pipeline (PGAP)	04/07/23	2050	1990	55	25635016
GCF_000019785.1	PRJNA224116	SAMN02598429	na	representative genome	395495	34029	Leptothrix cholodnii SP-6	strain=SP-6	na	latest	Complete Genome	Major	Full	2008/03/25	ASM1978v1	US DOE Joint Genome Institute	GCA_000019785.1	identical	https://ftp.ncbi.nlm.nih.gov/genomes/all/GCF/000/019/785/GCF_000019785.1_ASM1978v1	na	na	na	haploid	bacteria	4909403	4909403	68.5	1	1	1	NCBI RefSeq	NCBI Prokaryotic Genome Annotation Pipeline (PGAP)	03/19/23	4453	4362	59	16348826
GCF_000020385.1	PRJNA224116	SAMN00623044	na	representative genome	398767	313985	Trichlorobacter lovleyi SZ	strain=SZ	na	latest	Complete Genome	Major	Full	2008/06/05	ASM2038v1	US DOE Joint Genome Institute	GCA_000020385.1	identical	https://ftp.ncbi.nlm.nih.gov/genomes/all/GCF/000/020/385/GCF_000020385.1_ASM2038v1	na	assembly from type material	na	haploid	bacteria	3994874	3994874	54.5	2	2	2	NCBI RefSeq	NCBI Prokaryotic Genome Annotation Pipeline (PGAP)	12/12/22	3738	3651	54	na
GCF_000020485.1	PRJNA224116	SAMN00623047	na	representative genome	373903	31909	Halothermothrix orenii H 168	strain=H 168	na	latest	Complete Genome	Major	Full	2009/01/13	ASM2048v1	US DOE Joint Genome Institute	GCA_000020485.1	identical	https://ftp.ncbi.nlm.nih.gov/genomes/all/GCF/000/020/485/GCF_000020485.1_ASM2048v1	na	assembly from type material	na	haploid	bacteria	2578146	2578146	37.5	1	1	1	NCBI RefSeq	NCBI Prokaryotic Genome Annotation Pipeline (PGAP)	05/14/23	2491	2405	71	19145256
GCF_000020685.1	PRJNA224116	SAMN02603250	na	representative genome	546414	310783	Deinococcus deserti VCD115	strain=VCD115	na	latest	Complete Genome	Major	Full	2009/04/02	ASM2068v1	Genoscope	GCA_000020685.1	identical	https://ftp.ncbi.nlm.nih.gov/genomes/all/GCF/000/020/685/GCF_000020685.1_ASM2068v1	na	assembly from type material	na	haploid	bacteria	3855329	3855329	62.5	4	4	4	NCBI RefSeq	NCBI Prokaryotic Genome Annotation Pipeline (PGAP)	03/07/23	3566	3467	62	19370165;19875382;24723731
GCF_000091465.1	PRJNA224116	SAMEA2271989	na	representative genome	693153	693153	Vibrio atlanticus	strain=LGP32	na	latest	Complete Genome	Major	Full	2009/02/13	ASM9146v1	Institut Pasteur	GCA_000091465.1	identical	https://ftp.ncbi.nlm.nih.gov/genomes/all/GCF/000/091/465/GCF_000091465.1_ASM9146v1	na	na	na	haploid	bacteria	4974818	4974818	43.5	2	2	2	NCBI RefSeq	NCBI Prokaryotic Genome Annotation Pipeline (PGAP)	12/19/22	4409	4197	143	na
GCF_000091665.1	PRJNA224116	SAMN02603984	na	representative genome	243232	2190	Methanocaldococcus jannaschii DSM 2661	strain=DSM 2661	na	latest	Complete Genome	Major	Full	1999/12/22	ASM9166v1	TIGR	GCA_000091665.1	identical	https://ftp.ncbi.nlm.nih.gov/genomes/all/GCF/000/091/665/GCF_000091665.1_ASM9166v1	na	assembly from type material	na	haploid	archaea	1739927	1739927	31.0	3	3	3	NCBI RefSeq	NCBI Prokaryotic Genome Annotation Pipeline (PGAP)	04/24/23	1904	1818	45	8688087
GCF_000024725.1	PRJNA224116	SAMN02598510	na	representative genome	472759	133539	Nitrosococcus halophilus Nc 4	strain=Nc 4	na	latest	Complete Genome	Major	Full	2010/03/26	ASM2472v1	US DOE Joint Genome Institute	GCA_000024725.1	identical	https://ftp.ncbi.nlm.nih.gov/genomes/all/GCF/000/024/725/GCF_000024725.1_ASM2472v1	na	assembly from type material	na	haploid	bacteria	4145260	4145260	51.5	2	2	2	NCBI RefSeq	NCBI Prokaryotic Genome Annotation Pipeline (PGAP)	03/10/23	3960	3843	54	na
GCF_000025865.1	PRJNA224116	SAMN02598474	na	representative genome	547558	2176	Methanohalophilus mahii DSM 5219	strain=DSM 5219	na	latest	Complete Genome	Major	Full	2010/03/31	ASM2586v1	US DOE Joint Genome Institute (JGI-PGF)	GCA_000025865.1	identical	https://ftp.ncbi.nlm.nih.gov/genomes/all/GCF/000/025/865/GCF_000025865.1_ASM2586v1	na	assembly from type material	na	haploid	archaea	2012424	2012424	42.5	1	1	1	NCBI RefSeq	NCBI Prokaryotic Genome Annotation Pipeline (PGAP)	05/02/23	2077	1992	64	na
GCF_000025885.1	PRJNA224116	SAMN02598488	na	representative genome	572547	81468	Aminobacterium colombiense DSM 12261	strain=DSM 12261	na	latest	Complete Genome	Major	Full	2010/04/05	ASM2588v1	US DOE Joint Genome Institute (JGI-PGF)	GCA_000025885.1	identical	https://ftp.ncbi.nlm.nih.gov/genomes/all/GCF/000/025/885/GCF_000025885.1_ASM2588v1	na	assembly from type material	na	haploid	bacteria	1980592	1980592	45.0	1	1	1	NCBI RefSeq	NCBI Prokaryotic Genome Annotation Pipeline (PGAP)	02/23/23	1962	1899	59	21304712
GCF_000023465.1	PRJNA224116	SAMN02603855	na	representative genome	655815	398743	Zunongwangia profunda SM-A87	strain=SMA-87	na	latest	Complete Genome	Major	Full	2010/04/21	ASM2346v1	ShanDong University	GCA_000023465.1	identical	https://ftp.ncbi.nlm.nih.gov/genomes/all/GCF/000/023/465/GCF_000023465.1_ASM2346v1	na	assembly from type material	na	haploid	bacteria	5128187	5128187	36.0	1	1	1	NCBI RefSeq	NCBI Prokaryotic Genome Annotation Pipeline (PGAP)	10/05/22	4488	4372	60	20398413
GCF_000092305.1	PRJNA224116	SAMN00017484	na	representative genome	573063	67760	Methanocaldococcus infernus ME	strain=ME	na	latest	Complete Genome	Major	Full	2010/04/30	ASM9230v1	US DOE Joint Genome Institute (JGI-PGF)	GCA_000092305.1	identical	https://ftp.ncbi.nlm.nih.gov/genomes/all/GCF/000/092/305/GCF_000092305.1_ASM9230v1	na	assembly from type material	na	haploid	archaea	1328194	1328194	33.5	1	1	1	NCBI RefSeq	NCBI Prokaryotic Genome Annotation Pipeline (PGAP)	12/28/22	1501	1439	46	na
GCF_000091565.1	PRJNA224116	SAMEA3138297	na	representative genome	665029	552	Erwinia amylovora CFBP1430	strain=CFPB1430	na	latest	Complete Genome	Major	Full	2010/03/25	ASM9156v1	Bielefeld Univ	GCA_000091565.1	identical	https://ftp.ncbi.nlm.nih.gov/genomes/all/GCF/000/091/565/GCF_000091565.1_ASM9156v1	na	na	na	haploid	bacteria	3833832	3833832	53.5	2	2	2	NCBI RefSeq	NCBI Prokaryotic Genome Annotation Pipeline (PGAP)	12/30/22	3488	3284	121	20192826
GCF_000093065.1	PRJNA224116	SAMN02603451	na	representative genome	515618	401619	Candidatus Riesia pediculicola USDA	strain=USDA	na	latest	Complete Genome	Major	Full	2010/03/16	ASM9306v1	J. Craig Venter Institute	GCA_000093065.1	identical	https://ftp.ncbi.nlm.nih.gov/genomes/all/GCF/000/093/065/GCF_000093065.1_ASM9306v1	na	na	na	haploid	bacteria	582127	582127	28.5	2	2	2	NCBI RefSeq	NCBI Prokaryotic Genome Annotation Pipeline (PGAP)	12/21/22	519	468	41	na
GCF_000092905.1	PRJNA224116	SAMN00017498	na	representative genome	562970	33943	Kyrpidia tusciae DSM 2912	strain=DSM 2912	na	latest	Complete Genome	Major	Full	2010/04/29	ASM9290v1	US DOE Joint Genome Institute (JGI-PGF)	GCA_000092905.1	identical	https://ftp.ncbi.nlm.nih.gov/genomes/all/GCF/000/092/905/GCF_000092905.1_ASM9290v1	na	assembly from type material	na	haploid	bacteria	3384766	3384766	59.0	1	1	1	NCBI RefSeq	NCBI Prokaryotic Genome Annotation Pipeline (PGAP)	05/02/23	3337	3209	78	22180816
GCF_000092105.1	PRJNA224116	SAMN02598463	na	representative genome	521674	120	Planctopirus limnophila DSM 3776	strain=DSM 3776	na	latest	Complete Genome	Major	Full	2010/05/13	ASM9210v1	US DOE Joint Genome Institute (JGI-PGF)	GCA_000092105.1	identical	https://ftp.ncbi.nlm.nih.gov/genomes/all/GCF/000/092/105/GCF_000092105.1_ASM9210v1	na	assembly from type material	na	haploid	bacteria	5460085	5460085	53.5	2	2	2	NCBI RefSeq	NCBI Prokaryotic Genome Annotation Pipeline (PGAP)	09/25/22	4109	4015	74	21304691
GCF_000092245.1	PRJNA224116	SAMN02598489	na	representative genome	572480	28199	Arcobacter nitrofigilis DSM 7299	strain=DSM 7299	na	latest	Complete Genome	Major	Full	2010/05/17	ASM9224v1	US DOE Joint Genome Institute (JGI-PGF)	GCA_000092245.1	identical	https://ftp.ncbi.nlm.nih.gov/genomes/all/GCF/000/092/245/GCF_000092245.1_ASM9224v1	na	assembly from type material	na	haploid	bacteria	3192235	3192235	28.0	1	1	1	NCBI RefSeq	NCBI Prokaryotic Genome Annotation Pipeline (PGAP)	05/07/23	3194	3118	69	21304714
GCF_000093025.1	PRJNA224116	SAMN02598526	na	representative genome	666681	1055487	Methylotenera versatilis 301	strain=301	na	latest	Complete Genome	Major	Full	2010/06/01	ASM9302v1	US DOE Joint Genome Institute	GCA_000093025.1	identical	https://ftp.ncbi.nlm.nih.gov/genomes/all/GCF/000/093/025/GCF_000093025.1_ASM9302v1	na	assembly from type material	na	haploid	bacteria	3059871	3059871	42.5	1	1	1	NCBI RefSeq	NCBI Prokaryotic Genome Annotation Pipeline (PGAP)	02/22/23	2839	2767	59	21622745
GCF_000092205.1	PRJNA224116	SAMN02598502	na	representative genome	589865	427923	Desulfurivibrio alkaliphilus AHT 2	strain=AHT 2	na	latest	Complete Genome	Major	Full	2010/05/27	ASM9220v1	US DOE Joint Genome Institute (JGI-PGF)	GCA_000092205.1	identical	https://ftp.ncbi.nlm.nih.gov/genomes/all/GCF/000/092/205/GCF_000092205.1_ASM9220v1	na	assembly from type material	na	haploid	bacteria	3097763	3097763	60.0	1	1	1	NCBI RefSeq	NCBI Prokaryotic Genome Annotation Pipeline (PGAP)	05/02/23	2736	2661	57	na
GCF_000092425.1	PRJNA224116	SAMN02598522	na	representative genome	649638	332249	Truepera radiovictrix DSM 17093	strain=DSM 17093	na	latest	Complete Genome	Major	Full	2010/05/28	ASM9242v1	US DOE Joint Genome Institute (JGI-PGF)	GCA_000092425.1	identical	https://ftp.ncbi.nlm.nih.gov/genomes/all/GCF/000/092/425/GCF_000092425.1_ASM9242v1	na	assembly from type material	na	haploid	bacteria	3260398	3260398	68.0	1	1	1	NCBI RefSeq	NCBI Prokaryotic Genome Annotation Pipeline (PGAP)	05/02/23	3044	2973	54	21475591
GCF_000091305.1	PRJNA224116	SAMEA2272773	na	representative genome	680198	1930	Streptomyces scabiei 87.22	strain=87.22	na	latest	Complete Genome	Major	Full	2009/10/06	ASM9130v1	Wellcome Trust Sanger Institute	GCA_000091305.1	identical	https://ftp.ncbi.nlm.nih.gov/genomes/all/GCF/000/091/305/GCF_000091305.1_ASM9130v1	na	na	na	haploid	bacteria	10148695	10148695	71.0	1	1	1	NCBI RefSeq	NCBI Prokaryotic Genome Annotation Pipeline (PGAP)	12/24/22	8892	8580	94	20064060
GCF_000091325.1	PRJNA224116	SAMD00060963	na	representative genome	637905	60217	Shewanella violacea DSS12	strain=DSS12	na	latest	Complete Genome	Major	Full	2010/04/01	ASM9132v1	Nara Institute of Science and Technology	GCA_000091325.1	identical	https://ftp.ncbi.nlm.nih.gov/genomes/all/GCF/000/091/325/GCF_000091325.1_ASM9132v1	na	assembly from type material	na	haploid	bacteria	4962103	4962103	44.5	1	1	1	NCBI RefSeq	NCBI Prokaryotic Genome Annotation Pipeline (PGAP)	12/24/22	4168	3913	174	na
GCF_000092885.1	PRJNA224116	SAMN02598517	na	representative genome	2654982	2654982	Paraburkholderia atlantica	strain=CCGE1002	na	latest	Complete Genome	Major	Full	2010/04/30	ASM9288v1	US DOE Joint Genome Institute	GCA_000092885.1	identical	https://ftp.ncbi.nlm.nih.gov/genomes/all/GCF/000/092/885/GCF_000092885.1_ASM9288v1	na	na	na	haploid	bacteria	7884858	7884858	63.0	4	4	4	NCBI RefSeq	NCBI Prokaryotic Genome Annotation Pipeline (PGAP)	02/22/23	7285	6901	99	23209196
GCF_000092865.1	PRJNA224116	SAMN02598424	na	representative genome	446466	1711	Cellulomonas flavigena DSM 20109	strain=DSM 20109	na	latest	Complete Genome	Major	Full	2010/05/13	ASM9286v1	US DOE Joint Genome Institute (JGI-PGF)	GCA_000092865.1	identical	https://ftp.ncbi.nlm.nih.gov/genomes/all/GCF/000/092/865/GCF_000092865.1_ASM9286v1	na	assembly from type material	na	haploid	bacteria	4123179	4123179	74.0	1	1	1	NCBI RefSeq	NCBI Prokaryotic Genome Annotation Pipeline (PGAP)	05/02/23	3763	3675	54	21304688
GCF_000092185.1	PRJNA224116	SAMN02598509	na	representative genome	633148	54254	Thermosphaera aggregans DSM 11486	strain=DSM 11486	na	latest	Complete Genome	Major	Full	2010/05/17	ASM9218v1	US DOE Joint Genome Institute (JGI-PGF)	GCA_000092185.1	identical	https://ftp.ncbi.nlm.nih.gov/genomes/all/GCF/000/092/185/GCF_000092185.1_ASM9218v1	na	assembly from type material	na	haploid	archaea	1316595	1316595	46.5	1	1	1	NCBI RefSeq	NCBI Prokaryotic Genome Annotation Pipeline (PGAP)	05/02/23	1459	1402	50	21304709
GCF_000092825.1	PRJNA224116	SAMN02598516	na	representative genome	640132	286802	Segniliparus rotundus DSM 44985	strain=DSM 44985	na	latest	Complete Genome	Major	Full	2010/05/18	ASM9282v1	US DOE Joint Genome Institute (JGI-PGF)	GCA_000092825.1	identical	https://ftp.ncbi.nlm.nih.gov/genomes/all/GCF/000/092/825/GCF_000092825.1_ASM9282v1	na	assembly from type material	na	haploid	bacteria	3157527	3157527	66.5	1	1	1	NCBI RefSeq	NCBI Prokaryotic Genome Annotation Pipeline (PGAP)	05/02/23	3109	3009	52	21304703
GCF_000150035.1	PRJNA20539	SAMN02953681	AAZN00000000.1	representative genome	436907	36033	Vanderwaltozyma polyspora DSM 70294	strain=DSM 70294	na	latest	Scaffold	Major	Full	2007/08/17	ASM15003v1	Trinity College Dublin, Ireland	GCA_000150035.1	identical	https://ftp.ncbi.nlm.nih.gov/genomes/all/GCF/000/150/035/GCF_000150035.1_ASM15003v1	na	assembly from type material	na	haploid	fungi	14674591	14661591	33.0	0	281	411	Trinity College Dublin, Ireland	Annotation submitted by Trinity College Dublin, Ireland	09/12/12	5767	5328	241	17494770
GCF_000149425.1	PRJNA19593	SAMN02953607	AAFM00000000.1	representative genome	294746	4929	Meyerozyma guilliermondii ATCC 6260	strain=ATCC 6260	na	latest	Scaffold	Major	Full	2007/05/08	ASM14942v1	Broad Institute	GCA_000149425.1	identical	https://ftp.ncbi.nlm.nih.gov/genomes/all/GCF/000/149/425/GCF_000149425.1_ASM14942v1	na	assembly from synonym type material	na	haploid	fungi	10609954	10574537	43.5	0	9	71	Broad Institute	Annotation submitted by Broad Institute	09/12/12	6062	5920	136	19465905
GCF_000149685.1	PRJNA19611	SAMN02953647	AAPO00000000.1	representative genome	379508	36914	Lodderomyces elongisporus NRRL YB-4239	strain=NRRL YB-4239	na	latest	Scaffold	Major	Full	2007/05/07	ASM14968v1	Broad Institute	GCA_000149685.1	identical	https://ftp.ncbi.nlm.nih.gov/genomes/all/GCF/000/149/685/GCF_000149685.1_ASM14968v1	na	assembly from type material	na	haploid	fungi	15511671	15425019	36.5	0	27	144	Broad Institute	Annotation submitted by Broad Institute	09/12/12	5908	5799	105	19465905
GCF_000149985.1	PRJNA29813	SAMN02953676	AAXI00000000.1	representative genome	426418	45151	Pyrenophora tritici-repentis Pt-1C-BFP	strain=Pt-1C-BFP	na	latest	Scaffold	Major	Full	2007/04/11	ASM14998v1	Broad Institute	GCA_000149985.1	identical	https://ftp.ncbi.nlm.nih.gov/genomes/all/GCF/000/149/985/GCF_000149985.1_ASM14998v1	na	na	na	haploid	fungi	37840464	37206732	50.5	0	47	703	Broad Institute	Annotation submitted by Broad Institute	09/12/12	12300	12169	104	na
GCF_000155555.1	PRJNA224116	SAMN02436227	ABRS00000000.1	representative genome	118168	64178	Coleofasciculus chthonoplastes PCC 7420	strain=PCC 7420	na	latest	Scaffold	Major	Full	2008/08/15	ASM15555v1	The Gordon and Betty Moore Foundation Microbial Genome Sequencing Project	GCA_000155555.1	identical	https://ftp.ncbi.nlm.nih.gov/genomes/all/GCF/000/155/555/GCF_000155555.1_ASM15555v1	na	na	na	haploid	bacteria	8679041	8651623	45.0	0	57	142	NCBI RefSeq	NCBI Prokaryotic Genome Annotation Pipeline (PGAP)	12/28/22	7276	6994	69	na
GCF_000007805.1	PRJNA224116	SAMN02604017	na	representative genome	223283	251701	Pseudomonas syringae pv. tomato str. DC3000	strain=DC3000	na	latest	Complete Genome	Major	Full	2003/03/05	ASM780v1	TIGR	GCA_000007805.1	identical	https://ftp.ncbi.nlm.nih.gov/genomes/all/GCF/000/007/805/GCF_000007805.1_ASM780v1	na	assembly from type material	na	haploid	bacteria	6538260	6538260	58.0	3	3	3	NCBI RefSeq	NCBI Prokaryotic Genome Annotation Pipeline (PGAP)	11/01/22	5918	5609	83	12928499
GCF_000007905.1	PRJNA224116	SAMN02604097	na	representative genome	235279	32025	Helicobacter hepaticus ATCC 51449	strain=ATCC 51449	na	latest	Complete Genome	Major	Full	2003/06/26	ASM790v1	Univ. Wuerzburg	GCA_000007905.1	identical	https://ftp.ncbi.nlm.nih.gov/genomes/all/GCF/000/007/905/GCF_000007905.1_ASM790v1	na	na	na	haploid	bacteria	1799146	1799146	35.5	1	1	1	NCBI RefSeq	NCBI Prokaryotic Genome Annotation Pipeline (PGAP)	06/18/23	1850	1799	43	12810954
GCF_000008305.1	PRJNA224116	SAMN03081416	na	representative genome	265311	2151	Mesoplasma florum L1	strain=L1; ATCC 33453	na	latest	Complete Genome	Major	Full	2004/07/19	ASM830v1	Broad Institute	GCA_000008305.1	identical	https://ftp.ncbi.nlm.nih.gov/genomes/all/GCF/000/008/305/GCF_000008305.1_ASM830v1	na	assembly from type material	na	haploid	bacteria	793224	793224	27.0	1	1	1	NCBI RefSeq	NCBI Prokaryotic Genome Annotation Pipeline (PGAP)	03/24/23	725	685	38	na
GCF_000008725.1	PRJNA57637	SAMN02603114	na	reference genome	272561	813	Chlamydia trachomatis D/UW-3/CX	strain=D/UW-3/CX	na	latest	Complete Genome	Major	Full	2001/01/09	ASM872v1	ChGP	GCA_000008725.1	identical	https://ftp.ncbi.nlm.nih.gov/genomes/all/GCF/000/008/725/GCF_000008725.1_ASM872v1	na	na	na	haploid	bacteria	1042519	1042519	41.0	1	1	1	ChGP	Annotation submitted by ChGP	08/03/16	935	887	45	9784136
GCF_000008445.1	PRJNA224116	SAMN02603433	na	representative genome	261594	1392	Bacillus anthracis str. 'Ames Ancestor'	strain=Ames Ancestor; A2084	na	latest	Complete Genome	Major	Full	2004/07/09	ASM844v1	J. Craig Venter Institute	GCA_000008445.1	identical	https://ftp.ncbi.nlm.nih.gov/genomes/all/GCF/000/008/445/GCF_000008445.1_ASM844v1	na	na	na	haploid	bacteria	5503926	5503926	35.0	3	3	3	NCBI RefSeq	NCBI Prokaryotic Genome Annotation Pipeline (PGAP)	02/22/23	5757	5249	133	18952800
GCF_000008625.1	PRJNA224116	SAMN02603207	na	representative genome	224324	63363	Aquifex aeolicus VF5	strain=VF5	na	latest	Complete Genome	Major	Full	1999/12/22	ASM862v1	DIVERSA	GCA_000008625.1	identical	https://ftp.ncbi.nlm.nih.gov/genomes/all/GCF/000/008/625/GCF_000008625.1_ASM862v1	na	assembly from type material	na	haploid	bacteria	1590791	1590791	43.0	2	2	2	NCBI RefSeq	NCBI Prokaryotic Genome Annotation Pipeline (PGAP)	02/23/23	1823	1745	52	9537320
GCF_000009085.1	PRJNA57587	SAMEA1705929	na	reference genome	192222	197	Campylobacter jejuni subsp. jejuni NCTC 11168 = ATCC 700819	strain=NCTC 11168	na	latest	Complete Genome	Major	Full	2003/05/06	ASM908v1	Sanger Institute	GCA_000009085.1	identical	https://ftp.ncbi.nlm.nih.gov/genomes/all/GCF/000/009/085/GCF_000009085.1_ASM908v1	na	na	na	haploid	bacteria	1641481	1641481	30.5	1	1	1	Sanger Institute	Annotation submitted by Sanger Institute	07/18/22	1668	1572	56	10688204;17565669
GCF_000009185.1	PRJNA224116	SAMEA3138195	na	representative genome	362976	293091	Haloquadratum walsbyi DSM 16790	strain=DSM 16790 = HBSQ001	na	latest	Complete Genome	Major	Full	2006/06/22	ASM918v1	Max Planck Institute	GCA_000009185.1	identical	https://ftp.ncbi.nlm.nih.gov/genomes/all/GCF/000/009/185/GCF_000009185.1_ASM918v1	na	na	na	haploid	archaea	3179361	3179361	47.5	2	2	2	NCBI RefSeq	NCBI Prokaryotic Genome Annotation Pipeline (PGAP)	12/24/22	2920	2733	53	16820047
GCF_000008465.1	PRJNA224116	SAMN02604184	na	representative genome	283942	135577	Idiomarina loihiensis L2TR	strain=L2TR	na	latest	Complete Genome	Major	Full	2004/12/02	ASM846v1	University of Hawaii at Manoa	GCA_000008465.1	identical	https://ftp.ncbi.nlm.nih.gov/genomes/all/GCF/000/008/465/GCF_000008465.1_ASM846v1	na	assembly from type material	na	haploid	bacteria	2839318	2839318	47.0	1	1	1	NCBI RefSeq	NCBI Prokaryotic Genome Annotation Pipeline (PGAP)	02/12/23	2720	2636	72	15596722
GCF_000009305.1	PRJNA224116	SAMEA3138199	na	representative genome	382638	212	Helicobacter acinonychis str. Sheeba	strain=Sheeba	na	latest	Complete Genome	Major	Full	2006/06/28	ASM930v1	Penn State Univ.	GCA_000009305.1	identical	https://ftp.ncbi.nlm.nih.gov/genomes/all/GCF/000/009/305/GCF_000009305.1_ASM930v1	na	na	na	haploid	bacteria	1557588	1557588	38.0	2	2	2	NCBI RefSeq	NCBI Prokaryotic Genome Annotation Pipeline (PGAP)	03/12/23	1559	1400	45	16789826
GCF_000009145.1	PRJNA224116	SAMEA3138193	na	representative genome	228410	915	Nitrosomonas europaea ATCC 19718	strain=ATCC 19718	na	latest	Complete Genome	Major	Full	2003/05/06	ASM914v1	DOE Joint Genome Institute	GCA_000009145.1	identical	https://ftp.ncbi.nlm.nih.gov/genomes/all/GCF/000/009/145/GCF_000009145.1_ASM914v1	na	na	na	haploid	bacteria	2812094	2812094	50.5	1	1	1	NCBI RefSeq	NCBI Prokaryotic Genome Annotation Pipeline (PGAP)	04/27/23	2667	2550	48	12700255
GCF_000009785.1	PRJNA224116	SAMD00061072	na	representative genome	235909	1462	Geobacillus kaustophilus HTA426	strain=HTA426	na	latest	Complete Genome	Major	Full	2004/12/04	ASM978v1	JAMSTEC	GCA_000009785.1	identical	https://ftp.ncbi.nlm.nih.gov/genomes/all/GCF/000/009/785/GCF_000009785.1_ASM978v1	na	na	na	haploid	bacteria	3592666	3592666	51.5	2	2	2	NCBI RefSeq	NCBI Prokaryotic Genome Annotation Pipeline (PGAP)	12/24/22	3650	3388	119	15576355
GCF_000009985.1	PRJNA224116	SAMD00061077	na	representative genome	342108	84159	Magnetospirillum magneticum AMB-1	strain=AMB-1	na	latest	Complete Genome	Major	Full	2005/12/01	ASM998v1	Tokyo University of Agriculture and Technology, Japan	GCA_000009985.1	identical	https://ftp.ncbi.nlm.nih.gov/genomes/all/GCF/000/009/985/GCF_000009985.1_ASM998v1	na	na	na	haploid	bacteria	4967148	4967148	65.0	1	1	1	NCBI RefSeq	NCBI Prokaryotic Genome Annotation Pipeline (PGAP)	12/24/22	4749	4625	60	16303747
GCF_000009045.1	PRJNA57675	SAMEA3138188	na	reference genome	224308	1423	Bacillus subtilis subsp. subtilis str. 168	strain=168	na	latest	Complete Genome	Major	Full	2009/03/17	ASM904v1	BSNR	GCA_000009045.1	identical	https://ftp.ncbi.nlm.nih.gov/genomes/all/GCF/000/009/045/GCF_000009045.1_ASM904v1	na	assembly from type material	na	haploid	bacteria	4215606	4215606	43.5	1	1	1	BSNR	Annotation submitted by BSNR	02/12/21	4536	4237	211	23429746;9384377;29280348;19383706
GCF_000009365.1	PRJNA224116	SAMEA3138202	na	representative genome	393595	59754	Alcanivorax borkumensis SK2	strain=SK2	na	latest	Complete Genome	Major	Full	2006/07/24	ASM936v1	German Research Centre for Biotechnology	GCA_000009365.1	identical	https://ftp.ncbi.nlm.nih.gov/genomes/all/GCF/000/009/365/GCF_000009365.1_ASM936v1	na	assembly from type material	na	haploid	bacteria	3120143	3120143	54.5	1	1	1	NCBI RefSeq	NCBI Prokaryotic Genome Annotation Pipeline (PGAP)	12/30/22	2829	2758	55	16878126
GCF_000009805.1	PRJNA224116	SAMD00061069	na	representative genome	247156	37329	Nocardia farcinica IFM 10152	strain=IFM 10152	na	latest	Complete Genome	Major	Full	2004/10/08	ASM980v1	Department of Bioactive Molecules, National Institute of Infectious Diseases	GCA_000009805.1	identical	https://ftp.ncbi.nlm.nih.gov/genomes/all/GCF/000/009/805/GCF_000009805.1_ASM980v1	na	na	na	haploid	bacteria	6292344	6292344	70.5	3	3	3	NCBI RefSeq	NCBI Prokaryotic Genome Annotation Pipeline (PGAP)	12/24/22	6050	5938	66	15466710
GCF_000009905.1	PRJNA224116	SAMD00061067	na	representative genome	292459	2734	Symbiobacterium thermophilum IAM 14863	strain=IAM14863	na	latest	Complete Genome	Major	Full	2004/09/02	ASM990v1	Kitasato Institute for Life Sciences, Japan	GCA_000009905.1	identical	https://ftp.ncbi.nlm.nih.gov/genomes/all/GCF/000/009/905/GCF_000009905.1_ASM990v1	na	assembly from type material	na	haploid	bacteria	3566135	3566135	68.5	1	1	1	NCBI RefSeq	NCBI Prokaryotic Genome Annotation Pipeline (PGAP)	03/24/23	3385	3226	119	15383646
GCF_000009945.1	PRJNA224116	SAMD00061108	na	representative genome	264202	83556	Chlamydia felis Fe/C-56	strain=Fe/C-56	na	latest	Complete Genome	Major	Full	2006/03/09	ASM994v1	Japanese Consortium/Yamaguchi Univ.	GCA_000009945.1	identical	https://ftp.ncbi.nlm.nih.gov/genomes/all/GCF/000/009/945/GCF_000009945.1_ASM994v1	na	na	na	haploid	bacteria	1173791	1173791	39.0	2	2	2	NCBI RefSeq	NCBI Prokaryotic Genome Annotation Pipeline (PGAP)	12/30/22	1027	975	44	16766509
GCF_000009965.1	PRJNA224116	SAMD00061071	na	representative genome	69014	311400	Thermococcus kodakarensis KOD1	strain=KOD1	na	latest	Complete Genome	Major	Full	2005/01/05	ASM996v1	Kyoto University, Japan	GCA_000009965.1	identical	https://ftp.ncbi.nlm.nih.gov/genomes/all/GCF/000/009/965/GCF_000009965.1_ASM996v1	na	assembly from type material	na	haploid	archaea	2088737	2088737	51.5	1	1	1	NCBI RefSeq	NCBI Prokaryotic Genome Annotation Pipeline (PGAP)	12/30/22	2358	2289	53	15710748
GCF_000010265.1	PRJNA224116	SAMD00060959	na	representative genome	583346	1534	Clostridium kluyveri NBRC 12016	strain=NBRC 12016	na	latest	Complete Genome	Major	Full	2009/01/06	ASM1026v1	Research Institute of Innovative Technology for the Earth (RITE), Microbiology research group	GCA_000010265.1	identical	https://ftp.ncbi.nlm.nih.gov/genomes/all/GCF/000/010/265/GCF_000010265.1_ASM1026v1	na	assembly from type material	na	haploid	bacteria	3955303	3955303	32.0	2	2	2	NCBI RefSeq	NCBI Prokaryotic Genome Annotation Pipeline (PGAP)	04/11/23	3914	3741	85	na
GCF_000010205.1	PRJNA224116	SAMD00060919	na	representative genome	334380	784	Orientia tsutsugamushi str. Ikeda	strain=Ikeda	na	latest	Complete Genome	Major	Full	2008/05/29	ASM1020v1	Kitasato Institute for Life Sciences	GCA_000010205.1	identical	https://ftp.ncbi.nlm.nih.gov/genomes/all/GCF/000/010/205/GCF_000010205.1_ASM1020v1	na	na	na	haploid	bacteria	2008987	2008987	30.5	1	1	1	NCBI RefSeq	NCBI Prokaryotic Genome Annotation Pipeline (PGAP)	12/24/22	2131	1668	40	18508905
GCF_000010645.1	PRJNA224116	SAMD00060940	na	representative genome	511995	511435	Candidatus Azobacteroides pseudotrichonymphae genomovar. CFP2	strain=CfPt1-2	na	latest	Complete Genome	Major	Full	2008/11/12	ASM1064v1	RIKEN Genomic Sciences Center (GSC)	GCA_000010645.1	identical	https://ftp.ncbi.nlm.nih.gov/genomes/all/GCF/000/010/645/GCF_000010645.1_ASM1064v1	na	na	na	haploid	bacteria	1224919	1224919	32.5	5	5	5	NCBI RefSeq	NCBI Prokaryotic Genome Annotation Pipeline (PGAP)	11/14/22	1048	994	44	19008447
GCF_000015245.1	PRJNA224116	SAMN02598298	na	representative genome	326297	60478	Shewanella amazonensis SB2B	strain=SB2B	na	latest	Complete Genome	Major	Full	2006/12/21	ASM1524v1	DOE Joint Genome Institute	GCA_000015245.1	identical	https://ftp.ncbi.nlm.nih.gov/genomes/all/GCF/000/015/245/GCF_000015245.1_ASM1524v1	na	assembly from type material	na	haploid	bacteria	4306142	4306142	53.5	1	1	1	NCBI RefSeq	NCBI Prokaryotic Genome Annotation Pipeline (PGAP)	12/28/22	3806	3669	130	na
GCF_000015345.1	PRJNA224116	SAMN02603972	na	representative genome	246195	870	Dichelobacter nodosus VCS1703A	strain=VCS1703A	na	latest	Complete Genome	Major	Full	2007/05/04	ASM1534v1	TIGR	GCA_000015345.1	identical	https://ftp.ncbi.nlm.nih.gov/genomes/all/GCF/000/015/345/GCF_000015345.1_ASM1534v1	na	na	na	haploid	bacteria	1389350	1389350	44.0	1	1	1	NCBI RefSeq	NCBI Prokaryotic Genome Annotation Pipeline (PGAP)	11/26/22	1350	1287	58	17468768
GCF_000015945.1	PRJNA224116	SAMN02598390	na	representative genome	399550	2280	Staphylothermus marinus F1	strain=F1	na	latest	Complete Genome	Major	Full	2007/02/21	ASM1594v1	US DOE Joint Genome Institute	GCA_000015945.1	identical	https://ftp.ncbi.nlm.nih.gov/genomes/all/GCF/000/015/945/GCF_000015945.1_ASM1594v1	na	assembly from type material	na	haploid	archaea	1570485	1570485	35.5	1	1	1	NCBI RefSeq	NCBI Prokaryotic Genome Annotation Pipeline (PGAP)	04/24/23	1691	1636	50	21304655
GCF_000016065.1	PRJNA224116	SAMN00623064	na	representative genome	323850	359303	Shewanella loihica PV-4	strain=PV-4	na	latest	Complete Genome	Major	Full	2007/03/07	ASM1606v1	US DOE Joint Genome Institute	GCA_000016065.1	identical	https://ftp.ncbi.nlm.nih.gov/genomes/all/GCF/000/016/065/GCF_000016065.1_ASM1606v1	na	assembly from type material	na	haploid	bacteria	4602594	4602594	53.5	1	1	1	NCBI RefSeq	NCBI Prokaryotic Genome Annotation Pipeline (PGAP)	10/12/22	4042	3895	125	na
GCF_000016165.1	PRJNA224116	SAMN02598304	na	representative genome	349161	59610	Desulforamulus reducens MI-1	strain=MI-1	na	latest	Complete Genome	Major	Full	2007/03/24	ASM1616v1	US DOE Joint Genome Institute	GCA_000016165.1	identical	https://ftp.ncbi.nlm.nih.gov/genomes/all/GCF/000/016/165/GCF_000016165.1_ASM1616v1	na	assembly from type material	na	haploid	bacteria	3608104	3608104	42.0	1	1	1	NCBI RefSeq	NCBI Prokaryotic Genome Annotation Pipeline (PGAP)	02/22/23	3637	3486	100	na
GCF_000015565.1	PRJNA224116	SAMN02598379	na	representative genome	391735	364317	Verminephrobacter eiseniae EF01-2	strain=EF01-2	na	latest	Complete Genome	Major	Full	2007/01/09	ASM1556v1	DOE Joint Genome Institute	GCA_000015565.1	identical	https://ftp.ncbi.nlm.nih.gov/genomes/all/GCF/000/015/565/GCF_000015565.1_ASM1556v1	na	assembly from type material	na	haploid	bacteria	5597943	5597943	65.0	2	2	2	NCBI RefSeq	NCBI Prokaryotic Genome Annotation Pipeline (PGAP)	12/28/22	5332	5082	59	na
GCF_000015585.1	PRJNA224116	SAMN00623046	na	representative genome	349124	1053	Halorhodospira halophila SL1	strain=SL1	na	latest	Complete Genome	Major	Full	2007/01/10	ASM1558v1	DOE Joint Genome Institute	GCA_000015585.1	identical	https://ftp.ncbi.nlm.nih.gov/genomes/all/GCF/000/015/585/GCF_000015585.1_ASM1558v1	na	assembly from type material	na	haploid	bacteria	2678452	2678452	67.5	1	1	1	NCBI RefSeq	NCBI Prokaryotic Genome Annotation Pipeline (PGAP)	04/27/23	2519	2433	56	23991253
GCF_000015665.1	PRJNA224116	SAMN02603924	na	representative genome	167542	1219	Prochlorococcus marinus str. MIT 9515	strain=MIT 9515	na	latest	Complete Genome	Major	Full	2007/01/19	ASM1566v1	The Gordon and Betty Moore Foundation Marine Microbiology Initiative	GCA_000015665.1	identical	https://ftp.ncbi.nlm.nih.gov/genomes/all/GCF/000/015/665/GCF_000015665.1_ASM1566v1	na	na	na	haploid	bacteria	1704176	1704176	30.5	1	1	1	NCBI RefSeq	NCBI Prokaryotic Genome Annotation Pipeline (PGAP)	03/12/23	1924	1879	43	18159947
GCF_000015765.1	PRJNA224116	SAMN00623052	na	representative genome	410358	83984	Methanocorpusculum labreanum Z	strain=Z	na	latest	Complete Genome	Major	Full	2007/02/01	ASM1576v1	DOE Joint Genome Institute	GCA_000015765.1	identical	https://ftp.ncbi.nlm.nih.gov/genomes/all/GCF/000/015/765/GCF_000015765.1_ASM1576v1	na	assembly from type material	na	haploid	archaea	1804962	1804962	50.0	1	1	1	NCBI RefSeq	NCBI Prokaryotic Genome Annotation Pipeline (PGAP)	05/02/23	1874	1799	64	21304657
GCF_000016185.1	PRJNA224116	SAMN02603908	na	representative genome	414684	34018	Rhodospirillum centenum SW	strain=SW; ATCC 51521	na	latest	Complete Genome	Major	Full	2010/02/17	ASM1618v1	TGen	GCA_000016185.1	identical	https://ftp.ncbi.nlm.nih.gov/genomes/all/GCF/000/016/185/GCF_000016185.1_ASM1618v1	na	na	na	haploid	bacteria	4355543	4355543	70.0	1	1	1	NCBI RefSeq	NCBI Prokaryotic Genome Annotation Pipeline (PGAP)	02/11/23	3999	3909	68	20500872
GCF_000016285.1	PRJNA224116	SAMN02602976	na	representative genome	311402	3025782	Allorhizobium ampelinum S4	strain=S4	Kecskemet-Hungary; ATCC BAA-846	latest	Complete Genome	Major	Full	2009/01/27	ASM1628v1	Agrobacterium consortium	GCA_000016285.1	identical	https://ftp.ncbi.nlm.nih.gov/genomes/all/GCF/000/016/285/GCF_000016285.1_ASM1628v1	na	assembly from type material	na	haploid	bacteria	6320946	6320946	57.0	7	7	7	NCBI RefSeq	NCBI Prokaryotic Genome Annotation Pipeline (PGAP)	02/05/23	5800	5554	71	19251847
GCF_000015505.1	PRJNA224116	SAMN02598302	na	representative genome	365044	216465	Polaromonas naphthalenivorans CJ2	strain=CJ2	na	latest	Complete Genome	Major	Full	2007/01/04	ASM1550v1	DOE Joint Genome Institute	GCA_000015505.1	identical	https://ftp.ncbi.nlm.nih.gov/genomes/all/GCF/000/015/505/GCF_000015505.1_ASM1550v1	na	assembly from type material	na	haploid	bacteria	5366143	5366143	61.5	9	9	9	NCBI RefSeq	NCBI Prokaryotic Genome Annotation Pipeline (PGAP)	12/28/22	5174	4993	60	na
GCF_000015805.1	PRJNA224116	SAMN00623060	na	representative genome	410359	181486	Pyrobaculum calidifontis JCM 11548	strain=JCM 11548	na	latest	Complete Genome	Major	Full	2007/02/27	ASM1580v1	DOE Joint Genome Institute	GCA_000015805.1	identical	https://ftp.ncbi.nlm.nih.gov/genomes/all/GCF/000/015/805/GCF_000015805.1_ASM1580v1	na	assembly from type material	na	haploid	archaea	2009313	2009313	57.0	1	1	1	NCBI RefSeq	NCBI Prokaryotic Genome Annotation Pipeline (PGAP)	10/31/22	2325	2258	49	na
GCF_000016525.1	PRJNA224116	SAMN02604313	na	representative genome	420247	2173	Methanobrevibacter smithii ATCC 35061	strain=ATCC 35061; PS; DSMZ 861	na	latest	Complete Genome	Major	Full	2007/06/04	ASM1652v1	Washington University Center for Genome Sciences	GCA_000016525.1	identical	https://ftp.ncbi.nlm.nih.gov/genomes/all/GCF/000/016/525/GCF_000016525.1_ASM1652v1	na	assembly from type material	na	haploid	archaea	1853160	1853160	31.0	1	1	1	NCBI RefSeq	NCBI Prokaryotic Genome Annotation Pipeline (PGAP)	03/25/23	1810	1746	45	17563350
GCF_000016425.1	PRJNA224116	SAMN02598367	na	representative genome	369723	168695	Salinispora tropica CNB-440	strain=CNB-440	na	latest	Complete Genome	Major	Full	2007/04/17	ASM1642v1	US DOE Joint Genome Institute	GCA_000016425.1	identical	https://ftp.ncbi.nlm.nih.gov/genomes/all/GCF/000/016/425/GCF_000016425.1_ASM1642v1	na	assembly from type material	na	haploid	bacteria	5183331	5183331	69.0	1	1	1	NCBI RefSeq	NCBI Prokaryotic Genome Annotation Pipeline (PGAP)	02/22/23	4752	4560	64	19590008
GCF_000016545.1	PRJNA224116	SAMN00623033	na	representative genome	351627	44001	Caldicellulosiruptor saccharolyticus DSM 8903	strain=DSM 8903	na	latest	Complete Genome	Major	Full	2007/04/19	ASM1654v1	US DOE Joint Genome Institute	GCA_000016545.1	identical	https://ftp.ncbi.nlm.nih.gov/genomes/all/GCF/000/016/545/GCF_000016545.1_ASM1654v1	na	assembly from type material	na	haploid	bacteria	2970275	2970275	35.0	1	1	1	NCBI RefSeq	NCBI Prokaryotic Genome Annotation Pipeline (PGAP)	11/26/22	2924	2762	59	18776029
GCF_000016645.1	PRJNA224116	SAMN02598357	na	representative genome	376686	986	Flavobacterium johnsoniae UW101	strain=UW101; ATCC 17061	na	latest	Complete Genome	Major	Full	2007/05/01	ASM1664v1	US DOE Joint Genome Institute	GCA_000016645.1	identical	https://ftp.ncbi.nlm.nih.gov/genomes/all/GCF/000/016/645/GCF_000016645.1_ASM1664v1	na	assembly from type material	na	haploid	bacteria	6096872	6096872	34.0	1	1	1	NCBI RefSeq	NCBI Prokaryotic Genome Annotation Pipeline (PGAP)	10/05/22	5248	5140	83	19717629
GCF_000016745.1	PRJNA224116	SAMN02598352	na	representative genome	351605	351604	Geotalea uraniireducens Rf4	strain=Rf4	na	latest	Complete Genome	Major	Full	2007/05/11	ASM1674v1	US DOE Joint Genome Institute	GCA_000016745.1	identical	https://ftp.ncbi.nlm.nih.gov/genomes/all/GCF/000/016/745/GCF_000016745.1_ASM1674v1	na	assembly from type material	na	haploid	bacteria	5136364	5136364	54.0	1	1	1	NCBI RefSeq	NCBI Prokaryotic Genome Annotation Pipeline (PGAP)	12/12/22	4577	4470	61	na
GCF_000016845.1	PRJNA224116	SAMN02604024	na	representative genome	444178	236	Brucella ovis ATCC 25840	strain=ATCC 25840	na	latest	Complete Genome	Major	Full	2007/05/30	ASM1684v1	TIGR	GCA_000016845.1	identical	https://ftp.ncbi.nlm.nih.gov/genomes/all/GCF/000/016/845/GCF_000016845.1_ASM1684v1	na	assembly from type material	na	haploid	bacteria	3275590	3275590	57.0	2	2	2	NCBI RefSeq	NCBI Prokaryotic Genome Annotation Pipeline (PGAP)	05/02/23	3187	2802	66	na
GCF_000017545.1	PRJNA224116	SAMN00623043	na	representative genome	381764	2424	Fervidobacterium nodosum Rt17-B1	strain=Rt17-B1	na	latest	Complete Genome	Major	Full	2007/07/30	ASM1754v1	US DOE Joint Genome Institute	GCA_000017545.1	identical	https://ftp.ncbi.nlm.nih.gov/genomes/all/GCF/000/017/545/GCF_000017545.1_ASM1754v1	na	assembly from type material	na	haploid	bacteria	1948941	1948941	34.5	1	1	1	NCBI RefSeq	NCBI Prokaryotic Genome Annotation Pipeline (PGAP)	02/22/23	1871	1805	58	19307556
GCF_000017165.1	PRJNA224116	SAMN02598403	na	representative genome	406327	2187	Methanococcus vannielii SB	strain=SB	na	latest	Complete Genome	Major	Full	2007/06/29	ASM1716v1	US DOE Joint Genome Institute (JGI-PGF)	GCA_000017165.1	identical	https://ftp.ncbi.nlm.nih.gov/genomes/all/GCF/000/017/165/GCF_000017165.1_ASM1716v1	na	assembly from type material	na	haploid	archaea	1720048	1720048	31.0	1	1	1	NCBI RefSeq	NCBI Prokaryotic Genome Annotation Pipeline (PGAP)	12/28/22	1778	1713	53	na
GCF_000017185.1	PRJNA224116	SAMN00623051	na	representative genome	419665	42879	Methanococcus aeolicus Nankai-3	strain=Nankai-3	na	latest	Complete Genome	Major	Full	2007/06/29	ASM1718v1	US DOE Joint Genome Institute (JGI-PGF)	GCA_000017185.1	identical	https://ftp.ncbi.nlm.nih.gov/genomes/all/GCF/000/017/185/GCF_000017185.1_ASM1718v1	na	assembly from type material	na	haploid	archaea	1569500	1569500	30.0	1	1	1	NCBI RefSeq	NCBI Prokaryotic Genome Annotation Pipeline (PGAP)	12/28/22	1574	1511	49	na
GCF_000017265.1	PRJNA224116	SAMN02603048	na	representative genome	450851	284016	Phenylobacterium zucineum HLK1	strain=HLK1	na	latest	Complete Genome	Major	Full	2008/08/18	ASM1726v1	Cancer Institute, The Second Affiliated Hospital, Zhejiang University Medical School	GCA_000017265.1	identical	https://ftp.ncbi.nlm.nih.gov/genomes/all/GCF/000/017/265/GCF_000017265.1_ASM1726v1	na	assembly from type material	na	haploid	bacteria	4379231	4379231	71.0	2	2	2	NCBI RefSeq	NCBI Prokaryotic Genome Annotation Pipeline (PGAP)	12/18/22	4342	4249	49	18700039
GCF_000016385.1	PRJNA224116	SAMN02598330	na	representative genome	340102	121277	Pyrobaculum arsenaticum DSM 13514	strain=DSM 13514	na	latest	Complete Genome	Major	Full	2007/04/16	ASM1638v1	DOE Joint Genome Institute	GCA_000016385.1	identical	https://ftp.ncbi.nlm.nih.gov/genomes/all/GCF/000/016/385/GCF_000016385.1_ASM1638v1	na	assembly from type material	na	haploid	archaea	2121076	2121076	55.0	1	1	1	NCBI RefSeq	NCBI Prokaryotic Genome Annotation Pipeline (PGAP)	04/03/23	2522	2445	49	na
GCF_000016785.1	PRJNA224116	SAMN02598377	na	representative genome	390874	93929	Thermotoga petrophila RKU-1	strain=RKU-1	na	latest	Complete Genome	Major	Full	2007/05/18	ASM1678v1	US DOE Joint Genome Institute	GCA_000016785.1	identical	https://ftp.ncbi.nlm.nih.gov/genomes/all/GCF/000/016/785/GCF_000016785.1_ASM1678v1	na	assembly from type material	na	haploid	bacteria	1823511	1823511	46.0	1	1	1	NCBI RefSeq	NCBI Prokaryotic Genome Annotation Pipeline (PGAP)	02/22/23	1861	1799	52	19307556
GCF_000016985.1	PRJNA224116	SAMN02598282	na	representative genome	293826	208226	Alkaliphilus metalliredigens QYMF	strain=QYMF	na	latest	Complete Genome	Major	Full	2007/06/28	ASM1698v1	US DOE Joint Genome Institute	GCA_000016985.1	identical	https://ftp.ncbi.nlm.nih.gov/genomes/all/GCF/000/016/985/GCF_000016985.1_ASM1698v1	na	assembly from type material	na	haploid	bacteria	4929566	4929566	36.5	1	1	1	NCBI RefSeq	NCBI Prokaryotic Genome Annotation Pipeline (PGAP)	04/11/23	4990	4758	141	na
GCF_000017625.1	PRJNA224116	SAMN02598409	na	representative genome	456442	358766	Methanoregula boonei 6A8	strain=6A8	na	latest	Complete Genome	Major	Full	2007/07/26	ASM1762v1	US DOE Joint Genome Institute	GCA_000017625.1	identical	https://ftp.ncbi.nlm.nih.gov/genomes/all/GCF/000/017/625/GCF_000017625.1_ASM1762v1	na	assembly from type material	na	haploid	archaea	2542943	2542943	54.5	1	1	1	NCBI RefSeq	NCBI Prokaryotic Genome Annotation Pipeline (PGAP)	12/29/22	2551	2487	54	na
GCF_000017565.1	PRJNA224116	SAMN00623055	na	representative genome	402881	256618	Parvibaculum lavamentivorans DS-1	strain=DS-1	na	latest	Complete Genome	Major	Full	2007/07/30	ASM1756v1	US DOE Joint Genome Institute (JGI-PGF)	GCA_000017565.1	identical	https://ftp.ncbi.nlm.nih.gov/genomes/all/GCF/000/017/565/GCF_000017565.1_ASM1756v1	na	assembly from type material	na	haploid	bacteria	3914745	3914745	62.0	1	1	1	NCBI RefSeq	NCBI Prokaryotic Genome Annotation Pipeline (PGAP)	05/02/23	3731	3655	52	12571015;15240283;14962144;10788359;16075201;15388700;17557839;22675581
GCF_000017865.1	PRJNA224116	SAMN02598331	na	representative genome	416591	177758	Pseudothermotoga lettingae TMO	strain=TMO	na	latest	Complete Genome	Major	Full	2007/09/18	ASM1786v1	US DOE Joint Genome Institute	GCA_000017865.1	identical	https://ftp.ncbi.nlm.nih.gov/genomes/all/GCF/000/017/865/GCF_000017865.1_ASM1786v1	na	assembly from type material	na	haploid	bacteria	2135342	2135342	38.5	1	1	1	NCBI RefSeq	NCBI Prokaryotic Genome Annotation Pipeline (PGAP)	11/26/22	2147	2089	52	19307556
GCF_000018285.1	PRJNA224116	SAMN02598386	na	representative genome	398579	70864	Shewanella pealeana ATCC 700345	strain=ATCC 700345	na	latest	Complete Genome	Major	Full	2007/10/04	ASM1828v1	US DOE Joint Genome Institute	GCA_000018285.1	identical	https://ftp.ncbi.nlm.nih.gov/genomes/all/GCF/000/018/285/GCF_000018285.1_ASM1828v1	na	assembly from type material	na	haploid	bacteria	5174581	5174581	44.5	1	1	1	NCBI RefSeq	NCBI Prokaryotic Genome Annotation Pipeline (PGAP)	10/12/22	4463	4242	185	na
GCF_000024805.1	PRJNA224116	SAMN00002596	na	representative genome	502025	80816	Haliangium ochraceum DSM 14365	strain=DSM 14365	na	latest	Complete Genome	Major	Full	2009/10/27	ASM2480v1	US DOE Joint Genome Institute (JGI-PGF)	GCA_000024805.1	identical	https://ftp.ncbi.nlm.nih.gov/genomes/all/GCF/000/024/805/GCF_000024805.1_ASM2480v1	na	assembly from type material	na	haploid	bacteria	9446314	9446314	69.0	1	1	1	NCBI RefSeq	NCBI Prokaryotic Genome Annotation Pipeline (PGAP)	03/19/23	6930	6794	57	21304682
GCF_000024925.1	PRJNA224116	SAMN02598426	na	representative genome	446469	60920	Sanguibacter keddieii DSM 10542	strain=DSM 10542	na	latest	Complete Genome	Major	Full	2009/11/19	ASM2492v1	US DOE Joint Genome Institute (JGI-PGF)	GCA_000024925.1	identical	https://ftp.ncbi.nlm.nih.gov/genomes/all/GCF/000/024/925/GCF_000024925.1_ASM2492v1	na	assembly from type material	na	haploid	bacteria	4253413	4253413	71.5	1	1	1	NCBI RefSeq	NCBI Prokaryotic Genome Annotation Pipeline (PGAP)	05/02/23	3784	3693	66	21304646
GCF_000024505.1	PRJNA224116	SAMN02604279	na	representative genome	574556	769	Anaplasma centrale str. Israel	strain=Israel	na	latest	Complete Genome	Major	Full	2009/11/24	ASM2450v1	USDA-ARS	GCA_000024505.1	identical	https://ftp.ncbi.nlm.nih.gov/genomes/all/GCF/000/024/505/GCF_000024505.1_ASM2450v1	na	assembly designated as reftype	na	haploid	bacteria	1206806	1206806	49.5	1	1	1	NCBI RefSeq	NCBI Prokaryotic Genome Annotation Pipeline (PGAP)	02/22/23	997	937	44	19854912
GCF_000025265.1	PRJNA224116	SAMN00002582	na	representative genome	469383	191495	Conexibacter woesei DSM 14684	strain=DSM 14684	na	latest	Complete Genome	Major	Full	2010/01/15	ASM2526v1	US DOE Joint Genome Institute (JGI-PGF)	GCA_000025265.1	identical	https://ftp.ncbi.nlm.nih.gov/genomes/all/GCF/000/025/265/GCF_000025265.1_ASM2526v1	na	assembly from type material	na	haploid	bacteria	6359369	6359369	72.5	1	1	1	NCBI RefSeq	NCBI Prokaryotic Genome Annotation Pipeline (PGAP)	12/14/22	6015	5939	52	21304704
GCF_000025505.1	PRJNA224116	SAMN02598503	na	representative genome	589924	54261	Ferroglobus placidus DSM 10642	strain=DSM 10642	na	latest	Complete Genome	Major	Full	2010/02/16	ASM2550v1	US DOE Joint Genome Institute	GCA_000025505.1	identical	https://ftp.ncbi.nlm.nih.gov/genomes/all/GCF/000/025/505/GCF_000025505.1_ASM2550v1	na	assembly from type material	na	haploid	archaea	2196266	2196266	44.0	1	1	1	NCBI RefSeq	NCBI Prokaryotic Genome Annotation Pipeline (PGAP)	04/24/23	2616	2553	54	22180810
GCF_000025685.1	PRJNA224116	SAMN02604027	na	representative genome	309800	2246	Haloferax volcanii DS2	strain=DS2	na	latest	Complete Genome	Major	Full	2010/03/23	ASM2568v1	TIGR	GCA_000025685.1	identical	https://ftp.ncbi.nlm.nih.gov/genomes/all/GCF/000/025/685/GCF_000025685.1_ASM2568v1	na	assembly from type material	na	haploid	archaea	4012900	4012900	65.0	5	5	5	NCBI RefSeq	NCBI Prokaryotic Genome Annotation Pipeline (PGAP)	03/12/23	4067	3921	61	20333302
GCF_000070465.1	PRJNA224116	SAMEA1705952	na	representative genome	360910	521	Bordetella avium 197N	strain=197N	na	latest	Complete Genome	Major	Full	2006/09/29	ASM7046v1	Sanger Institute	GCA_000070465.1	identical	https://ftp.ncbi.nlm.nih.gov/genomes/all/GCF/000/070/465/GCF_000070465.1_ASM7046v1	na	na	na	haploid	bacteria	3732255	3732255	61.5	1	1	1	NCBI RefSeq	NCBI Prokaryotic Genome Annotation Pipeline (PGAP)	12/19/22	3450	3336	75	16885469
GCF_000073005.1	PRJNA224116	SAMEA1705930	na	representative genome	570417	263437	Wolbachia endosymbiont of Culex quinquefasciatus Pel	strain=wPip	na	latest	Chromosome	Major	Full	2008/06/13	ASM7300v1	Wellcome Trust Sanger Institute	GCA_000073005.1	identical	https://ftp.ncbi.nlm.nih.gov/genomes/all/GCF/000/073/005/GCF_000073005.1_ASM7300v1	na	na	na	haploid	bacteria	1482455	1482355	34.0	1	1	1	NCBI RefSeq	NCBI Prokaryotic Genome Annotation Pipeline (PGAP)	07/26/22	1415	1305	41	18550617
GCF_000024605.1	PRJNA224116	SAMN02598268	na	representative genome	429009	42838	Ammonifex degensii KC4	strain=KC4	na	latest	Complete Genome	Major	Full	2009/10/08	ASM2460v1	US DOE Joint Genome Institute	GCA_000024605.1	identical	https://ftp.ncbi.nlm.nih.gov/genomes/all/GCF/000/024/605/GCF_000024605.1_ASM2460v1	na	assembly from type material	na	haploid	bacteria	2157067	2157067	59.0	2	2	2	NCBI RefSeq	NCBI Prokaryotic Genome Annotation Pipeline (PGAP)	04/09/23	2250	2158	57	na
GCF_000024825.1	PRJNA224116	SAMN02603570	na	representative genome	150340	150340	Vibrio antiquarius	strain=EX25	na	latest	Complete Genome	Major	Full	2009/11/03	ASM2482v1	Los Alamos National Laboratory (LANL), National Microbial Pathogen Data Resource (NMPDR)	GCA_000024825.1	identical	https://ftp.ncbi.nlm.nih.gov/genomes/all/GCF/000/024/825/GCF_000024825.1_ASM2482v1	na	assembly from type material	na	haploid	bacteria	5089025	5089025	44.5	2	2	2	NCBI RefSeq	NCBI Prokaryotic Genome Annotation Pipeline (PGAP)	04/23/23	4652	4467	162	na
GCF_000024885.1	PRJNA224116	SAMN00002613	na	representative genome	525898	65553	Sulfurospirillum deleyianum DSM 6946	strain=DSM 6946	na	latest	Complete Genome	Major	Full	2009/11/18	ASM2488v1	US DOE Joint Genome Institute (JGI-PGF)	GCA_000024885.1	identical	https://ftp.ncbi.nlm.nih.gov/genomes/all/GCF/000/024/885/GCF_000024885.1_ASM2488v1	na	assembly from type material	na	haploid	bacteria	2306351	2306351	38.5	1	1	1	NCBI RefSeq	NCBI Prokaryotic Genome Annotation Pipeline (PGAP)	05/01/23	2343	2281	56	21304697
GCF_000024965.1	PRJNA224116	SAMN00002456	na	representative genome	446471	186189	Xylanimonas cellulosilytica DSM 15894	strain=DSM 15894	na	latest	Complete Genome	Major	Full	2009/11/20	ASM2496v1	US DOE Joint Genome Institute (JGI-PGF)	GCA_000024965.1	identical	https://ftp.ncbi.nlm.nih.gov/genomes/all/GCF/000/024/965/GCF_000024965.1_ASM2496v1	na	assembly from type material	na	haploid	bacteria	3831380	3831380	72.0	2	2	2	NCBI RefSeq	NCBI Prokaryotic Genome Annotation Pipeline (PGAP)	05/02/23	3516	3424	63	21304672
GCF_000024845.1	PRJNA224116	SAMN00002700	na	representative genome	518766	29549	Rhodothermus marinus DSM 4252	strain=DSM 4252	na	latest	Complete Genome	Major	Full	2009/11/03	ASM2484v1	US DOE Joint Genome Institute (JGI-PGF)	GCA_000024845.1	identical	https://ftp.ncbi.nlm.nih.gov/genomes/all/GCF/000/024/845/GCF_000024845.1_ASM2484v1	na	assembly from type material	na	haploid	bacteria	3386737	3386737	64.0	2	2	2	NCBI RefSeq	NCBI Prokaryotic Genome Annotation Pipeline (PGAP)	04/16/23	2974	2910	51	21304669
GCF_000024385.1	PRJNA224116	SAMN02598435	na	representative genome	471852	2020	Thermomonospora curvata DSM 43183	strain=DSM 43183	na	latest	Complete Genome	Major	Full	2009/11/16	ASM2438v1	US DOE Joint Genome Institute (JGI-PGF)	GCA_000024385.1	identical	https://ftp.ncbi.nlm.nih.gov/genomes/all/GCF/000/024/385/GCF_000024385.1_ASM2438v1	na	assembly from type material	na	haploid	bacteria	5639016	5639016	71.5	1	1	1	NCBI RefSeq	NCBI Prokaryotic Genome Annotation Pipeline (PGAP)	05/02/23	4996	4885	76	21475583
GCF_000024565.1	PRJNA224116	SAMN00002603	na	representative genome	519441	34105	Streptobacillus moniliformis DSM 12112	strain=DSM 12112	na	latest	Complete Genome	Major	Full	2009/11/16	ASM2456v1	US DOE Joint Genome Institute (JGI-PGF)	GCA_000024565.1	identical	https://ftp.ncbi.nlm.nih.gov/genomes/all/GCF/000/024/565/GCF_000024565.1_ASM2456v1	na	assembly from type material	na	haploid	bacteria	1673280	1673280	26.0	2	2	2	NCBI RefSeq	NCBI Prokaryotic Genome Annotation Pipeline (PGAP)	12/07/22	1575	1495	58	21304670
GCF_000024405.1	PRJNA224116	SAMN02598468	na	representative genome	526218	826	Sebaldella termitidis ATCC 33386	strain=ATCC 33386	na	latest	Complete Genome	Major	Full	2009/11/18	ASM2440v1	US DOE Joint Genome Institute (JGI-PGF)	GCA_000024405.1	identical	https://ftp.ncbi.nlm.nih.gov/genomes/all/GCF/000/024/405/GCF_000024405.1_ASM2440v1	na	assembly from type material	na	haploid	bacteria	4486650	4486650	33.0	3	3	3	NCBI RefSeq	NCBI Prokaryotic Genome Annotation Pipeline (PGAP)	04/24/23	4256	4179	56	21304705
GCF_000025005.1	PRJNA224116	SAMN00017581	na	representative genome	525904	166501	Thermobaculum terrenum ATCC BAA-798	strain=ATCC BAA-798	na	latest	Complete Genome	Major	Full	2009/11/23	ASM2500v1	US DOE Joint Genome Institute (JGI-PGF)	GCA_000025005.1	identical	https://ftp.ncbi.nlm.nih.gov/genomes/all/GCF/000/025/005/GCF_000025005.1_ASM2500v1	na	assembly from type material	na	haploid	bacteria	3101581	3101581	53.5	2	2	2	NCBI RefSeq	NCBI Prokaryotic Genome Annotation Pipeline (PGAP)	04/01/23	2917	2839	59	21304745
GCF_000024865.1	PRJNA224116	SAMN00002585	na	representative genome	479432	2001	Streptosporangium roseum DSM 43021	strain=DSM 43021	na	latest	Complete Genome	Major	Full	2009/12/10	ASM2486v1	US DOE Joint Genome Institute (JGI-PGF)	GCA_000024865.1	identical	https://ftp.ncbi.nlm.nih.gov/genomes/all/GCF/000/024/865/GCF_000024865.1_ASM2486v1	na	assembly from type material	na	haploid	bacteria	10369518	10369518	70.5	2	2	2	NCBI RefSeq	NCBI Prokaryotic Genome Annotation Pipeline (PGAP)	05/02/23	9306	9095	84	21304675
GCF_000024345.1	PRJNA224116	SAMN02598447	na	representative genome	479435	182640	Kribbella flavida DSM 17836	strain=DSM 17836	na	latest	Complete Genome	Major	Full	2010/01/13	ASM2434v1	US DOE Joint Genome Institute (JGI-PGF)	GCA_000024345.1	identical	https://ftp.ncbi.nlm.nih.gov/genomes/all/GCF/000/024/345/GCF_000024345.1_ASM2434v1	na	assembly from type material	na	haploid	bacteria	7579488	7579488	70.5	1	1	1	NCBI RefSeq	NCBI Prokaryotic Genome Annotation Pipeline (PGAP)	02/12/23	7131	7032	62	21304701
GCF_000025325.1	PRJNA224116	SAMN02598471	na	representative genome	543526	62320	Haloterrigena turkmenica DSM 5511	strain=DSM 5511	na	latest	Complete Genome	Major	Full	2010/01/19	ASM2532v1	US DOE Joint Genome Institute (JGI-PGF)	GCA_000025325.1	identical	https://ftp.ncbi.nlm.nih.gov/genomes/all/GCF/000/025/325/GCF_000025325.1_ASM2532v1	na	assembly from type material	na	haploid	archaea	5440782	5440782	64.0	7	7	7	NCBI RefSeq	NCBI Prokaryotic Genome Annotation Pipeline (PGAP)	10/28/22	5283	5061	62	21304683
GCF_000024305.1	PRJNA224116	SAMN02598413	na	representative genome	425944	43080	Sulfolobus islandicus L.D.8.5	strain=L.D.8.5	na	latest	Chromosome	Major	Full	2010/01/22	ASM2430v1	US DOE Joint Genome Institute	GCA_000024305.1	identical	https://ftp.ncbi.nlm.nih.gov/genomes/all/GCF/000/024/305/GCF_000024305.1_ASM2430v1	na	na	na	haploid	archaea	2748647	2748637	35.0	2	2	2	NCBI RefSeq	NCBI Prokaryotic Genome Annotation Pipeline (PGAP)	04/23/23	3090	2846	51	na
GCF_000026945.1	PRJNA38659	SAMEA2272258	na	representative genome	573826	42374	Candida dubliniensis CD36	strain=CD36	na	latest	Complete Genome	Major	Full	2009/02/16	ASM2694v1	Wellcome Trust Sanger Institute	GCA_000026945.1	identical	https://ftp.ncbi.nlm.nih.gov/genomes/all/GCF/000/026/945/GCF_000026945.1_ASM2694v1	na	assembly from type material	na	haploid	fungi	14618422	14618422	33.0	8	8	8	Wellcome Trust Sanger Institute	Annotation submitted by Wellcome Trust Sanger Institute	08/28/17	6093	5859	112	19745113
GCF_000026365.1	PRJNA39573	SAMEA3138235	na	representative genome	4956	4956	Zygosaccharomyces rouxii	strain=CBS 732	na	latest	Chromosome	Major	Full	2009/06/05	ASM2636v1	Genolevures Consortium	GCA_000026365.1	identical	https://ftp.ncbi.nlm.nih.gov/genomes/all/GCF/000/026/365/GCF_000026365.1_ASM2636v1	na	assembly from type material	na	haploid	fungi	9764635	9763366	39.0	7	7	7	Genolevures Consortium	Annotation submitted by Genolevures Consortium	09/25/17	5323	4991	332	19525356
GCF_000024625.1	PRJNA224116	SAMN02598493	na	representative genome	579137	73913	Methanocaldococcus vulcanius M7	strain=M7	na	latest	Complete Genome	Major	Full	2009/10/15	ASM2462v1	US DOE Joint Genome Institute (JGI-PGF)	GCA_000024625.1	identical	https://ftp.ncbi.nlm.nih.gov/genomes/all/GCF/000/024/625/GCF_000024625.1_ASM2462v1	na	assembly from type material	na	haploid	archaea	1761737	1761737	31.5	3	3	3	NCBI RefSeq	NCBI Prokaryotic Genome Annotation Pipeline (PGAP)	05/02/23	1783	1725	45	na
GCF_000024765.1	PRJNA224116	SAMN02598477	na	representative genome	555778	927	Halothiobacillus neapolitanus c2	strain=c2	na	latest	Complete Genome	Major	Full	2009/10/21	ASM2476v1	US DOE Joint Genome Institute (JGI-PGF)	GCA_000024765.1	identical	https://ftp.ncbi.nlm.nih.gov/genomes/all/GCF/000/024/765/GCF_000024765.1_ASM2476v1	na	assembly from type material	na	haploid	bacteria	2582886	2582886	54.5	1	1	1	NCBI RefSeq	NCBI Prokaryotic Genome Annotation Pipeline (PGAP)	02/10/23	2415	2329	53	na
GCF_000024785.1	PRJNA224116	SAMN00002600	na	representative genome	526226	2054	Gordonia bronchialis DSM 43247	strain=DSM 43247	na	latest	Complete Genome	Major	Full	2009/10/27	ASM2478v1	US DOE Joint Genome Institute (JGI-PGF)	GCA_000024785.1	identical	https://ftp.ncbi.nlm.nih.gov/genomes/all/GCF/000/024/785/GCF_000024785.1_ASM2478v1	na	assembly from type material	na	haploid	bacteria	5290012	5290012	67.0	2	2	2	NCBI RefSeq	NCBI Prokaryotic Genome Annotation Pipeline (PGAP)	12/07/22	4985	4694	58	21304674
GCF_000024905.1	PRJNA224116	SAMN00002595	na	representative genome	525903	81462	Thermanaerovibrio acidaminovorans DSM 6589	strain=DSM 6589	na	latest	Complete Genome	Major	Full	2009/11/19	ASM2490v1	US DOE Joint Genome Institute (JGI-PGF)	GCA_000024905.1	identical	https://ftp.ncbi.nlm.nih.gov/genomes/all/GCF/000/024/905/GCF_000024905.1_ASM2490v1	na	assembly from type material	na	haploid	bacteria	1848474	1848474	63.5	1	1	1	NCBI RefSeq	NCBI Prokaryotic Genome Annotation Pipeline (PGAP)	04/10/23	1829	1763	62	21304665
GCF_000025185.1	PRJNA224116	SAMN00120219	na	representative genome	530564	125	Pirellula staleyi DSM 6068	strain=DSM 6068	na	latest	Complete Genome	Major	Full	2010/01/07	ASM2518v1	US DOE Joint Genome Institute (JGI-PGF)	GCA_000025185.1	identical	https://ftp.ncbi.nlm.nih.gov/genomes/all/GCF/000/025/185/GCF_000025185.1_ASM2518v1	na	assembly from type material	na	haploid	bacteria	6196199	6196199	57.0	1	1	1	NCBI RefSeq	NCBI Prokaryotic Genome Annotation Pipeline (PGAP)	09/25/22	4600	4520	53	21304671
GCF_000025345.1	PRJNA224116	SAMN00002612	na	representative genome	526225	1861	Geodermatophilus obscurus DSM 43160	strain=DSM 43160	na	latest	Complete Genome	Major	Full	2010/01/20	ASM2534v1	US DOE Joint Genome Institute (JGI-PGF)	GCA_000025345.1	identical	https://ftp.ncbi.nlm.nih.gov/genomes/all/GCF/000/025/345/GCF_000025345.1_ASM2534v1	na	assembly from type material	na	haploid	bacteria	5322497	5322497	73.5	1	1	1	NCBI RefSeq	NCBI Prokaryotic Genome Annotation Pipeline (PGAP)	04/19/23	5128	4967	63	21304698
GCF_000025125.1	PRJNA224116	SAMN02641594	na	representative genome	1453429	713887	Candidatus Atelocyanobacterium thalassa isolate ALOHA	strain=ALOHA	ALOHA	latest	Complete Genome	Major	Full	2010/01/28	ASM2512v1	University of California at Santa Cruz	GCA_000025125.1	identical	https://ftp.ncbi.nlm.nih.gov/genomes/all/GCF/000/025/125/GCF_000025125.1_ASM2512v1	na	na	na	haploid	bacteria	1443806	1443806	31.0	1	1	1	NCBI RefSeq	NCBI Prokaryotic Genome Annotation Pipeline (PGAP)	09/25/22	1225	1162	47	19008448;20173737
GCF_000024185.1	PRJNA224116	SAMN02603710	na	representative genome	634498	83816	Methanobrevibacter ruminantium M1	strain=M1	na	latest	Complete Genome	Major	Full	2010/02/05	ASM2418v1	Pastoral Greenhouse Gas Research Consortium	GCA_000024185.1	identical	https://ftp.ncbi.nlm.nih.gov/genomes/all/GCF/000/024/185/GCF_000024185.1_ASM2418v1	na	assembly from type material	na	haploid	archaea	2937203	2937203	32.5	1	1	1	NCBI RefSeq	NCBI Prokaryotic Genome Annotation Pipeline (PGAP)	03/12/23	2284	2205	63	20126622
GCF_000025605.1	PRJNA224116	SAMN02598512	na	representative genome	638303	136094	Thermocrinis albus DSM 14484	strain=DSM 14484	na	latest	Complete Genome	Major	Full	2010/02/19	ASM2560v1	US DOE Joint Genome Institute (JGI-PGF)	GCA_000025605.1	identical	https://ftp.ncbi.nlm.nih.gov/genomes/all/GCF/000/025/605/GCF_000025605.1_ASM2560v1	na	assembly from type material	na	haploid	bacteria	1500577	1500577	46.5	1	1	1	NCBI RefSeq	NCBI Prokaryotic Genome Annotation Pipeline (PGAP)	05/02/23	1645	1594	49	21304702
GCF_000010985.1	PRJNA224116	SAMD00060965	na	representative genome	639282	197162	Deferribacter desulfuricans SSM1	strain=SSM1	na	latest	Complete Genome	Major	Full	2010/03/05	ASM1098v1	Japan Agency for Marine-Earth Science and Technology	GCA_000010985.1	identical	https://ftp.ncbi.nlm.nih.gov/genomes/all/GCF/000/010/985/GCF_000010985.1_ASM1098v1	na	assembly from type material	na	haploid	bacteria	2542933	2542933	30.0	2	2	2	NCBI RefSeq	NCBI Prokaryotic Genome Annotation Pipeline (PGAP)	12/24/22	2527	2472	53	12807210;20189949
GCF_000025625.1	PRJNA224116	SAMN02598473	na	representative genome	547559	13769	Natrialba magadii ATCC 43099	strain=ATCC 43099	na	latest	Complete Genome	Major	Full	2010/02/24	ASM2562v1	US DOE Joint Genome Institute (JGI-PGF)	GCA_000025625.1	identical	https://ftp.ncbi.nlm.nih.gov/genomes/all/GCF/000/025/625/GCF_000025625.1_ASM2562v1	na	assembly from type material	na	haploid	archaea	4443643	4443643	61.0	4	4	4	NCBI RefSeq	NCBI Prokaryotic Genome Annotation Pipeline (PGAP)	02/05/23	4252	4111	63	22559199
GCF_000024545.1	PRJNA224116	SAMN02598427	na	representative genome	446470	283811	Stackebrandtia nassauensis DSM 44728	strain=DSM 44728	na	latest	Complete Genome	Major	Full	2010/03/05	ASM2454v1	US DOE Joint Genome Institute (JGI-PGF)	GCA_000024545.1	identical	https://ftp.ncbi.nlm.nih.gov/genomes/all/GCF/000/024/545/GCF_000024545.1_ASM2454v1	na	assembly from type material	na	haploid	bacteria	6841557	6841557	68.0	1	1	1	NCBI RefSeq	NCBI Prokaryotic Genome Annotation Pipeline (PGAP)	04/24/23	6516	6418	55	21304662
GCF_000025705.1	PRJNA224116	SAMN02598496	na	representative genome	580332	63745	Sideroxydans lithotrophicus ES-1	strain=ES-1	na	latest	Complete Genome	Major	Full	2010/03/26	ASM2570v1	US DOE Joint Genome Institute (JGI-PGF)	GCA_000025705.1	identical	https://ftp.ncbi.nlm.nih.gov/genomes/all/GCF/000/025/705/GCF_000025705.1_ASM2570v1	na	assembly from type material	na	haploid	bacteria	3003656	3003656	57.5	1	1	1	NCBI RefSeq	NCBI Prokaryotic Genome Annotation Pipeline (PGAP)	10/12/22	3022	2947	55	na
GCF_000025845.1	PRJNA224116	SAMN02603450	na	representative genome	512564	50052	Mycoplasma crocodyli MP145	strain=MP145	na	latest	Complete Genome	Major	Full	2010/03/26	ASM2584v1	J. Craig Venter Institute	GCA_000025845.1	identical	https://ftp.ncbi.nlm.nih.gov/genomes/all/GCF/000/025/845/GCF_000025845.1_ASM2584v1	na	assembly from type material	na	haploid	bacteria	934379	934379	26.5	1	1	1	NCBI RefSeq	NCBI Prokaryotic Genome Annotation Pipeline (PGAP)	02/22/23	801	758	43	21460083
GCF_000024465.1	PRJNA224116	SAMN02603472	na	representative genome	488538	767892	Candidatus Puniceispirillum marinum IMCC1322	strain=IMCC1322	na	latest	Complete Genome	Major	Full	2010/03/31	ASM2446v1	KORDI/Inha Univ	GCA_000024465.1	identical	https://ftp.ncbi.nlm.nih.gov/genomes/all/GCF/000/024/465/GCF_000024465.1_ASM2446v1	na	na	na	haploid	bacteria	2753527	2753527	48.5	1	1	1	NCBI RefSeq	NCBI Prokaryotic Genome Annotation Pipeline (PGAP)	02/22/23	2604	2547	43	20382761
GCF_000024985.1	PRJNA224116	SAMN02598446	na	representative genome	479434	2057	Sphaerobacter thermophilus DSM 20745	strain=DSM 20745	na	latest	Complete Genome	Major	Full	2009/11/23	ASM2498v1	US DOE Joint Genome Institute (JGI-PGF)	GCA_000024985.1	identical	https://ftp.ncbi.nlm.nih.gov/genomes/all/GCF/000/024/985/GCF_000024985.1_ASM2498v1	na	assembly from type material	na	haploid	bacteria	3993764	3993764	68.0	2	2	2	NCBI RefSeq	NCBI Prokaryotic Genome Annotation Pipeline (PGAP)	05/02/23	3540	3463	60	21304676
GCF_000025065.1	PRJNA224116	SAMN02598506	na	representative genome	590409	2893572	Dickeya parazeae Ech586	strain=Ech586	na	latest	Complete Genome	Major	Full	2009/12/09	ASM2506v1	US DOE Joint Genome Institute (JGI-PGF)	GCA_000025065.1	identical	https://ftp.ncbi.nlm.nih.gov/genomes/all/GCF/000/025/065/GCF_000025065.1_ASM2506v1	na	na	na	haploid	bacteria	4818394	4818394	53.5	1	1	1	NCBI RefSeq	NCBI Prokaryotic Genome Annotation Pipeline (PGAP)	11/29/22	4267	4123	104	na
GCF_000011005.1	PRJNA224116	SAMD00060931	na	representative genome	304371	570267	Methanocella paludicola SANAE	strain=SANAE	na	latest	Complete Genome	Major	Full	2009/12/25	ASM1100v1	NITE	GCA_000011005.1	identical	https://ftp.ncbi.nlm.nih.gov/genomes/all/GCF/000/011/005/GCF_000011005.1_ASM1100v1	na	assembly from type material	na	haploid	archaea	2957635	2957635	54.5	1	1	1	NCBI RefSeq	NCBI Prokaryotic Genome Annotation Pipeline (PGAP)	12/24/22	3102	3033	59	17483259;18398197
GCF_000025305.1	PRJNA224116	SAMN02598507	na	representative genome	591001	905	Acidaminococcus fermentans DSM 20731	strain=DSM 20731	na	latest	Complete Genome	Major	Full	2010/01/15	ASM2530v1	US DOE Joint Genome Institute (JGI-PGF)	GCA_000025305.1	identical	https://ftp.ncbi.nlm.nih.gov/genomes/all/GCF/000/025/305/GCF_000025305.1_ASM2530v1	na	assembly from type material	na	haploid	bacteria	2329769	2329769	55.5	1	1	1	NCBI RefSeq	NCBI Prokaryotic Genome Annotation Pipeline (PGAP)	02/10/23	2179	2090	82	21304687
GCF_000025285.1	PRJNA224116	SAMN00017459	na	representative genome	572546	84156	Archaeoglobus profundus DSM 5631	strain=DSM 5631	na	latest	Complete Genome	Major	Full	2010/01/19	ASM2528v1	US DOE Joint Genome Institute (JGI-PGF)	GCA_000025285.1	identical	https://ftp.ncbi.nlm.nih.gov/genomes/all/GCF/000/025/285/GCF_000025285.1_ASM2528v1	na	assembly from type material	na	haploid	archaea	1563423	1563423	42.0	2	2	2	NCBI RefSeq	NCBI Prokaryotic Genome Annotation Pipeline (PGAP)	05/02/23	1893	1833	52	21304717
GCF_000025485.1	PRJNA224116	SAMN02598487	na	representative genome	572477	1049	Allochromatium vinosum DSM 180	strain=DSM 180	na	latest	Complete Genome	Major	Full	2010/02/16	ASM2548v1	US DOE Joint Genome Institute (JGI-PGF)	GCA_000025485.1	identical	https://ftp.ncbi.nlm.nih.gov/genomes/all/GCF/000/025/485/GCF_000025485.1_ASM2548v1	na	assembly from type material	na	haploid	bacteria	3669074	3669074	64.0	3	3	3	NCBI RefSeq	NCBI Prokaryotic Genome Annotation Pipeline (PGAP)	10/12/22	3348	3245	64	22675582
GCF_000027145.1	PRJNA224116	SAMEA2272547	na	representative genome	683837	1640	Listeria seeligeri serovar 1/2b str. SLCC3954	strain=SLCC3954	na	latest	Complete Genome	Major	Full	2010/02/18	ASM2714v1	PathoGenoMik	GCA_000027145.1	identical	https://ftp.ncbi.nlm.nih.gov/genomes/all/GCF/000/027/145/GCF_000027145.1_ASM2714v1	na	assembly from type material	na	haploid	bacteria	2797636	2797636	37.0	1	1	1	NCBI RefSeq	NCBI Prokaryotic Genome Annotation Pipeline (PGAP)	12/24/22	2783	2664	89	20061480
GCF_000025645.1	PRJNA224116	SAMN02598495	na	representative genome	580331	108150	Thermoanaerobacter italicus Ab9	strain=Ab9	na	latest	Complete Genome	Major	Full	2010/02/24	ASM2564v1	US DOE Joint Genome Institute (JGI-PGF)	GCA_000025645.1	identical	https://ftp.ncbi.nlm.nih.gov/genomes/all/GCF/000/025/645/GCF_000025645.1_ASM2564v1	na	assembly from type material	na	haploid	bacteria	2451061	2451061	34.0	1	1	1	NCBI RefSeq	NCBI Prokaryotic Genome Annotation Pipeline (PGAP)	05/02/23	2462	2328	71	na
GCF_000025725.1	PRJNA224116	SAMN02598464	na	representative genome	522772	118000	Denitrovibrio acetiphilus DSM 12809	strain=DSM 12809	na	latest	Complete Genome	Major	Full	2010/03/11	ASM2572v1	US DOE Joint Genome Institute (JGI-PGF)	GCA_000025725.1	identical	https://ftp.ncbi.nlm.nih.gov/genomes/all/GCF/000/025/725/GCF_000025725.1_ASM2572v1	na	assembly from type material	na	haploid	bacteria	3222077	3222077	42.5	1	1	1	NCBI RefSeq	NCBI Prokaryotic Genome Annotation Pipeline (PGAP)	05/27/23	3078	3014	52	21304711
GCF_000152625.1	PRJNA224116	SAMN02436080	AALY00000000.1	representative genome	89187	314263	Roseovarius nubinhibens ISM	strain=ISM	na	latest	Scaffold	Major	Full	2006/05/04	ASM15262v1	The Gordon and Betty Moore Foundation Marine Microbiology Initiative	GCA_000152625.1	identical	https://ftp.ncbi.nlm.nih.gov/genomes/all/GCF/000/152/625/GCF_000152625.1_ASM15262v1	na	assembly from type material	na	haploid	bacteria	3676244	3668667	63.5	0	4	10	NCBI RefSeq	NCBI Prokaryotic Genome Annotation Pipeline (PGAP)	03/25/23	3559	3485	55	na
GCF_000152725.1	PRJNA224116	SAMN02436081	AAMO00000000.1	representative genome	252305	314255	Pseudooceanicola batsensis HTCC2597	strain=HTCC2597	na	latest	Scaffold	Major	Full	2006/05/02	ASM15272v1	The Gordon and Betty Moore Foundation Marine Microbiology Initiative	GCA_000152725.1	identical	https://ftp.ncbi.nlm.nih.gov/genomes/all/GCF/000/152/725/GCF_000152725.1_ASM15272v1	na	assembly from type material	na	haploid	bacteria	4440389	4437668	66.0	0	7	23	NCBI RefSeq	NCBI Prokaryotic Genome Annotation Pipeline (PGAP)	02/22/23	4212	4110	51	20418400
GCF_000152885.1	PRJNA224116	SAMN02436083	AAMX00000000.1	representative genome	314276	190892	Idiomarina baltica OS145	strain=OS145	na	latest	Scaffold	Major	Full	2006/04/07	ASM15288v1	The Gordon and Betty Moore Foundation Marine Microbiology Initiative	GCA_000152885.1	identical	https://ftp.ncbi.nlm.nih.gov/genomes/all/GCF/000/152/885/GCF_000152885.1_ASM15288v1	na	assembly from type material	na	haploid	bacteria	2770272	2722127	47.0	0	15	70	NCBI RefSeq	NCBI Prokaryotic Genome Annotation Pipeline (PGAP)	04/10/23	2598	2512	49	na
GCF_000152985.1	PRJNA224116	SAMN02436111	AANC00000000.1	representative genome	398720	360293	Leeuwenhoekiella blandensis MED217	strain=MED217	na	latest	Scaffold	Major	Full	2006/04/07	ASM15298v1	The Gordon and Betty Moore Foundation Marine Microbiology Initiative	GCA_000152985.1	identical	https://ftp.ncbi.nlm.nih.gov/genomes/all/GCF/000/152/985/GCF_000152985.1_ASM15298v1	na	assembly from type material	na	haploid	bacteria	4244565	4238065	39.5	0	1	15	NCBI RefSeq	NCBI Prokaryotic Genome Annotation Pipeline (PGAP)	10/05/22	3676	3594	48	17215843
GCF_000153705.1	PRJNA224116	SAMN02436126	AATP00000000.1	representative genome	314231	217511	Fulvimarina pelagi HTCC2506	strain=HTCC2506	na	latest	Scaffold	Major	Full	2006/10/23	ASM15370v1	The Gordon and Betty Moore Foundation Marine Microbiology Initiative	GCA_000153705.1	identical	https://ftp.ncbi.nlm.nih.gov/genomes/all/GCF/000/153/705/GCF_000153705.1_ASM15370v1	na	assembly from type material	na	haploid	bacteria	3806238	3802689	61.0	0	4	20	NCBI RefSeq	NCBI Prokaryotic Genome Annotation Pipeline (PGAP)	04/24/23	3532	3400	67	20639329
GCF_000154385.1	PRJNA224116	SAMN02299416	ABED00000000.2	representative genome	411485	853	Faecalibacterium prausnitzii M21/2	strain=M21/2	na	latest	Scaffold	Major	Full	2007/09/12	ASM15438v1	Washington University Genome Sequencing Center	GCA_000154385.1	identical	https://ftp.ncbi.nlm.nih.gov/genomes/all/GCF/000/154/385/GCF_000154385.1_ASM15438v1	na	na	na	haploid	bacteria	3127383	3126983	56.0	0	25	29	NCBI RefSeq	NCBI Prokaryotic Genome Annotation Pipeline (PGAP)	04/11/23	3023	2897	87	na
GCF_000154465.1	PRJNA224116	SAMN00000002	ABFK00000000.2	representative genome	445970	28117	Alistipes putredinis DSM 17216	strain=DSM 17216	na	latest	Scaffold	Major	Full	2007/11/01	ASM15446v1	Washington University Genome Sequencing Center	GCA_000154465.1	identical	https://ftp.ncbi.nlm.nih.gov/genomes/all/GCF/000/154/465/GCF_000154465.1_ASM15446v1	na	assembly from type material	na	haploid	bacteria	2550678	2549878	53.0	0	12	20	NCBI RefSeq	NCBI Prokaryotic Genome Annotation Pipeline (PGAP)	03/25/23	2342	2244	61	na
GCF_000154525.1	PRJNA224116	SAMN00000004	ABFZ00000000.2	representative genome	449673	46506	Bacteroides stercoris ATCC 43183	strain=ATCC 43183	na	latest	Scaffold	Major	Full	2007/11/14	ASM15452v1	Washington University Genome Sequencing Center	GCA_000154525.1	identical	https://ftp.ncbi.nlm.nih.gov/genomes/all/GCF/000/154/525/GCF_000154525.1_ASM15452v1	na	assembly from type material	na	haploid	bacteria	4009829	4009229	45.5	0	17	23	NCBI RefSeq	NCBI Prokaryotic Genome Annotation Pipeline (PGAP)	10/05/22	3392	3247	74	na
GCF_000154965.1	PRJNA224116	SAMN02595223	ABJJ00000000.2	representative genome	463191	285530	Streptomyces sviceus ATCC 29083	strain=ATCC 29083	na	latest	Chromosome	Major	Full	2010/05/28	ASM15496v1	Broad Institute	GCA_000154965.1	identical	https://ftp.ncbi.nlm.nih.gov/genomes/all/GCF/000/154/965/GCF_000154965.1_ASM15496v1	na	na	na	haploid	bacteria	9313494	9055790	70.0	1	1	552	NCBI RefSeq	NCBI Prokaryotic Genome Annotation Pipeline (PGAP)	04/29/23	8626	7833	75	na
GCF_000154725.1	PRJNA224116	SAMN02436147	ABIB00000000.1	representative genome	391587	221066	Kordia algicida OT-1	strain=OT-1	na	latest	Scaffold	Major	Full	2007/11/30	ASM15472v1	The Gordon and Betty Moore Foundation Microbial Genome Sequencing Project	GCA_000154725.1	identical	https://ftp.ncbi.nlm.nih.gov/genomes/all/GCF/000/154/725/GCF_000154725.1_ASM15472v1	na	assembly from type material	na	haploid	bacteria	5033129	5019836	34.0	0	1	34	NCBI RefSeq	NCBI Prokaryotic Genome Annotation Pipeline (PGAP)	10/05/22	4418	4313	74	21622754
GCF_000154825.1	PRJNA224116	SAMN02299418	ABIL00000000.2	representative genome	445971	214853	Anaerofustis stercorihominis DSM 17244	strain=DSM 17244	na	latest	Scaffold	Major	Full	2008/01/24	ASM15482v1	Washington University Genome Sequencing Center	GCA_000154825.1	identical	https://ftp.ncbi.nlm.nih.gov/genomes/all/GCF/000/154/825/GCF_000154825.1_ASM15482v1	na	assembly from type material	na	haploid	bacteria	2284703	2284603	33.0	0	5	6	NCBI RefSeq	NCBI Prokaryotic Genome Annotation Pipeline (PGAP)	04/11/23	2285	2210	53	na
GCF_000159635.1	PRJNA224116	SAMN00001476	ACHJ00000000.1	representative genome	525263	161889	Corynebacterium lipophiloflavum DSM 44291	strain=DSM 44291	na	latest	Scaffold	Major	Full	2009/05/05	ASM15963v1	Baylor College of Medicine	GCA_000159635.1	identical	https://ftp.ncbi.nlm.nih.gov/genomes/all/GCF/000/159/635/GCF_000159635.1_ASM15963v1	na	assembly from type material	na	haploid	bacteria	2385784	2293743	64.5	0	77	178	NCBI RefSeq	NCBI Prokaryotic Genome Annotation Pipeline (PGAP)	05/02/23	2349	2200	56	na
GCF_000159995.1	PRJNA224116	SAMN00008849	ACIJ00000000.2	representative genome	626522	76122	Alloprevotella tannerae ATCC 51259	strain=ATCC 51259	na	latest	Scaffold	Major	Full	2009/09/16	ASM15999v1	Washington University Genome Sequencing Center	GCA_000159995.1	identical	https://ftp.ncbi.nlm.nih.gov/genomes/all/GCF/000/159/995/GCF_000159995.1_ASM15999v1	na	assembly from type material	na	haploid	bacteria	2585719	2582919	46.5	0	6	34	NCBI RefSeq	NCBI Prokaryotic Genome Annotation Pipeline (PGAP)	10/05/22	2149	2019	53	na
GCF_000161455.1	PRJNA224116	SAMN00727631	ACMX00000000.1	representative genome	527000	64104	Bacillus pseudomycoides DSM 12442	strain=DSM 12442	na	latest	Chromosome	Major	Full	2009/05/29	ASM16145v1	Naval Medical Research Center	GCA_000161455.1	identical	https://ftp.ncbi.nlm.nih.gov/genomes/all/GCF/000/161/455/GCF_000161455.1_ASM16145v1	na	assembly from type material	na	haploid	bacteria	5782514	5752014	35.0	1	1	305	NCBI RefSeq	NCBI Prokaryotic Genome Annotation Pipeline (PGAP)	04/23/23	6035	5541	95	22645259
GCF_000006605.1	PRJNA224116	SAMEA3283089	na	representative genome	306537	38289	Corynebacterium jeikeium K411	strain=K411 = NCTC 11915	na	latest	Complete Genome	Major	Full	2005/06/27	ASM660v1	Bielefeld Univ	GCA_000006605.1	identical	https://ftp.ncbi.nlm.nih.gov/genomes/all/GCF/000/006/605/GCF_000006605.1_ASM660v1	na	na	na	haploid	bacteria	2476822	2476822	61.0	2	2	2	NCBI RefSeq	NCBI Prokaryotic Genome Annotation Pipeline (PGAP)	12/30/22	2182	2061	62	15968079
GCF_000007205.1	PRJNA224116	SAMN02602979	na	representative genome	182082	83558	Chlamydia pneumoniae TW-183	strain=TW-183	na	latest	Complete Genome	Major	Full	2003/07/25	ASM720v1	ALTANA Pharma	GCA_000007205.1	identical	https://ftp.ncbi.nlm.nih.gov/genomes/all/GCF/000/007/205/GCF_000007205.1_ASM720v1	na	assembly from type material	na	haploid	bacteria	1225935	1225935	40.5	1	1	1	NCBI RefSeq	NCBI Prokaryotic Genome Annotation Pipeline (PGAP)	03/25/23	1093	1040	44	na
GCF_000007225.1	PRJNA224116	SAMN02604075	na	representative genome	178306	13773	Pyrobaculum aerophilum str. IM2	strain=IM2	na	latest	Complete Genome	Major	Full	2002/01/24	ASM722v1	UCLA/CalTech	GCA_000007225.1	identical	https://ftp.ncbi.nlm.nih.gov/genomes/all/GCF/000/007/225/GCF_000007225.1_ASM722v1	na	assembly from type material	na	haploid	archaea	2222430	2222430	51.0	1	1	1	NCBI RefSeq	NCBI Prokaryotic Genome Annotation Pipeline (PGAP)	11/01/22	2633	2542	49	11792869
GCF_000007025.1	PRJNA224116	SAMN02603141	na	representative genome	272944	781	Rickettsia conorii str. Malish 7	strain=Malish 7	na	latest	Complete Genome	Major	Full	2002/11/25	ASM702v1	CNRS	GCA_000007025.1	identical	https://ftp.ncbi.nlm.nih.gov/genomes/all/GCF/000/007/025/GCF_000007025.1_ASM702v1	na	assembly from type material	na	haploid	bacteria	1268755	1268755	32.0	1	1	1	NCBI RefSeq	NCBI Prokaryotic Genome Annotation Pipeline (PGAP)	12/07/22	1459	1354	40	11030655;11557893
GCF_000007125.1	PRJNA224116	SAMN02603416	na	representative genome	224914	29459	Brucella melitensis bv. 1 str. 16M	strain=16M	na	latest	Complete Genome	Major	Full	2001/12/28	ASM712v1	Integrated Genomics	GCA_000007125.1	identical	https://ftp.ncbi.nlm.nih.gov/genomes/all/GCF/000/007/125/GCF_000007125.1_ASM712v1	na	assembly from type material	na	haploid	bacteria	3294931	3294931	57.0	2	2	2	NCBI RefSeq	NCBI Prokaryotic Genome Annotation Pipeline (PGAP)	03/24/23	3204	2922	67	11756688
GCF_000007245.1	PRJNA224116	SAMN02603844	na	representative genome	183190	2371	Xylella fastidiosa Temecula1	strain=Temecula1	na	latest	Complete Genome	Major	Full	2003/01/29	ASM724v1	Sao Paulo state (Brazil) Consortium	GCA_000007245.1	identical	https://ftp.ncbi.nlm.nih.gov/genomes/all/GCF/000/007/245/GCF_000007245.1_ASM724v1	na	na	na	haploid	bacteria	2521148	2521148	51.5	2	2	2	NCBI RefSeq	NCBI Prokaryotic Genome Annotation Pipeline (PGAP)	03/24/23	2259	2162	59	12533478
GCF_000007345.1	PRJNA224116	SAMN03081414	na	representative genome	188937	2214	Methanosarcina acetivorans C2A	strain=C2A	na	latest	Complete Genome	Major	Full	2002/04/03	ASM734v1	Broad Institute	GCA_000007345.1	identical	https://ftp.ncbi.nlm.nih.gov/genomes/all/GCF/000/007/345/GCF_000007345.1_ASM734v1	na	assembly from type material	na	haploid	archaea	5751492	5751492	42.5	1	1	1	NCBI RefSeq	NCBI Prokaryotic Genome Annotation Pipeline (PGAP)	05/16/23	4910	4685	68	11932238
GCF_000006765.1	PRJNA57945	SAMN02603714	na	reference genome	208964	287	Pseudomonas aeruginosa PAO1	strain=PAO1	na	latest	Complete Genome	Major	Full	2006/07/07	ASM676v1	PathoGenesis Corporation	GCA_000006765.1	identical	https://ftp.ncbi.nlm.nih.gov/genomes/all/GCF/000/006/765/GCF_000006765.1_ASM676v1	na	na	na	haploid	bacteria	6264404	6264404	66.5	1	1	1	PathoGenesis Corporation	Annotation submitted by PathoGenesis Corporation	01/24/19	5697	5572	106	12644476;12644477;10984043;15716452;15608211;15908409;17015649;15995206;18978025;16030221
GCF_000007065.1	PRJNA224116	SAMN02603290	na	representative genome	192952	2209	Methanosarcina mazei Go1	strain=Go1	na	latest	Complete Genome	Major	Full	2002/05/20	ASM706v1	Gottingen Genomics Laboratory	GCA_000007065.1	identical	https://ftp.ncbi.nlm.nih.gov/genomes/all/GCF/000/007/065/GCF_000007065.1_ASM706v1	na	na	na	haploid	archaea	4096345	4096345	41.0	1	1	1	NCBI RefSeq	NCBI Prokaryotic Genome Annotation Pipeline (PGAP)	11/01/22	3506	3362	68	12125824
GCF_000006685.1	PRJNA224116	SAMN02603994	na	representative genome	243161	83560	Chlamydia muridarum str. Nigg	strain=Nigg	na	latest	Complete Genome	Major	Full	2003/03/26	ASM668v1	TIGR	GCA_000006685.1	identical	https://ftp.ncbi.nlm.nih.gov/genomes/all/GCF/000/006/685/GCF_000006685.1_ASM668v1	na	assembly from type material	na	haploid	bacteria	1080451	1080451	40.0	2	2	2	NCBI RefSeq	NCBI Prokaryotic Genome Annotation Pipeline (PGAP)	02/22/23	942	890	46	10684935
GCF_000006985.1	PRJNA224116	SAMN02604006	na	representative genome	194439	1097	Chlorobaculum tepidum TLS	strain=TLS	na	latest	Complete Genome	Major	Full	2002/07/02	ASM698v1	TIGR	GCA_000006985.1	identical	https://ftp.ncbi.nlm.nih.gov/genomes/all/GCF/000/006/985/GCF_000006985.1_ASM698v1	na	assembly from type material	na	haploid	bacteria	2154946	2154946	56.5	1	1	1	NCBI RefSeq	NCBI Prokaryotic Genome Annotation Pipeline (PGAP)	11/01/22	2094	1994	59	12093901
GCF_000007085.1	PRJNA224116	SAMN02603009	na	representative genome	273068	911092	Caldanaerobacter subterraneus subsp. tengcongensis MB4	strain=MB4	na	latest	Complete Genome	Major	Full	2002/05/14	ASM708v1	Beijing Center.HGP	GCA_000007085.1	identical	https://ftp.ncbi.nlm.nih.gov/genomes/all/GCF/000/007/085/GCF_000007085.1_ASM708v1	na	assembly from type material	na	haploid	bacteria	2689445	2689445	37.5	1	1	1	NCBI RefSeq	NCBI Prokaryotic Genome Annotation Pipeline (PGAP)	12/12/22	2724	2566	73	11997336
GCF_000007185.1	PRJNA224116	SAMN02603235	na	representative genome	190192	2320	Methanopyrus kandleri AV19	strain=AV19	na	latest	Complete Genome	Major	Full	2002/04/03	ASM718v1	Fidelity Systems	GCA_000007185.1	identical	https://ftp.ncbi.nlm.nih.gov/genomes/all/GCF/000/007/185/GCF_000007185.1_ASM718v1	na	assembly from type material	na	haploid	archaea	1694969	1694969	61.0	1	1	1	NCBI RefSeq	NCBI Prokaryotic Genome Annotation Pipeline (PGAP)	02/05/23	1822	1774	40	11930014
GCF_000007505.1	PRJNA224116	SAMN02603682	na	representative genome	204722	29461	Brucella suis 1330	strain=1330	na	latest	Complete Genome	Major	Full	2004/10/13	ASM750v1	NITE/TIGR	GCA_000007505.1	identical	https://ftp.ncbi.nlm.nih.gov/genomes/all/GCF/000/007/505/GCF_000007505.1_ASM750v1	na	assembly from type material	na	haploid	bacteria	3315175	3315175	57.0	2	2	2	NCBI RefSeq	NCBI Prokaryotic Genome Annotation Pipeline (PGAP)	04/24/23	3184	2990	68	12271122
GCF_000007605.1	PRJNA224116	SAMN02603993	na	representative genome	227941	83557	Chlamydia caviae GPIC	na	GPIC	latest	Complete Genome	Major	Full	2003/04/14	ASM760v1	TIGR	GCA_000007605.1	identical	https://ftp.ncbi.nlm.nih.gov/genomes/all/GCF/000/007/605/GCF_000007605.1_ASM760v1	na	assembly from type material	na	haploid	bacteria	1181356	1181356	39.0	2	2	2	NCBI RefSeq	NCBI Prokaryotic Genome Annotation Pipeline (PGAP)	02/22/23	1041	992	44	12682364
GCF_000007625.1	PRJNA224116	SAMN02603289	na	representative genome	212717	1513	Clostridium tetani E88	strain=Massachusetts substr. E88	na	latest	Complete Genome	Major	Full	2003/02/05	ASM762v1	Gottingen Genomics Laboratory	GCA_000007625.1	identical	https://ftp.ncbi.nlm.nih.gov/genomes/all/GCF/000/007/625/GCF_000007625.1_ASM762v1	na	na	na	haploid	bacteria	2873333	2873333	28.5	2	2	2	NCBI RefSeq	NCBI Prokaryotic Genome Annotation Pipeline (PGAP)	03/24/23	2862	2748	76	12552129
GCF_000008325.1	PRJNA224116	SAMN02603968	na	representative genome	243233	414	Methylococcus capsulatus str. Bath	strain=Bath	na	latest	Complete Genome	Major	Full	2005/05/18	ASM832v1	TIGR	GCA_000008325.1	identical	https://ftp.ncbi.nlm.nih.gov/genomes/all/GCF/000/008/325/GCF_000008325.1_ASM832v1	na	na	na	haploid	bacteria	3304561	3304561	63.5	1	1	1	NCBI RefSeq	NCBI Prokaryotic Genome Annotation Pipeline (PGAP)	03/12/23	3093	2994	56	15383840
GCF_000008185.1	PRJNA224116	SAMN02603967	na	representative genome	243275	158	Treponema denticola ATCC 35405	strain=ATCC 35405	na	latest	Complete Genome	Major	Full	2004/02/03	ASM818v1	TIGR	GCA_000008185.1	identical	https://ftp.ncbi.nlm.nih.gov/genomes/all/GCF/000/008/185/GCF_000008185.1_ASM818v1	na	assembly from type material	na	haploid	bacteria	2843201	2843201	37.5	1	1	1	NCBI RefSeq	NCBI Prokaryotic Genome Annotation Pipeline (PGAP)	05/02/23	2627	2552	53	15064399
GCF_000008385.1	PRJNA224116	SAMN02603678	na	representative genome	292805	80849	Wolbachia endosymbiont strain TRS of Brugia malayi	na	wBm	latest	Complete Genome	Major	Full	2005/02/02	ASM838v1	New England Biolabs, Inc.	GCA_000008385.1	identical	https://ftp.ncbi.nlm.nih.gov/genomes/all/GCF/000/008/385/GCF_000008385.1_ASM838v1	na	na	na	haploid	bacteria	1080084	1080084	34.0	1	1	1	NCBI RefSeq	NCBI Prokaryotic Genome Annotation Pipeline (PGAP)	03/12/23	1073	980	41	15780005
GCF_000007745.1	PRJNA224116	SAMN02603473	na	representative genome	221988	157673	[Mannheimia] succiniciproducens MBEL55E	strain=MBEL55E	na	latest	Complete Genome	Major	Full	2004/09/17	ASM774v1	Korea Advanced Institute of Science and Technology, Republic of Korea, Yuseong-gu	GCA_000007745.1	identical	https://ftp.ncbi.nlm.nih.gov/genomes/all/GCF/000/007/745/GCF_000007745.1_ASM774v1	na	assembly from type material	na	haploid	bacteria	2314078	2314078	42.5	1	1	1	NCBI RefSeq	NCBI Prokaryotic Genome Annotation Pipeline (PGAP)	11/01/22	2190	2077	82	15378067
GCF_000008265.1	PRJNA224116	SAMN02603345	na	representative genome	1122961	46632	Picrophilus oshimae DSM 9789	strain=DSM 9790	na	latest	Complete Genome	Major	Full	2004/06/08	ASM826v1	Institut of Microbiology and Genetics, University of Goettingen	GCA_000008265.1	identical	https://ftp.ncbi.nlm.nih.gov/genomes/all/GCF/000/008/265/GCF_000008265.1_ASM826v1	na	assembly from synonym type material	na	haploid	archaea	1545895	1545895	35.5	1	1	1	NCBI RefSeq	NCBI Prokaryotic Genome Annotation Pipeline (PGAP)	04/23/23	1632	1574	52	15184674
GCF_000008365.1	PRJNA224116	SAMN03081417	na	representative genome	267748	2118	Mesomycoplasma mobile 163K	strain=163K	na	latest	Complete Genome	Major	Full	2004/05/18	ASM836v1	Broad Institute	GCA_000008365.1	identical	https://ftp.ncbi.nlm.nih.gov/genomes/all/GCF/000/008/365/GCF_000008365.1_ASM836v1	na	assembly from type material	na	haploid	bacteria	777079	777079	24.5	1	1	1	NCBI RefSeq	NCBI Prokaryotic Genome Annotation Pipeline (PGAP)	12/18/22	694	653	34	15289470
GCF_000013665.1	PRJNA224116	SAMN02598483	na	representative genome	203122	86304	Saccharophagus degradans 2-40	strain=2-40	na	latest	Complete Genome	Major	Full	2006/03/17	ASM1366v1	DOE Joint Genome Institute	GCA_000013665.1	identical	https://ftp.ncbi.nlm.nih.gov/genomes/all/GCF/000/013/665/GCF_000013665.1_ASM1366v1	na	assembly from type material	na	haploid	bacteria	5057531	5057531	45.5	1	1	1	NCBI RefSeq	NCBI Prokaryotic Genome Annotation Pipeline (PGAP)	03/12/23	4135	4068	51	18516288
GCF_000013765.1	PRJNA224116	SAMN02598300	na	representative genome	318161	192073	Shewanella denitrificans OS217	strain=OS217	na	latest	Complete Genome	Major	Full	2006/04/10	ASM1376v1	DOE Joint Genome Institute	GCA_000013765.1	identical	https://ftp.ncbi.nlm.nih.gov/genomes/all/GCF/000/013/765/GCF_000013765.1_ASM1376v1	na	assembly from type material	na	haploid	bacteria	4545906	4545906	45.0	1	1	1	NCBI RefSeq	NCBI Prokaryotic Genome Annotation Pipeline (PGAP)	12/28/22	3966	3788	121	na
GCF_000014185.1	PRJNA224116	SAMN02598258	na	representative genome	266117	49319	Rubrobacter xylanophilus DSM 9941	strain=DSM 9941	na	latest	Complete Genome	Major	Full	2006/06/09	ASM1418v1	DOE Joint Genome Institute	GCA_000014185.1	identical	https://ftp.ncbi.nlm.nih.gov/genomes/all/GCF/000/014/185/GCF_000014185.1_ASM1418v1	na	assembly from type material	na	haploid	bacteria	3225748	3225748	70.0	1	1	1	NCBI RefSeq	NCBI Prokaryotic Genome Annotation Pipeline (PGAP)	12/28/22	3307	3218	53	na
GCF_000015125.1	PRJNA224116	SAMN02598273	na	representative genome	290317	1096	Chlorobium phaeobacteroides DSM 266	strain=DSM 266	na	latest	Complete Genome	Major	Full	2006/12/11	ASM1512v1	US DOE Joint Genome Institute	GCA_000015125.1	identical	https://ftp.ncbi.nlm.nih.gov/genomes/all/GCF/000/015/125/GCF_000015125.1_ASM1512v1	na	assembly from type material	na	haploid	bacteria	3133902	3133902	48.0	1	1	1	NCBI RefSeq	NCBI Prokaryotic Genome Annotation Pipeline (PGAP)	10/12/22	2836	2729	56	na
GCF_000015205.1	PRJNA224116	SAMN02598374	na	representative genome	384616	2277	Pyrobaculum islandicum DSM 4184	strain=DSM 4184	na	latest	Complete Genome	Major	Full	2006/12/20	ASM1520v1	DOE Joint Genome Institute	GCA_000015205.1	identical	https://ftp.ncbi.nlm.nih.gov/genomes/all/GCF/000/015/205/GCF_000015205.1_ASM1520v1	na	assembly from type material	na	haploid	archaea	1826402	1826402	49.5	1	1	1	NCBI RefSeq	NCBI Prokaryotic Genome Annotation Pipeline (PGAP)	04/29/23	2194	2066	49	na
GCF_000015225.1	PRJNA224116	SAMN02598366	na	representative genome	368408	2269	Thermofilum pendens Hrk 5	strain=Hrk 5	na	latest	Complete Genome	Major	Full	2006/12/18	ASM1522v1	DOE Joint Genome Institute	GCA_000015225.1	identical	https://ftp.ncbi.nlm.nih.gov/genomes/all/GCF/000/015/225/GCF_000015225.1_ASM1522v1	na	assembly from type material	na	haploid	archaea	1813393	1813393	57.5	2	2	2	NCBI RefSeq	NCBI Prokaryotic Genome Annotation Pipeline (PGAP)	05/02/23	1972	1915	48	na
GCF_000015725.1	PRJNA224116	SAMN02598264	na	representative genome	420662	105560	Methylibium petroleiphilum PM1	strain=PM1	na	latest	Complete Genome	Major	Full	2007/01/29	ASM1572v1	DOE Joint Genome Institute	GCA_000015725.1	identical	https://ftp.ncbi.nlm.nih.gov/genomes/all/GCF/000/015/725/GCF_000015725.1_ASM1572v1	na	assembly from type material	na	haploid	bacteria	4643639	4643639	68.5	2	2	2	NCBI RefSeq	NCBI Prokaryotic Genome Annotation Pipeline (PGAP)	09/04/22	4606	4452	75	17158667
GCF_000015825.1	PRJNA224116	SAMN02598365	na	representative genome	368407	2198	Methanoculleus marisnigri JR1	strain=JR1	na	latest	Complete Genome	Major	Full	2007/02/16	ASM1582v1	DOE Joint Genome Institute	GCA_000015825.1	identical	https://ftp.ncbi.nlm.nih.gov/genomes/all/GCF/000/015/825/GCF_000015825.1_ASM1582v1	na	assembly from type material	na	haploid	archaea	2478101	2478101	62.0	1	1	1	NCBI RefSeq	NCBI Prokaryotic Genome Annotation Pipeline (PGAP)	05/02/23	2516	2456	54	21304656
GCF_000016345.1	PRJNA224116	SAMN02598371	na	representative genome	312153	576611	Polynucleobacter asymbioticus QLW-P1DMWA-1	strain=QLW-P1DMWA-1	na	latest	Complete Genome	Major	Full	2007/04/12	ASM1634v1	DOE Joint Genome Institute	GCA_000016345.1	identical	https://ftp.ncbi.nlm.nih.gov/genomes/all/GCF/000/016/345/GCF_000016345.1_ASM1634v1	na	assembly from type material	na	haploid	bacteria	2159490	2159490	44.5	1	1	1	NCBI RefSeq	NCBI Prokaryotic Genome Annotation Pipeline (PGAP)	03/12/23	2175	2112	45	22675600;22448227
GCF_000017305.1	PRJNA224116	SAMN02598259	na	representative genome	266940	131568	Kineococcus radiotolerans SRS30216 = ATCC BAA-149	strain=SRS30216	na	latest	Complete Genome	Major	Full	2008/08/14	ASM1730v1	US DOE Joint Genome Institute	GCA_000017305.1	identical	https://ftp.ncbi.nlm.nih.gov/genomes/all/GCF/000/017/305/GCF_000017305.1_ASM1730v1	na	assembly from type material	na	haploid	bacteria	4956672	4956672	74.0	3	3	3	NCBI RefSeq	NCBI Prokaryotic Genome Annotation Pipeline (PGAP)	03/10/23	4765	4678	64	na
GCF_000017805.1	PRJNA224116	SAMN02598306	na	representative genome	383372	120962	Roseiflexus castenholzii DSM 13941	strain=DSM 13941	na	latest	Complete Genome	Major	Full	2007/08/23	ASM1780v1	US DOE Joint Genome Institute	GCA_000017805.1	identical	https://ftp.ncbi.nlm.nih.gov/genomes/all/GCF/000/017/805/GCF_000017805.1_ASM1780v1	na	assembly from type material	na	haploid	bacteria	5723298	5723298	60.5	1	1	1	NCBI RefSeq	NCBI Prokaryotic Genome Annotation Pipeline (PGAP)	12/28/22	4619	4532	57	na
GCF_000018025.1	PRJNA224116	SAMN02598412	na	representative genome	425104	271097	Shewanella sediminis HAW-EB3	strain=HAW-EB3	na	latest	Complete Genome	Major	Full	2007/09/18	ASM1802v1	US DOE Joint Genome Institute (JGI-PGF)	GCA_000018025.1	identical	https://ftp.ncbi.nlm.nih.gov/genomes/all/GCF/000/018/025/GCF_000018025.1_ASM1802v1	na	assembly from type material	na	haploid	bacteria	5517674	5517674	46.0	1	1	1	NCBI RefSeq	NCBI Prokaryotic Genome Annotation Pipeline (PGAP)	10/12/22	4741	4541	168	na
GCF_000018105.1	PRJNA224116	SAMN02604308	na	representative genome	329726	155978	Acaryochloris marina MBIC11017	strain=MBIC11017	na	latest	Complete Genome	Major	Full	2007/10/16	ASM1810v1	Washington University	GCA_000018105.1	identical	https://ftp.ncbi.nlm.nih.gov/genomes/all/GCF/000/018/105/GCF_000018105.1_ASM1810v1	na	assembly from type material	na	haploid	bacteria	8361599	8361599	46.5	10	10	10	NCBI RefSeq	NCBI Prokaryotic Genome Annotation Pipeline (PGAP)	12/19/22	7630	7302	84	18252824
GCF_000018225.1	PRJNA224116	SAMN02603386	na	representative genome	392021	783	Rickettsia rickettsii str. 'Sheila Smith'	strain=Sheila Smith	na	latest	Complete Genome	Major	Full	2007/10/02	ASM1822v1	Institute for Systems Biology	GCA_000018225.1	identical	https://ftp.ncbi.nlm.nih.gov/genomes/all/GCF/000/018/225/GCF_000018225.1_ASM1822v1	na	na	na	haploid	bacteria	1257710	1257710	32.0	1	1	1	NCBI RefSeq	NCBI Prokaryotic Genome Annotation Pipeline (PGAP)	04/09/23	1423	1318	41	na
GCF_000017845.1	PRJNA224116	SAMN02604312	na	representative genome	43989	2546360	Crocosphaera subtropica ATCC 51142	strain=ATCC 51142	na	latest	Complete Genome	Major	Full	2008/04/01	ASM1784v1	Washington University (WashU)	GCA_000017845.1	identical	https://ftp.ncbi.nlm.nih.gov/genomes/all/GCF/000/017/845/GCF_000017845.1_ASM1784v1	na	assembly from type material	na	haploid	bacteria	5460377	5460377	37.5	6	6	6	NCBI RefSeq	NCBI Prokaryotic Genome Annotation Pipeline (PGAP)	04/16/23	5090	4957	53	18812508
GCF_000017945.1	PRJNA224116	SAMN02598324	na	representative genome	453591	160233	Ignicoccus hospitalis KIN4/I	strain=KIN4/I	na	latest	Complete Genome	Major	Full	2007/08/29	ASM1794v1	US DOE Joint Genome Institute	GCA_000017945.1	identical	https://ftp.ncbi.nlm.nih.gov/genomes/all/GCF/000/017/945/GCF_000017945.1_ASM1794v1	na	assembly from type material	na	haploid	archaea	1297538	1297538	56.5	1	1	1	NCBI RefSeq	NCBI Prokaryotic Genome Annotation Pipeline (PGAP)	03/09/23	1531	1473	53	19000309
GCF_000018045.1	PRJNA224116	SAMN02603912	na	representative genome	290338	545	Citrobacter koseri ATCC BAA-895	strain=ATCC BAA-895	na	latest	Complete Genome	Major	Full	2007/09/11	ASM1804v1	The Citrobacter koseri Genome Sequencing Project	GCA_000018045.1	identical	https://ftp.ncbi.nlm.nih.gov/genomes/all/GCF/000/018/045/GCF_000018045.1_ASM1804v1	na	na	na	haploid	bacteria	4735357	4735357	53.5	3	3	3	NCBI RefSeq	NCBI Prokaryotic Genome Annotation Pipeline (PGAP)	04/23/23	4417	4257	111	na
GCF_000018145.1	PRJNA224116	SAMN02598387	na	representative genome	398580	215813	Dinoroseobacter shibae DFL 12 = DSM 16493	strain=DFL 12	na	latest	Complete Genome	Major	Full	2007/10/05	ASM1814v1	US DOE Joint Genome Institute	GCA_000018145.1	identical	https://ftp.ncbi.nlm.nih.gov/genomes/all/GCF/000/018/145/GCF_000018145.1_ASM1814v1	na	assembly from type material	na	haploid	bacteria	4417868	4417868	65.5	6	6	6	NCBI RefSeq	NCBI Prokaryotic Genome Annotation Pipeline (PGAP)	05/02/23	4328	4219	54	na
GCF_000018365.1	PRJNA224116	SAMN02603476	na	representative genome	523850	342948	Thermococcus onnurineus NA1	strain=NA1	na	latest	Complete Genome	Major	Full	2008/11/06	ASM1836v1	Korea Ocean Research & Development Institute	GCA_000018365.1	identical	https://ftp.ncbi.nlm.nih.gov/genomes/all/GCF/000/018/365/GCF_000018365.1_ASM1836v1	na	assembly from type material	na	haploid	archaea	1847607	1847607	51.0	1	1	1	NCBI RefSeq	NCBI Prokaryotic Genome Annotation Pipeline (PGAP)	02/22/23	2053	1979	52	18790866
GCF_000018465.1	PRJNA224116	SAMN00000032	na	representative genome	436308	338192	Nitrosopumilus maritimus SCM1	strain=SCM1	na	latest	Complete Genome	Major	Full	2007/11/15	ASM1846v1	US DOE Joint Genome Institute (JGI-PGF)	GCA_000018465.1	identical	https://ftp.ncbi.nlm.nih.gov/genomes/all/GCF/000/018/465/GCF_000018465.1_ASM1846v1	na	assembly from type material	na	haploid	archaea	1645259	1645259	34.0	1	1	1	NCBI RefSeq	NCBI Prokaryotic Genome Annotation Pipeline (PGAP)	03/09/23	1973	1923	48	20421470
GCF_000018685.1	PRJNA224116	SAMN02598360	na	representative genome	357809	66219	Lachnoclostridium phytofermentans ISDg	strain=ISDg	na	latest	Complete Genome	Major	Full	2007/11/19	ASM1868v1	US DOE Joint Genome Institute	GCA_000018685.1	identical	https://ftp.ncbi.nlm.nih.gov/genomes/all/GCF/000/018/685/GCF_000018685.1_ASM1868v1	na	assembly from type material	na	haploid	bacteria	4847594	4847594	35.0	1	1	1	NCBI RefSeq	NCBI Prokaryotic Genome Annotation Pipeline (PGAP)	04/11/23	4121	3988	89	na
GCF_000018885.1	PRJNA224116	SAMN02603684	na	representative genome	288705	1646	Renibacterium salmoninarum ATCC 33209	strain=ATCC 33209	na	latest	Complete Genome	Major	Full	2007/12/18	ASM1888v1	Northwest Fisheries Science Center, NOAA Fisheries Service	GCA_000018885.1	identical	https://ftp.ncbi.nlm.nih.gov/genomes/all/GCF/000/018/885/GCF_000018885.1_ASM1888v1	na	assembly from type material	na	haploid	bacteria	3155250	3155250	56.0	1	1	1	NCBI RefSeq	NCBI Prokaryotic Genome Annotation Pipeline (PGAP)	04/27/23	3266	2826	54	na
GCF_000020125.1	PRJNA224116	SAMN02598395	na	representative genome	398527	261302	Paraburkholderia phytofirmans PsJN	strain=PsJN	na	latest	Complete Genome	Major	Full	2008/05/07	ASM2012v1	US DOE Joint Genome Institute	GCA_000020125.1	identical	https://ftp.ncbi.nlm.nih.gov/genomes/all/GCF/000/020/125/GCF_000020125.1_ASM2012v1	na	assembly from type material	na	haploid	bacteria	8214658	8214658	62.0	3	3	3	NCBI RefSeq	NCBI Prokaryotic Genome Annotation Pipeline (PGAP)	02/22/23	7433	7226	86	21551308;22099516
GCF_000020645.1	PRJNA224116	SAMN02598283	na	representative genome	324925	34090	Pelodictyon phaeoclathratiforme BU-1	strain=BU-1	na	latest	Complete Genome	Major	Full	2008/07/18	ASM2064v1	US DOE Joint Genome Institute	GCA_000020645.1	identical	https://ftp.ncbi.nlm.nih.gov/genomes/all/GCF/000/020/645/GCF_000020645.1_ASM2064v1	na	assembly from type material	na	haploid	bacteria	3018238	3018238	48.0	1	1	1	NCBI RefSeq	NCBI Prokaryotic Genome Annotation Pipeline (PGAP)	10/12/22	2904	2787	61	na
GCF_000020845.1	PRJNA224116	SAMN02603627	na	representative genome	388396	668	Aliivibrio fischeri MJ11	strain=MJ11	na	latest	Chromosome	Major	Full	2008/08/28	ASM2084v1	Moore Foundation	GCA_000020845.1	identical	https://ftp.ncbi.nlm.nih.gov/genomes/all/GCF/000/020/845/GCF_000020845.1_ASM2084v1	na	na	na	haploid	bacteria	4503336	4503036	38.0	3	3	3	NCBI RefSeq	NCBI Prokaryotic Genome Annotation Pipeline (PGAP)	12/12/22	4123	3951	150	19182778
GCF_000020965.1	PRJNA224116	SAMN02603928	na	representative genome	309799	14	Dictyoglomus thermophilum H-6-12	strain=H-6-12; ATCC 35947	na	latest	Complete Genome	Major	Full	2008/09/26	ASM2096v1	The J. Craig Venter Institute	GCA_000020965.1	identical	https://ftp.ncbi.nlm.nih.gov/genomes/all/GCF/000/020/965/GCF_000020965.1_ASM2096v1	na	assembly from type material	na	haploid	bacteria	1959987	1959987	33.5	1	1	1	NCBI RefSeq	NCBI Prokaryotic Genome Annotation Pipeline (PGAP)	12/18/22	1938	1872	55	24558247
GCF_000023225.1	PRJNA224116	SAMN00002602	na	representative genome	525897	899	Desulfomicrobium baculatum DSM 4028	strain=DSM 4028	na	latest	Complete Genome	Major	Full	2009/08/26	ASM2322v1	US DOE Joint Genome Institute (JGI-PGF)	GCA_000023225.1	identical	https://ftp.ncbi.nlm.nih.gov/genomes/all/GCF/000/023/225/GCF_000023225.1_ASM2322v1	na	assembly from type material	na	haploid	bacteria	3942657	3942657	58.5	1	1	1	NCBI RefSeq	NCBI Prokaryotic Genome Annotation Pipeline (PGAP)	11/29/22	3534	3437	76	21304634
GCF_000023325.1	PRJNA224116	SAMN00001868	na	representative genome	521045	651457	Kosmotoga olearia TBF 19.5.1	strain=TBF 19.5.1	na	latest	Complete Genome	Major	Full	2009/06/08	ASM2332v1	US DOE Joint Genome Institute (JGI-PGF)	GCA_000023325.1	identical	https://ftp.ncbi.nlm.nih.gov/genomes/all/GCF/000/023/325/GCF_000023325.1_ASM2332v1	na	assembly from type material	na	haploid	bacteria	2302126	2302126	41.5	1	1	1	NCBI RefSeq	NCBI Prokaryotic Genome Annotation Pipeline (PGAP)	02/12/23	2187	2113	55	21914881
GCF_000023445.1	PRJNA224116	SAMN00001870	na	representative genome	526222	880	Maridesulfovibrio salexigens DSM 2638	strain=DSM 2638	na	latest	Complete Genome	Major	Full	2009/06/26	ASM2344v1	US DOE Joint Genome Institute (JGI-PGF)	GCA_000023445.1	identical	https://ftp.ncbi.nlm.nih.gov/genomes/all/GCF/000/023/445/GCF_000023445.1_ASM2344v1	na	assembly from type material	na	haploid	bacteria	4289847	4289847	47.0	1	1	1	NCBI RefSeq	NCBI Prokaryotic Genome Annotation Pipeline (PGAP)	05/02/23	3933	3809	108	na
GCF_000023545.1	PRJNA224116	SAMN02598494	na	representative genome	579405	69223	Musicola paradisiaca Ech703	strain=Ech703	na	latest	Complete Genome	Major	Full	2009/06/26	ASM2354v1	US DOE Joint Genome Institute	GCA_000023545.1	identical	https://ftp.ncbi.nlm.nih.gov/genomes/all/GCF/000/023/545/GCF_000023545.1_ASM2354v1	na	na	na	haploid	bacteria	4679450	4679450	55.0	1	1	1	NCBI RefSeq	NCBI Prokaryotic Genome Annotation Pipeline (PGAP)	10/28/22	4096	3934	101	na
GCF_000023985.1	PRJNA224116	SAMN02598490	na	representative genome	573064	83171	Methanocaldococcus fervens AG86	strain=AG86	na	latest	Complete Genome	Major	Full	2009/08/28	ASM2398v1	US DOE Joint Genome Institute (JGI-PGF)	GCA_000023985.1	identical	https://ftp.ncbi.nlm.nih.gov/genomes/all/GCF/000/023/985/GCF_000023985.1_ASM2398v1	na	assembly from type material	na	haploid	archaea	1507251	1507251	32.0	2	2	2	NCBI RefSeq	NCBI Prokaryotic Genome Annotation Pipeline (PGAP)	05/02/23	1662	1595	45	na
GCF_000046845.1	PRJNA224116	SAMEA3138250	na	representative genome	62977	202950	Acinetobacter baylyi ADP1	strain=ADP1	na	latest	Complete Genome	Major	Full	2004/06/30	ASM4684v1	Genoscope	GCA_000046845.1	identical	https://ftp.ncbi.nlm.nih.gov/genomes/all/GCF/000/046/845/GCF_000046845.1_ASM4684v1	na	na	na	haploid	bacteria	3598621	3598621	40.0	1	1	1	NCBI RefSeq	NCBI Prokaryotic Genome Annotation Pipeline (PGAP)	03/25/23	3352	3212	101	15514110
GCF_000055785.1	PRJNA224116	SAMN02598275	na	representative genome	290398	158080	Chromohalobacter salexigens DSM 3043	strain=DSM 3043	na	latest	Complete Genome	Major	Full	2006/04/11	ASM5578v1	DOE Joint Genome Institute	GCA_000055785.1	identical	https://ftp.ncbi.nlm.nih.gov/genomes/all/GCF/000/055/785/GCF_000055785.1_ASM5578v1	na	assembly from type material	na	haploid	bacteria	3696649	3696649	63.5	1	1	1	NCBI RefSeq	NCBI Prokaryotic Genome Annotation Pipeline (PGAP)	04/27/23	3409	3306	88	22675587
GCF_000060345.1	PRJNA224116	SAMEA2272667	na	representative genome	411154	411153	Christiangramia forsetii KT0803	strain=KT0803	na	latest	Complete Genome	Major	Full	2006/11/06	ASM6034v1	Max Planck Institute for Molecular Genetics	GCA_000060345.1	identical	https://ftp.ncbi.nlm.nih.gov/genomes/all/GCF/000/060/345/GCF_000060345.1_ASM6034v1	na	assembly from type material	na	haploid	bacteria	3798465	3798465	36.5	1	1	1	NCBI RefSeq	NCBI Prokaryotic Genome Annotation Pipeline (PGAP)	04/16/23	3472	3389	58	17107561
GCF_000062885.1	PRJNA224116	SAMEA2272514	na	representative genome	405948	1836	Saccharopolyspora erythraea NRRL 2338	strain=NRRL 2338	na	latest	Complete Genome	Major	Full	2007/03/21	ASM6288v1	Department of Biochemistry, University of Cambridge	GCA_000062885.1	identical	https://ftp.ncbi.nlm.nih.gov/genomes/all/GCF/000/062/885/GCF_000062885.1_ASM6288v1	na	assembly from type material	na	haploid	bacteria	8212805	8212805	71.0	1	1	1	NCBI RefSeq	NCBI Prokaryotic Genome Annotation Pipeline (PGAP)	12/24/22	7304	7091	65	17369815
GCF_000063585.1	PRJNA224116	SAMEA1705919	na	representative genome	413999	1491	Clostridium botulinum A str. ATCC 3502	strain=ATCC 3502	na	latest	Complete Genome	Major	Full	2007/05/24	ASM6358v1	Sanger Institute	GCA_000063585.1	identical	https://ftp.ncbi.nlm.nih.gov/genomes/all/GCF/000/063/585/GCF_000063585.1_ASM6358v1	na	na	na	haploid	bacteria	3903260	3903260	28.0	2	2	2	NCBI RefSeq	NCBI Prokaryotic Genome Annotation Pipeline (PGAP)	04/12/23	3697	3545	111	17519437
GCF_000067165.1	PRJNA224116	SAMEA3138271	na	representative genome	448385	56	Sorangium cellulosum So ce56	strain=So ce 56	na	latest	Complete Genome	Major	Full	2007/11/27	ASM6716v1	Bielefeld Univ	GCA_000067165.1	identical	https://ftp.ncbi.nlm.nih.gov/genomes/all/GCF/000/067/165/GCF_000067165.1_ASM6716v1	na	na	na	haploid	bacteria	13033779	13033779	71.0	1	1	1	NCBI RefSeq	NCBI Prokaryotic Genome Annotation Pipeline (PGAP)	03/19/23	9702	9571	80	17965706
GCF_000025905.1	PRJNA224116	SAMN02598501	na	representative genome	583355	395922	Coraliomargarita akajimensis DSM 45221	strain=DSM 45221	na	latest	Complete Genome	Major	Full	2010/04/05	ASM2590v1	US DOE Joint Genome Institute (JGI-PGF)	GCA_000025905.1	identical	https://ftp.ncbi.nlm.nih.gov/genomes/all/GCF/000/025/905/GCF_000025905.1_ASM2590v1	na	assembly from type material	na	haploid	bacteria	3750771	3750771	53.5	1	1	1	NCBI RefSeq	NCBI Prokaryotic Genome Annotation Pipeline (PGAP)	06/25/23	3076	3010	56	21304713
GCF_000021865.1	PRJNA224116	SAMN02604080	na	representative genome	272942	1061	Rhodobacter capsulatus SB 1003	strain=SB 1003	na	latest	Complete Genome	Major	Full	2010/04/09	ASM2186v1	Univ. Chicago	GCA_000021865.1	identical	https://ftp.ncbi.nlm.nih.gov/genomes/all/GCF/000/021/865/GCF_000021865.1_ASM2186v1	na	na	na	haploid	bacteria	3871920	3871920	66.5	2	2	2	NCBI RefSeq	NCBI Prokaryotic Genome Annotation Pipeline (PGAP)	02/22/23	3722	3600	69	20418398
GCF_000023705.1	PRJNA224116	SAMN00017443	na	representative genome	583345	359408	Methylotenera mobilis JLW8	strain=JLW8	na	latest	Complete Genome	Major	Full	2009/07/15	ASM2370v1	US DOE Joint Genome Institute	GCA_000023705.1	identical	https://ftp.ncbi.nlm.nih.gov/genomes/all/GCF/000/023/705/GCF_000023705.1_ASM2370v1	na	assembly from type material	na	haploid	bacteria	2547570	2547570	45.5	1	1	1	NCBI RefSeq	NCBI Prokaryotic Genome Annotation Pipeline (PGAP)	02/22/23	2378	2317	55	21622745
GCF_000023825.1	PRJNA224116	SAMN02598456	na	representative genome	485917	984	Pedobacter heparinus DSM 2366	strain=DSM 2366	na	latest	Complete Genome	Major	Full	2009/08/05	ASM2382v1	US DOE Joint Genome Institute (JGI-PGF)	GCA_000023825.1	identical	https://ftp.ncbi.nlm.nih.gov/genomes/all/GCF/000/023/825/GCF_000023825.1_ASM2382v1	na	assembly from type material	na	haploid	bacteria	5167383	5167383	42.0	1	1	1	NCBI RefSeq	NCBI Prokaryotic Genome Annotation Pipeline (PGAP)	03/25/23	4285	4222	58	21304637
GCF_000024025.1	PRJNA224116	SAMN02598445	na	representative genome	479433	304895	Catenulispora acidiphila DSM 44928	strain=DSM 44928	na	latest	Complete Genome	Major	Full	2009/08/21	ASM2402v1	US DOE Joint Genome Institute (JGI-PGF)	GCA_000024025.1	identical	https://ftp.ncbi.nlm.nih.gov/genomes/all/GCF/000/024/025/GCF_000024025.1_ASM2402v1	na	assembly from type material	na	haploid	bacteria	10467782	10467782	69.5	1	1	1	NCBI RefSeq	NCBI Prokaryotic Genome Annotation Pipeline (PGAP)	10/12/22	9103	8931	72	21304647
GCF_000024125.1	PRJNA224116	SAMN02603916	na	representative genome	313596	252307	Robiginitalea biformata HTCC2501	strain=HTCC2501	na	latest	Complete Genome	Major	Full	2009/09/11	ASM2412v1	The Gordon and Betty Moore Foundation Marine Microbiology Initiative	GCA_000024125.1	identical	https://ftp.ncbi.nlm.nih.gov/genomes/all/GCF/000/024/125/GCF_000024125.1_ASM2412v1	na	assembly from type material	na	haploid	bacteria	3530383	3530383	55.0	1	1	1	NCBI RefSeq	NCBI Prokaryotic Genome Annotation Pipeline (PGAP)	10/05/22	3143	3080	51	19767438
GCF_000024285.1	PRJNA224116	SAMN00001901	na	representative genome	521098	405212	Alicyclobacillus acidocaldarius subsp. acidocaldarius DSM 446	strain=DSM 446	na	latest	Complete Genome	Major	Full	2009/09/09	ASM2428v1	US DOE Joint Genome Institute (JGI-PGF)	GCA_000024285.1	identical	https://ftp.ncbi.nlm.nih.gov/genomes/all/GCF/000/024/285/GCF_000024285.1_ASM2428v1	na	assembly from type material	na	haploid	bacteria	3205686	3205686	61.5	4	4	4	NCBI RefSeq	NCBI Prokaryotic Genome Annotation Pipeline (PGAP)	05/02/23	3188	3066	84	21304673
GCF_000024325.1	PRJNA224116	SAMN02598459	na	representative genome	485915	45663	Desulfohalobium retbaense DSM 5692	strain=DSM 5692	na	latest	Complete Genome	Major	Full	2009/09/11	ASM2432v1	US DOE Joint Genome Institute (JGI-PGF)	GCA_000024325.1	identical	https://ftp.ncbi.nlm.nih.gov/genomes/all/GCF/000/024/325/GCF_000024325.1_ASM2432v1	na	assembly from type material	na	haploid	bacteria	2909567	2909567	57.0	2	2	2	NCBI RefSeq	NCBI Prokaryotic Genome Annotation Pipeline (PGAP)	04/22/23	2547	2472	60	21304676
GCF_000026105.1	PRJNA224116	SAMEA3138225	na	representative genome	384676	312306	Pseudomonas entomophila L48	strain=L48	na	latest	Complete Genome	Major	Full	2006/05/10	ASM2610v1	Genoscope	GCA_000026105.1	identical	https://ftp.ncbi.nlm.nih.gov/genomes/all/GCF/000/026/105/GCF_000026105.1_ASM2610v1	na	assembly from type material	na	haploid	bacteria	5888780	5888780	64.0	1	1	1	NCBI RefSeq	NCBI Prokaryotic Genome Annotation Pipeline (PGAP)	03/19/23	5212	5085	104	16699499
GCF_000026205.1	PRJNA224116	SAMEA2272373	na	representative genome	37692	37692	Candidatus Phytoplasma mali	strain=AT	na	latest	Complete Genome	Major	Full	2008/07/04	ASM2620v1	Federal Biological Research Center for Agriculture and Forestry	GCA_000026205.1	identical	https://ftp.ncbi.nlm.nih.gov/genomes/all/GCF/000/026/205/GCF_000026205.1_ASM2620v1	na	na	na	haploid	bacteria	601943	601943	21.0	1	1	1	NCBI RefSeq	NCBI Prokaryotic Genome Annotation Pipeline (PGAP)	12/24/22	542	500	39	18582369
GCF_000023065.1	PRJNA224116	SAMN02598508	na	representative genome	595494	43948	Tolumonas auensis DSM 9187	strain=DSM 9187	na	latest	Complete Genome	Major	Full	2009/05/13	ASM2306v1	US DOE Joint Genome Institute (JGI-PGF)	GCA_000023065.1	identical	https://ftp.ncbi.nlm.nih.gov/genomes/all/GCF/000/023/065/GCF_000023065.1_ASM2306v1	na	assembly from type material	na	haploid	bacteria	3471292	3471292	49.0	1	1	1	NCBI RefSeq	NCBI Prokaryotic Genome Annotation Pipeline (PGAP)	05/02/23	3274	3137	121	22180815
GCF_000023285.1	PRJNA224116	SAMN00001911	na	representative genome	521097	1018	Capnocytophaga ochracea DSM 7271	strain=DSM 7271	na	latest	Complete Genome	Major	Full	2009/08/26	ASM2328v1	US DOE Joint Genome Institute (JGI-PGF)	GCA_000023285.1	identical	https://ftp.ncbi.nlm.nih.gov/genomes/all/GCF/000/023/285/GCF_000023285.1_ASM2328v1	na	assembly from type material	na	haploid	bacteria	2612925	2612925	39.5	1	1	1	NCBI RefSeq	NCBI Prokaryotic Genome Annotation Pipeline (PGAP)	10/05/22	2264	2173	62	21304645
GCF_000023745.1	PRJNA224116	SAMN02598498	na	representative genome	582744	266009	Methylovorus glucosetrophus SIP3-4	strain=SIP3-4	na	latest	Complete Genome	Major	Full	2009/07/15	ASM2374v1	US DOE Joint Genome Institute	GCA_000023745.1	identical	https://ftp.ncbi.nlm.nih.gov/genomes/all/GCF/000/023/745/GCF_000023745.1_ASM2374v1	na	na	na	haploid	bacteria	3082007	3082007	54.5	3	3	3	NCBI RefSeq	NCBI Prokaryotic Genome Annotation Pipeline (PGAP)	02/22/23	2952	2887	58	21622745
GCF_000023845.1	PRJNA224116	SAMN02598434	na	representative genome	469378	84163	Cryptobacterium curtum DSM 15641	strain=DSM 15641	na	latest	Complete Genome	Major	Full	2009/08/26	ASM2384v1	US DOE Joint Genome Institute (JGI-PGF)	GCA_000023845.1	identical	https://ftp.ncbi.nlm.nih.gov/genomes/all/GCF/000/023/845/GCF_000023845.1_ASM2384v1	na	assembly from type material	na	haploid	bacteria	1617804	1617804	50.5	1	1	1	NCBI RefSeq	NCBI Prokaryotic Genome Annotation Pipeline (PGAP)	05/02/23	1402	1339	60	21304644
GCF_000023865.1	PRJNA224116	SAMN02598440	na	representative genome	471857	1852	Saccharomonospora viridis DSM 43017	strain=DSM 43017	na	latest	Complete Genome	Major	Full	2009/08/26	ASM2386v1	US DOE Joint Genome Institute (JGI-PGF)	GCA_000023865.1	identical	https://ftp.ncbi.nlm.nih.gov/genomes/all/GCF/000/023/865/GCF_000023865.1_ASM2386v1	na	assembly from type material	na	haploid	bacteria	4308349	4308349	67.0	1	1	1	NCBI RefSeq	NCBI Prokaryotic Genome Annotation Pipeline (PGAP)	03/24/23	3959	3859	59	21304650
GCF_000023945.1	PRJNA224116	SAMN00002611	na	representative genome	519442	146826	Halorhabdus utahensis DSM 12940	strain=DSM 12940	na	latest	Complete Genome	Major	Full	2009/08/27	ASM2394v1	US DOE Joint Genome Institute (JGI-PGF)	GCA_000023945.1	identical	https://ftp.ncbi.nlm.nih.gov/genomes/all/GCF/000/023/945/GCF_000023945.1_ASM2394v1	na	assembly from type material	na	haploid	archaea	3116795	3116795	62.5	1	1	1	NCBI RefSeq	NCBI Prokaryotic Genome Annotation Pipeline (PGAP)	05/02/23	3054	2978	51	21304660
GCF_000023965.1	PRJNA224116	SAMN00002610	na	representative genome	485914	57705	Halomicrobium mukohataei DSM 12286	strain=DSM 12286	na	latest	Complete Genome	Major	Full	2009/09/03	ASM2396v1	US DOE Joint Genome Institute (JGI-PGF)	GCA_000023965.1	identical	https://ftp.ncbi.nlm.nih.gov/genomes/all/GCF/000/023/965/GCF_000023965.1_ASM2396v1	na	assembly from type material	na	haploid	archaea	3332349	3332349	65.5	2	2	2	NCBI RefSeq	NCBI Prokaryotic Genome Annotation Pipeline (PGAP)	03/23/23	3442	3329	58	21304667
GCF_000023785.1	PRJNA224116	SAMN02598497	na	representative genome	582402	2724	Hirschia baltica ATCC 49814	strain=ATCC 49814	na	latest	Complete Genome	Major	Full	2009/07/17	ASM2378v1	US DOE Joint Genome Institute	GCA_000023785.1	identical	https://ftp.ncbi.nlm.nih.gov/genomes/all/GCF/000/023/785/GCF_000023785.1_ASM2378v1	na	assembly from type material	na	haploid	bacteria	3540114	3540114	45.0	2	2	2	NCBI RefSeq	NCBI Prokaryotic Genome Annotation Pipeline (PGAP)	12/07/22	3240	3182	48	22675580
GCF_000023905.1	PRJNA224116	SAMN00002593	na	representative genome	523794	40542	Leptotrichia buccalis C-1013-b	strain=DSM 1135	na	latest	Complete Genome	Major	Full	2009/09/01	ASM2390v1	US DOE Joint Genome Institute (JGI-PGF)	GCA_000023905.1	identical	https://ftp.ncbi.nlm.nih.gov/genomes/all/GCF/000/023/905/GCF_000023905.1_ASM2390v1	na	assembly from type material	na	haploid	bacteria	2465610	2465610	29.5	1	1	1	NCBI RefSeq	NCBI Prokaryotic Genome Annotation Pipeline (PGAP)	03/10/23	2356	2272	65	21304648
GCF_000024005.1	PRJNA224116	SAMN00001914	na	representative genome	485918	79329	Chitinophaga pinensis DSM 2588	strain=DSM 2588	na	latest	Complete Genome	Major	Full	2009/08/19	ASM2400v1	US DOE Joint Genome Institute (JGI-PGF)	GCA_000024005.1	identical	https://ftp.ncbi.nlm.nih.gov/genomes/all/GCF/000/024/005/GCF_000024005.1_ASM2400v1	na	assembly from type material	na	haploid	bacteria	9127347	9127347	45.0	1	1	1	NCBI RefSeq	NCBI Prokaryotic Genome Annotation Pipeline (PGAP)	02/10/23	7182	7075	92	21304681
GCF_000025965.1	PRJNA224116	SAMEA3138218	na	representative genome	76114	551760	Aromatoleum aromaticum EbN1	strain=EbN1	na	latest	Complete Genome	Major	Full	2004/12/03	ASM2596v1	Max Planck Institute	GCA_000025965.1	identical	https://ftp.ncbi.nlm.nih.gov/genomes/all/GCF/000/025/965/GCF_000025965.1_ASM2596v1	na	assembly from type material	na	haploid	bacteria	4727255	4727255	64.5	3	3	3	NCBI RefSeq	NCBI Prokaryotic Genome Annotation Pipeline (PGAP)	04/05/23	4580	4398	71	15551059;15687214
GCF_000026085.1	PRJNA224116	SAMEA3138224	na	representative genome	166935	166935	Pseudoalteromonas translucida	strain=TAC125	na	latest	Complete Genome	Major	Full	2005/10/03	ASM2608v1	CNRS	GCA_000026085.1	identical	https://ftp.ncbi.nlm.nih.gov/genomes/all/GCF/000/026/085/GCF_000026085.1_ASM2608v1	na	na	na	haploid	bacteria	3850272	3850272	40.0	2	2	2	NCBI RefSeq	NCBI Prokaryotic Genome Annotation Pipeline (PGAP)	12/30/22	3521	3361	138	16169927
GCF_000026185.1	PRJNA224116	SAMEA2272215	na	representative genome	465817	338565	Erwinia tasmaniensis Et1/99	strain=Et1/99	na	latest	Complete Genome	Major	Full	2008/05/13	ASM2618v1	Max Planck Institute for Molecular Genetics (MPIMG)	GCA_000026185.1	identical	https://ftp.ncbi.nlm.nih.gov/genomes/all/GCF/000/026/185/GCF_000026185.1_ASM2618v1	na	assembly from type material	na	haploid	bacteria	4067864	4067864	53.0	6	6	6	NCBI RefSeq	NCBI Prokaryotic Genome Annotation Pipeline (PGAP)	12/24/22	3784	3584	117	18462403
GCF_000024085.1	PRJNA224116	SAMN00002604	na	representative genome	523791	261964	Kangiella koreensis DSM 16069	strain=DSM 16069	na	latest	Complete Genome	Major	Full	2009/08/28	ASM2408v1	US DOE Joint Genome Institute (JGI-PGF)	GCA_000024085.1	identical	https://ftp.ncbi.nlm.nih.gov/genomes/all/GCF/000/024/085/GCF_000024085.1_ASM2408v1	na	assembly from type material	na	haploid	bacteria	2852073	2852073	43.5	1	1	1	NCBI RefSeq	NCBI Prokaryotic Genome Annotation Pipeline (PGAP)	11/29/22	2663	2599	52	21304661
GCF_000024225.1	PRJNA224116	SAMN00001907	na	representative genome	521095	1382	Lancefieldella parvula DSM 20469	strain=DSM 20469	na	latest	Complete Genome	Major	Full	2009/09/09	ASM2422v1	US DOE Joint Genome Institute (JGI-PGF)	GCA_000024225.1	identical	https://ftp.ncbi.nlm.nih.gov/genomes/all/GCF/000/024/225/GCF_000024225.1_ASM2422v1	na	assembly from type material	na	haploid	bacteria	1543805	1543805	45.5	1	1	1	NCBI RefSeq	NCBI Prokaryotic Genome Annotation Pipeline (PGAP)	05/02/23	1408	1353	51	21304653
GCF_000025945.1	PRJNA224116	SAMEA3138217	na	representative genome	177439	84980	Desulfotalea psychrophila LSv54	strain=LSv54	na	latest	Complete Genome	Major	Full	2004/07/31	ASM2594v1	e.gene Biotechnologie GmbH	GCA_000025945.1	identical	https://ftp.ncbi.nlm.nih.gov/genomes/all/GCF/000/025/945/GCF_000025945.1_ASM2594v1	na	assembly from type material	na	haploid	bacteria	3659634	3659634	46.5	3	3	3	NCBI RefSeq	NCBI Prokaryotic Genome Annotation Pipeline (PGAP)	11/17/22	3248	3088	91	15305914
GCF_000026045.1	PRJNA224116	SAMEA3138222	na	representative genome	348780	2257	Natronomonas pharaonis DSM 2160	strain=Gabara	na	latest	Complete Genome	Major	Full	2005/09/28	ASM2604v1	Max Planck Institute	GCA_000026045.1	identical	https://ftp.ncbi.nlm.nih.gov/genomes/all/GCF/000/026/045/GCF_000026045.1_ASM2604v1	na	assembly from type material	na	haploid	archaea	2749696	2749696	63.0	3	3	3	NCBI RefSeq	NCBI Prokaryotic Genome Annotation Pipeline (PGAP)	12/30/22	2883	2803	51	16169924
GCF_000026745.1	PRJNA224116	SAMEA2272697	na	representative genome	568814	1307	Streptococcus suis BM407	strain=BM407	na	latest	Complete Genome	Major	Full	2009/07/07	ASM2674v1	The Wellcome Trust Sanger Institute	GCA_000026745.1	identical	https://ftp.ncbi.nlm.nih.gov/genomes/all/GCF/000/026/745/GCF_000026745.1_ASM2674v1	na	na	na	haploid	bacteria	2170808	2170808	41.0	2	2	2	NCBI RefSeq	NCBI Prokaryotic Genome Annotation Pipeline (PGAP)	03/12/23	2135	2000	72	19603075
GCF_000069785.1	PRJNA224116	SAMEA3138280	na	representative genome	977880	164546	Cupriavidus taiwanensis LMG 19424	strain=LMG 19424	na	latest	Chromosome	Major	Full	2008/03/27	ASM6978v1	Genoscope	GCA_000069785.1	identical	https://ftp.ncbi.nlm.nih.gov/genomes/all/GCF/000/069/785/GCF_000069785.1_ASM6978v1	na	assembly from type material	na	haploid	bacteria	6476522	6476359	66.5	3	3	3	NCBI RefSeq	NCBI Prokaryotic Genome Annotation Pipeline (PGAP)	07/16/23	5917	5709	84	18490699
GCF_000069965.1	PRJNA224116	SAMEA1705945	na	representative genome	529507	584	Proteus mirabilis HI4320	strain=HI4320	na	latest	Complete Genome	Major	Full	2008/04/03	ASM6996v1	Sanger Institute	GCA_000069965.1	identical	https://ftp.ncbi.nlm.nih.gov/genomes/all/GCF/000/069/965/GCF_000069965.1_ASM6996v1	na	na	na	haploid	bacteria	4099895	4099895	38.5	2	2	2	NCBI RefSeq	NCBI Prokaryotic Genome Annotation Pipeline (PGAP)	07/16/23	3802	3633	109	18375554
GCF_000083545.1	PRJNA224116	SAMEA3138288	na	representative genome	661410	408	Methylorubrum extorquens DM4	strain=DM4	na	latest	Complete Genome	Major	Full	2009/07/17	ASM8354v1	Genoscope	GCA_000083545.1	identical	https://ftp.ncbi.nlm.nih.gov/genomes/all/GCF/000/083/545/GCF_000083545.1_ASM8354v1	na	assembly from synonym type material	na	haploid	bacteria	6123851	6123851	67.5	3	3	3	NCBI RefSeq	NCBI Prokaryotic Genome Annotation Pipeline (PGAP)	05/16/23	5821	5561	77	na
GCF_000024205.1	PRJNA224116	SAMN02598455	na	representative genome	485916	58138	Desulfofarcimen acetoxidans DSM 771	strain=DSM 771	na	latest	Complete Genome	Major	Full	2009/09/10	ASM2420v1	US DOE Joint Genome Institute (JGI-PGF)	GCA_000024205.1	identical	https://ftp.ncbi.nlm.nih.gov/genomes/all/GCF/000/024/205/GCF_000024205.1_ASM2420v1	na	assembly from type material	na	haploid	bacteria	4545624	4545624	41.5	1	1	1	NCBI RefSeq	NCBI Prokaryotic Genome Annotation Pipeline (PGAP)	04/11/23	4366	4158	103	21304664
GCF_000024365.1	PRJNA224116	SAMN02598467	na	representative genome	479431	53461	Nakamurella multipartita DSM 44233	strain=DSM 44233	na	latest	Complete Genome	Major	Full	2009/09/15	ASM2436v1	US DOE Joint Genome Institute (JGI-PGF)	GCA_000024365.1	identical	https://ftp.ncbi.nlm.nih.gov/genomes/all/GCF/000/024/365/GCF_000024365.1_ASM2436v1	na	assembly from type material	na	haploid	bacteria	6060298	6060298	70.5	1	1	1	NCBI RefSeq	NCBI Prokaryotic Genome Annotation Pipeline (PGAP)	05/02/23	5498	5361	56	21304699
GCF_000026765.1	PRJNA224116	SAMEA2272202	na	representative genome	45361	45361	Mesomycoplasma conjunctivae	strain=HRC/581T (NCTC10147)	na	latest	Chromosome	Major	Full	2009/06/16	ASM2676v1	Swiss Institute of Bioinformatics	GCA_000026765.1	identical	https://ftp.ncbi.nlm.nih.gov/genomes/all/GCF/000/026/765/GCF_000026765.1_ASM2676v1	na	assembly from type material	na	haploid	bacteria	846214	844775	28.5	1	1	1	NCBI RefSeq	NCBI Prokaryotic Genome Annotation Pipeline (PGAP)	03/23/23	702	666	34	na
GCF_000027325.1	PRJNA224116	SAMN02603983	na	representative genome	243273	2097	Mycoplasmoides genitalium G37	strain=G-37	na	latest	Complete Genome	Major	Full	2006/01/09	ASM2732v1	TIGR	GCA_000027325.1	identical	https://ftp.ncbi.nlm.nih.gov/genomes/all/GCF/000/027/325/GCF_000027325.1_ASM2732v1	na	assembly from type material	na	haploid	bacteria	580076	580076	31.5	1	1	1	NCBI RefSeq	NCBI Prokaryotic Genome Annotation Pipeline (PGAP)	12/18/22	563	504	42	16407165;7569993
GCF_000054005.1	PRJNA224116	SAMEA3138256	na	representative genome	359391	235	Brucella abortus 2308	strain=2308	na	latest	Complete Genome	Major	Full	2005/12/01	ASM5400v1	Oak Ridge National Laboratory	GCA_000054005.1	identical	https://ftp.ncbi.nlm.nih.gov/genomes/all/GCF/000/054/005/GCF_000054005.1_ASM5400v1	na	na	na	haploid	bacteria	3278307	3278307	57.0	2	2	2	NCBI RefSeq	NCBI Prokaryotic Genome Annotation Pipeline (PGAP)	04/27/23	3189	2960	68	16299333
GCF_000058485.1	PRJNA224116	SAMEA3138259	na	representative genome	326424	1859	Frankia alni ACN14a	strain=ACN14a	na	latest	Complete Genome	Major	Full	2006/08/03	ASM5848v1	Genoscope	GCA_000058485.1	identical	https://ftp.ncbi.nlm.nih.gov/genomes/all/GCF/000/058/485/GCF_000058485.1_ASM5848v1	na	assembly from type material	na	haploid	bacteria	7497934	7497934	72.5	1	1	1	NCBI RefSeq	NCBI Prokaryotic Genome Annotation Pipeline (PGAP)	08/15/22	6115	5925	54	17151343
GCF_000063445.1	PRJNA224116	SAMEA3138262	na	representative genome	351160	1175445	Methanocella arvoryzae MRE50	strain=MRE50	na	latest	Complete Genome	Major	Full	2006/10/12	ASM6344v1	Max Planck Institute	GCA_000063445.1	identical	https://ftp.ncbi.nlm.nih.gov/genomes/all/GCF/000/063/445/GCF_000063445.1_ASM6344v1	na	assembly from type material	na	haploid	archaea	3179916	3179916	54.5	1	1	1	NCBI RefSeq	NCBI Prokaryotic Genome Annotation Pipeline (PGAP)	12/24/22	3190	3123	62	16857943
GCF_000067205.1	PRJNA224116	SAMEA3138272	na	representative genome	94624	94624	Bordetella petrii	strain=DSM 12804	na	latest	Complete Genome	Major	Full	2007/12/18	ASM6720v1	Bielefeld Univ	GCA_000067205.1	identical	https://ftp.ncbi.nlm.nih.gov/genomes/all/GCF/000/067/205/GCF_000067205.1_ASM6720v1	na	assembly from type material	na	haploid	bacteria	5287950	5287950	65.0	1	1	1	NCBI RefSeq	NCBI Prokaryotic Genome Annotation Pipeline (PGAP)	12/24/22	5111	4924	64	18826580
GCF_000027005.1	PRJNA39439	SAMEA2272385	na	representative genome	644223	460519	Komagataella phaffii GS115	strain=GS115	na	latest	Chromosome	Major	Full	2009/05/25	ASM2700v1	Unit for Molecular Glycobiology, Department for Molecular Biomedical Research, VIB, UGent, Belgium	GCA_000027005.1	identical	https://ftp.ncbi.nlm.nih.gov/genomes/all/GCF/000/027/005/GCF_000027005.1_ASM2700v1	na	na	na	haploid	fungi	9216378	9215851	41.0	4	4	4	Unit for Molecular Glycobiology, Department for Molecular Biomedical Research, VIB, UGent, Belgium	Annotation submitted by Unit for Molecular Glycobiology, Department for Molecular Biomedical Research, VIB, UGent, Belgium	02/17/23	5040	5040	0	19465926
GCF_000153225.1	PRJNA224116	SAMN02436114	AAOG00000000.1	representative genome	313594	531	Polaribacter irgensii 23-P	strain=23-P	na	latest	Scaffold	Major	Full	2006/05/04	ASM15322v1	The Gordon and Betty Moore Foundation Marine Microbiology Initiative	GCA_000153225.1	identical	https://ftp.ncbi.nlm.nih.gov/genomes/all/GCF/000/153/225/GCF_000153225.1_ASM15322v1	na	assembly from type material	na	haploid	bacteria	2763458	2745458	34.5	0	2	7	NCBI RefSeq	NCBI Prokaryotic Genome Annotation Pipeline (PGAP)	07/17/22	2420	2351	48	na
GCF_000153105.1	PRJNA224116	SAMN02436112	AANZ00000000.1	representative genome	314230	124	Blastopirellula marina DSM 3645	strain=DSM 3645	na	latest	Scaffold	Major	Full	2006/04/03	ASM15310v1	The Gordon and Betty Moore Foundation Marine Microbiology Initiative	GCA_000153105.1	identical	https://ftp.ncbi.nlm.nih.gov/genomes/all/GCF/000/153/105/GCF_000153105.1_ASM15310v1	na	assembly from type material	na	haploid	bacteria	6663851	6653746	57.0	0	3	64	NCBI RefSeq	NCBI Prokaryotic Genome Annotation Pipeline (PGAP)	09/25/22	5402	5286	60	na
GCF_000153205.1	PRJNA224116	SAMN02436141	AAOF00000000.1	representative genome	314278	35797	Nitrococcus mobilis Nb-231	strain=Nb-231	na	latest	Scaffold	Major	Full	2006/04/11	ASM15320v1	The Gordon and Betty Moore Foundation Marine Microbiology Initiative	GCA_000153205.1	identical	https://ftp.ncbi.nlm.nih.gov/genomes/all/GCF/000/153/205/GCF_000153205.1_ASM15320v1	na	assembly from type material	na	haploid	bacteria	3623681	3617638	59.5	0	9	43	NCBI RefSeq	NCBI Prokaryotic Genome Annotation Pipeline (PGAP)	12/28/22	3447	3285	53	na
GCF_000153305.1	PRJNA224116	SAMN02436142	AAOT00000000.1	representative genome	314256	252302	Oceanicola granulosus HTCC2516	strain=HTCC2516	na	latest	Scaffold	Major	Full	2006/05/02	ASM15330v1	The Gordon and Betty Moore Foundation Marine Microbiology Initiative	GCA_000153305.1	identical	https://ftp.ncbi.nlm.nih.gov/genomes/all/GCF/000/153/305/GCF_000153305.1_ASM15330v1	na	assembly from type material	na	haploid	bacteria	4053139	4039111	70.0	0	9	85	NCBI RefSeq	NCBI Prokaryotic Genome Annotation Pipeline (PGAP)	05/02/23	3834	3707	67	20418400
GCF_000153185.1	PRJNA224116	SAMN02436140	AAOE00000000.1	representative genome	314283	374838	Reinekea blandensis MED297	strain=MED297	na	latest	Scaffold	Major	Full	2006/05/04	ASM15318v1	The Gordon and Betty Moore Foundation Marine Microbiology Initiative	GCA_000153185.1	identical	https://ftp.ncbi.nlm.nih.gov/genomes/all/GCF/000/153/185/GCF_000153185.1_ASM15318v1	na	assembly from type material	na	haploid	bacteria	4526761	4506331	52.0	0	10	61	NCBI RefSeq	NCBI Prokaryotic Genome Annotation Pipeline (PGAP)	02/11/23	4185	4091	68	na
GCF_000153345.1	PRJNA224116	SAMN02436143	AAOW00000000.1	representative genome	207954	207954	Neptuniibacter caesariensis	strain=MED92	na	latest	Scaffold	Major	Full	2006/05/02	ASM15334v1	The Gordon and Betty Moore Foundation Marine Microbiology Initiative	GCA_000153345.1	identical	https://ftp.ncbi.nlm.nih.gov/genomes/all/GCF/000/153/345/GCF_000153345.1_ASM15334v1	na	assembly from type material	na	haploid	bacteria	3924755	3873219	46.5	0	6	60	NCBI RefSeq	NCBI Prokaryotic Genome Annotation Pipeline (PGAP)	02/12/23	3670	3600	50	na
GCF_000153425.1	PRJNA224116	SAMN02436087	AAPH00000000.1	representative genome	314280	74109	Photobacterium profundum 3TCK	strain=3TCK	na	latest	Scaffold	Major	Full	2006/05/02	ASM15342v1	The Gordon and Betty Moore Foundation Marine Microbiology Initiative	GCA_000153425.1	identical	https://ftp.ncbi.nlm.nih.gov/genomes/all/GCF/000/153/425/GCF_000153425.1_ASM15342v1	na	na	na	haploid	bacteria	6186325	6107610	41.0	0	11	82	NCBI RefSeq	NCBI Prokaryotic Genome Annotation Pipeline (PGAP)	04/10/23	5530	5294	168	na
GCF_000153465.1	PRJNA224116	SAMN02436161	AAPJ00000000.1	representative genome	287752	651183	Aurantimonas manganoxydans SI85-9A1	strain=SI85-9A1	na	latest	Scaffold	Major	Full	2006/04/07	ASM15346v1	The Gordon and Betty Moore Foundation Marine Microbiology Initiative	GCA_000153465.1	identical	https://ftp.ncbi.nlm.nih.gov/genomes/all/GCF/000/153/465/GCF_000153465.1_ASM15346v1	na	assembly from type material	na	haploid	bacteria	4326814	4325257	66.5	0	22	35	NCBI RefSeq	NCBI Prokaryotic Genome Annotation Pipeline (PGAP)	03/24/23	4111	3955	64	18344346
GCF_000158175.1	PRJNA224116	SAMN02436313	ACCY00000000.1	representative genome	565045	1341119	Luminiphilus syltensis NOR5-1B	strain=NOR5-1B	na	latest	Scaffold	Major	Full	2009/01/06	ASM15817v1	Gordon and Betty Moore Foundation Marine Microbiology Initiative	GCA_000158175.1	identical	https://ftp.ncbi.nlm.nih.gov/genomes/all/GCF/000/158/175/GCF_000158175.1_ASM15817v1	na	assembly from type material	na	haploid	bacteria	3261541	3247593	56.5	0	1	29	NCBI RefSeq	NCBI Prokaryotic Genome Annotation Pipeline (PGAP)	12/11/22	2948	2860	46	23705883
GCF_000159015.1	PRJNA224116	SAMN00001853	ACFG00000000.1	representative genome	525245	103618	Gleimia coleocanis DSM 15436	strain=DSM 15436	na	latest	Scaffold	Major	Full	2009/01/27	ASM15901v1	Baylor College of Medicine	GCA_000159015.1	identical	https://ftp.ncbi.nlm.nih.gov/genomes/all/GCF/000/159/015/GCF_000159015.1_ASM15901v1	na	assembly from type material	na	haploid	bacteria	1723843	1719346	49.5	0	35	40	NCBI RefSeq	NCBI Prokaryotic Genome Annotation Pipeline (PGAP)	05/02/23	1561	1491	56	na
GCF_000156355.1	PRJNA224116	SAMN02436314	ABXT00000000.1	representative genome	637616	392484	Methylophaga thiooxydans DMS010	strain=DMS010	na	latest	Scaffold	Major	Full	2009/03/02	ASM15635v1	Moore Foundation	GCA_000156355.1	identical	https://ftp.ncbi.nlm.nih.gov/genomes/all/GCF/000/156/355/GCF_000156355.1_ASM15635v1	na	assembly from type material	na	haploid	bacteria	3047652	3018159	46.0	0	26	43	NCBI RefSeq	NCBI Prokaryotic Genome Annotation Pipeline (PGAP)	02/12/23	3188	3122	49	21478352
GCF_000160055.1	PRJNA224116	SAMN00008820	ACIM00000000.2	representative genome	592028	218538	Dialister invisus DSM 15470	strain=DSM 15470	na	latest	Scaffold	Major	Full	2009/08/21	ASM16005v1	Washington University Genome Sequencing Center	GCA_000160055.1	identical	https://ftp.ncbi.nlm.nih.gov/genomes/all/GCF/000/160/055/GCF_000160055.1_ASM16005v1	na	assembly from type material	na	haploid	bacteria	1895960	1895860	45.0	0	1	2	NCBI RefSeq	NCBI Prokaryotic Genome Annotation Pipeline (PGAP)	03/29/23	1808	1731	65	na
GCF_000160115.1	PRJNA224116	SAMN00008860	ACIP00000000.2	representative genome	626523	177972	Shuttleworthia satelles DSM 14600	strain=DSM 14600	na	latest	Scaffold	Major	Full	2009/04/29	ASM16011v1	Washington University Genome Sequencing Center	GCA_000160115.1	identical	https://ftp.ncbi.nlm.nih.gov/genomes/all/GCF/000/160/115/GCF_000160115.1_ASM16011v1	na	assembly from type material	na	haploid	bacteria	2169477	2168977	51.0	0	5	10	NCBI RefSeq	NCBI Prokaryotic Genome Annotation Pipeline (PGAP)	04/11/23	1970	1862	63	na
GCF_000160475.1	PRJNA224116	SAMN00008828	ACJY00000000.1	representative genome	546275	860	Fusobacterium periodonticum ATCC 33693	strain=ATCC 33693	na	latest	Scaffold	Major	Full	2009/04/29	ASM16047v1	Washington University Genome Sequencing Center	GCA_000160475.1	identical	https://ftp.ncbi.nlm.nih.gov/genomes/all/GCF/000/160/475/GCF_000160475.1_ASM16047v1	na	assembly from type material	na	haploid	bacteria	2615003	2567761	27.0	0	53	143	NCBI RefSeq	NCBI Prokaryotic Genome Annotation Pipeline (PGAP)	05/02/23	2560	2402	57	na
GCF_000165345.1	PRJNA15586	SAMN02952908	AAEE00000000.1	representative genome	353152	5807	Cryptosporidium parvum Iowa II	na	Iowa type II	latest	Chromosome	Major	Full	2007/02/26	ASM16534v1	Univ. Minnesota	GCA_000165345.1	identical	https://ftp.ncbi.nlm.nih.gov/genomes/all/GCF/000/165/345/GCF_000165345.1_ASM16534v1	na	na	na	haploid	protozoa	9102324	9087724	30.0	8	8	18	Univ. Minnesota	Annotation submitted by Univ. Minnesota	09/13/12	3887	3805	81	15044751
GCF_000170755.1	PRJNA224116	SAMN02436148	ABCK00000000.1	representative genome	313628	256847	Lentisphaera araneosa HTCC2155	strain=HTCC2155	na	latest	Contig	Major	Full	2007/06/19	ASM17075v1	The Gordon and Betty Moore Foundation Marine Microbiology Initiative	GCA_000170755.1	identical	https://ftp.ncbi.nlm.nih.gov/genomes/all/GCF/000/170/755/GCF_000170755.1_ASM17075v1	na	assembly from type material	na	haploid	bacteria	6023180	6023180	40.5	0	81	81	NCBI RefSeq	NCBI Prokaryotic Genome Annotation Pipeline (PGAP)	02/22/23	4973	4841	73	20363947
GCF_000170895.1	PRJNA224116	SAMN02436152	ABCS00000000.1	representative genome	391625	191768	Plesiocystis pacifica SIR-1	strain=SIR-1	na	latest	Contig	Major	Full	2007/06/26	ASM17089v1	The Gordon and Betty Moore Foundation Microbial Genome Sequencing project	GCA_000170895.1	identical	https://ftp.ncbi.nlm.nih.gov/genomes/all/GCF/000/170/895/GCF_000170895.1_ASM17089v1	na	assembly from type material	na	haploid	bacteria	10587646	10587646	70.5	0	237	237	NCBI RefSeq	NCBI Prokaryotic Genome Annotation Pipeline (PGAP)	03/19/23	8356	8204	102	na
GCF_000170835.1	PRJNA224116	SAMN02436149	ABCP00000000.1	representative genome	443152	236100	Marinobacter algicola DG893	strain=DG893	na	latest	Contig	Major	Full	2007/06/21	ASM17083v1	Moore Foundation	GCA_000170835.1	identical	https://ftp.ncbi.nlm.nih.gov/genomes/all/GCF/000/170/835/GCF_000170835.1_ASM17083v1	na	assembly from type material	na	haploid	bacteria	4413003	4413003	56.5	0	104	104	NCBI RefSeq	NCBI Prokaryotic Genome Annotation Pipeline (PGAP)	04/23/23	4092	3998	56	na
GCF_000174435.1	PRJNA224116	SAMN02441800	ACJN00000000.2	representative genome	555779	488939	Desulfonatronospira thiodismutans ASO3-1	strain=ASO3-1	na	latest	Scaffold	Major	Full	2010/06/17	ASM17443v1	US DOE Joint Genome Institute (JGI-PGF)	GCA_000174435.1	identical	https://ftp.ncbi.nlm.nih.gov/genomes/all/GCF/000/174/435/GCF_000174435.1_ASM17443v1	na	assembly from type material	na	haploid	bacteria	4107394	4107346	51.0	0	5	5	NCBI RefSeq	NCBI Prokaryotic Genome Annotation Pipeline (PGAP)	04/22/23	3840	3733	59	na
GCF_000174015.1	PRJNA224116	SAMN00000717	ACFE00000000.1	representative genome	553184	1383	Lancefieldella rimae ATCC 49626	strain=ATCC 49626	na	latest	Contig	Major	Full	2009/01/22	ASM17401v1	J. Craig Venter Institute	GCA_000174015.1	identical	https://ftp.ncbi.nlm.nih.gov/genomes/all/GCF/000/174/015/GCF_000174015.1_ASM17401v1	na	assembly from type material	na	haploid	bacteria	1626291	1626291	49.0	0	9	9	NCBI RefSeq	NCBI Prokaryotic Genome Annotation Pipeline (PGAP)	04/27/23	1535	1475	51	na
GCF_000174355.1	PRJNA224116	SAMN00001906	ACIS00000000.1	representative genome	279714	549169	Pseudogulbenkiania ferrooxidans 2002	strain=2002	na	latest	Scaffold	Major	Full	2009/03/06	ASM17435v1	US DOE Joint Genome Institute (JGI-PGF)	GCA_000174355.1	identical	https://ftp.ncbi.nlm.nih.gov/genomes/all/GCF/000/174/355/GCF_000174355.1_ASM17435v1	na	na	na	haploid	bacteria	4228787	4228746	64.5	0	20	20	NCBI RefSeq	NCBI Prokaryotic Genome Annotation Pipeline (PGAP)	12/14/22	4055	3903	98	na
GCF_000174415.1	PRJNA224116	SAMN02441789	ACJM00000000.1	representative genome	555088	427926	Dethiobacter alkaliphilus AHT 1	strain=AHT 1	na	latest	Contig	Major	Full	2009/03/17	ASM17441v1	US DOE Joint Genome Institute (JGI-PGF)	GCA_000174415.1	identical	https://ftp.ncbi.nlm.nih.gov/genomes/all/GCF/000/174/415/GCF_000174415.1_ASM17441v1	na	assembly from type material	na	haploid	bacteria	3116746	3116746	48.0	0	34	34	NCBI RefSeq	NCBI Prokaryotic Genome Annotation Pipeline (PGAP)	03/24/23	3207	3114	64	na
GCF_000175615.1	PRJNA224116	SAMN00001919	ACVO00000000.1	representative genome	553201	43675	Rothia mucilaginosa ATCC 25296	strain=ATCC 25296	na	latest	Contig	Major	Full	2009/08/05	ASM17561v1	J. Craig Venter Institute	GCA_000175615.1	identical	https://ftp.ncbi.nlm.nih.gov/genomes/all/GCF/000/175/615/GCF_000175615.1_ASM17561v1	na	assembly from type material	na	haploid	bacteria	2255158	2255158	59.5	0	25	25	NCBI RefSeq	NCBI Prokaryotic Genome Annotation Pipeline (PGAP)	05/02/23	1781	1720	58	na
GCF_000181695.1	PRJNA27973	SAMN02953680	AAYY00000000.1	representative genome	425265	76773	Malassezia globosa CBS 7966	strain=CBS 7966	na	latest	Contig	Major	Full	2007/11/02	ASM18169v1	The Procter & Gamble Company	GCA_000181695.1	identical	https://ftp.ncbi.nlm.nih.gov/genomes/all/GCF/000/181/695/GCF_000181695.1_ASM18169v1	na	assembly from type material	na	haploid	fungi	8958118	8958118	52.0	0	67	67	The Procter & Gamble Company	Annotation submitted by The Procter & Gamble Company	09/12/12	4286	4286	0	18000048
GCF_000179555.1	PRJNA224116	SAMN00103625	AECZ00000000.1	representative genome	596151	878	Solidesulfovibrio fructosivorans JJ]	strain=JJ	na	latest	Contig	Major	Full	2010/08/10	ASM17955v1	US DOE Joint Genome Institute (JGI-PGF)	GCA_000179555.1	identical	https://ftp.ncbi.nlm.nih.gov/genomes/all/GCF/000/179/555/GCF_000179555.1_ASM17955v1	na	assembly from type material	na	haploid	bacteria	4673595	4673595	63.5	0	75	75	NCBI RefSeq	NCBI Prokaryotic Genome Annotation Pipeline (PGAP)	02/11/23	4276	4182	56	na
GCF_000183205.1	PRJNA224116	SAMN00116774	AENN00000000.1	representative genome	908337	88132	Eremococcus coleocola ACS-139-V-Col8	strain=ACS-139-V-Col8	na	latest	Contig	Major	Full	2010/11/24	ASM18320v1	J. Craig Venter Institute	GCA_000183205.2	identical	https://ftp.ncbi.nlm.nih.gov/genomes/all/GCF/000/183/205/GCF_000183205.1_ASM18320v1	na	na	na	haploid	bacteria	1773745	1773745	38.5	0	21	21	NCBI RefSeq	NCBI Prokaryotic Genome Annotation Pipeline (PGAP)	05/02/23	1761	1675	53	na
GCF_000158955.1	PRJNA224116	SAMN02595301	ACEZ00000000.1	representative genome	591159	1938	Streptomyces viridochromogenes DSM 40736	strain=DSM 40736	na	latest	Scaffold	Major	Full	2009/03/02	ASM15895v1	Broad Institute	GCA_000158955.1	identical	https://ftp.ncbi.nlm.nih.gov/genomes/all/GCF/000/158/955/GCF_000158955.1_ASM15895v1	na	na	na	haploid	bacteria	8653262	8548109	71.0	0	1	226	NCBI RefSeq	NCBI Prokaryotic Genome Annotation Pipeline (PGAP)	03/24/23	7827	7223	75	na
GCF_000189635.1	PRJNA16792	SAMN02953617	AAGF00000000.3	representative genome	312017	5911	Tetrahymena thermophila SB210	strain=SB210	na	latest	Scaffold	Major	Full	2009/03/23	JCVI-TTA1-2.2	TIGR	GCA_000189635.1	identical	https://ftp.ncbi.nlm.nih.gov/genomes/all/GCF/000/189/635/GCF_000189635.1_JCVI-TTA1-2.2	na	na	na	haploid	protozoa	103014375	102950684	22.0	0	1158	1778	TIGR	Annotation submitted by TIGR	06/09/15	26996	26996	0	na
GCF_000148645.1	PRJNA224116	SAMN00115627	na	representative genome	550540	44012	Ferrimonas balearica DSM 9799	strain=DSM 9799	na	latest	Complete Genome	Major	Full	2010/09/24	ASM14864v1	US DOE Joint Genome Institute (JGI-PGF)	GCA_000148645.1	identical	https://ftp.ncbi.nlm.nih.gov/genomes/all/GCF/000/148/645/GCF_000148645.1_ASM14864v1	na	assembly from type material	na	haploid	bacteria	4279159	4279159	60.0	1	1	1	NCBI RefSeq	NCBI Prokaryotic Genome Annotation Pipeline (PGAP)	05/02/23	3937	3774	149	21304747
GCF_000166775.1	PRJNA224116	SAMN00713565	na	representative genome	632348	413889	Caldicellulosiruptor kronotskyensis 2002	strain=2002	na	latest	Complete Genome	Major	Full	2010/11/17	ASM16677v1	US DOE Joint Genome Institute (JGI-PGF)	GCA_000166775.1	identical	https://ftp.ncbi.nlm.nih.gov/genomes/all/GCF/000/166/775/GCF_000166775.1_ASM16677v1	na	assembly from type material	na	haploid	bacteria	2843785	2843785	35.0	1	1	1	NCBI RefSeq	NCBI Prokaryotic Genome Annotation Pipeline (PGAP)	02/12/23	2635	2511	59	21216991
GCF_000166355.1	PRJNA224116	SAMN00713562	na	representative genome	632292	413888	Caldicellulosiruptor hydrothermalis 108	strain=108	na	latest	Complete Genome	Major	Full	2010/11/10	ASM16635v1	US DOE Joint Genome Institute	GCA_000166355.1	identical	https://ftp.ncbi.nlm.nih.gov/genomes/all/GCF/000/166/355/GCF_000166355.1_ASM16635v1	na	assembly from type material	na	haploid	bacteria	2770676	2770676	36.0	1	1	1	NCBI RefSeq	NCBI Prokaryotic Genome Annotation Pipeline (PGAP)	02/22/23	2682	2584	61	21216991
GCF_000179915.2	PRJNA224116	SAMN00100755	na	representative genome	401053	870903	Terriglobus saanensis SP1PR4	strain=SP1PR4	na	latest	Complete Genome	Major	Full	2011/01/24	ASM17991v2	US DOE Joint Genome Institute (JGI-PGF)	GCA_000179915.2	identical	https://ftp.ncbi.nlm.nih.gov/genomes/all/GCF/000/179/915/GCF_000179915.2_ASM17991v2	na	assembly from type material	na	haploid	bacteria	5095226	5095226	57.0	1	1	1	NCBI RefSeq	NCBI Prokaryotic Genome Annotation Pipeline (PGAP)	05/02/23	4244	4173	52	23450133
GCF_000166335.1	PRJNA224116	SAMN00713561	na	representative genome	632518	55205	Caldicellulosiruptor owensensis OL	strain=OL	na	latest	Complete Genome	Major	Full	2010/11/10	ASM16633v1	US DOE Joint Genome Institute	GCA_000166335.1	identical	https://ftp.ncbi.nlm.nih.gov/genomes/all/GCF/000/166/335/GCF_000166335.1_ASM16633v1	na	assembly from type material	na	haploid	bacteria	2428903	2428903	35.0	1	1	1	NCBI RefSeq	NCBI Prokaryotic Genome Annotation Pipeline (PGAP)	02/22/23	2340	2208	60	21216991
GCF_000166695.1	PRJNA224116	SAMN00713564	na	representative genome	632335	301953	Caldicellulosiruptor acetigenus I77R1B	strain=177R1B	na	latest	Complete Genome	Major	Full	2010/11/17	ASM16669v1	US DOE Joint Genome Institute (JGI-PGF)	GCA_000166695.1	identical	https://ftp.ncbi.nlm.nih.gov/genomes/all/GCF/000/166/695/GCF_000166695.1_ASM16669v1	na	assembly from synonym type material	na	haploid	bacteria	2802443	2802443	36.0	2	2	2	NCBI RefSeq	NCBI Prokaryotic Genome Annotation Pipeline (PGAP)	01/01/23	2723	2582	61	21216991
GCF_000190435.1	PRJNA224116	SAMN00713587	na	representative genome	158189	1131703	Sphaerochaeta globosa str. Buddy	strain=Buddy	na	latest	Complete Genome	Major	Full	2011/02/24	ASM19043v1	US DOE Joint Genome Institute	GCA_000190435.1	identical	https://ftp.ncbi.nlm.nih.gov/genomes/all/GCF/000/190/435/GCF_000190435.1_ASM19043v1	na	assembly from type material	na	haploid	bacteria	3316466	3316466	48.5	1	1	1	NCBI RefSeq	NCBI Prokaryotic Genome Annotation Pipeline (PGAP)	05/02/23	3106	3037	65	na
GCF_000196315.1	PRJNA224116	SAMN02603922	na	representative genome	216432	313588	Croceibacter atlanticus HTCC2559	strain=HTCC2559	na	latest	Complete Genome	Major	Full	2010/06/09	ASM19631v1	The Gordon and Betty Moore Foundation Marine Microbiology Initiative	GCA_000196315.1	identical	https://ftp.ncbi.nlm.nih.gov/genomes/all/GCF/000/196/315/GCF_000196315.1_ASM19631v1	na	assembly from type material	na	haploid	bacteria	2952962	2952962	33.5	1	1	1	NCBI RefSeq	NCBI Prokaryotic Genome Annotation Pipeline (PGAP)	10/05/22	2717	2665	46	20639333
GCF_000196435.1	PRJNA224116	SAMEA3138339	na	representative genome	382640	85701	Bartonella tribocorum CIP 105476	strain=type strain:506 = CIP 105476	na	latest	Complete Genome	Major	Full	2007/11/25	ASM19643v1	Department of Biochemistry and Molecular Biology, Center for Comparative Genomics and Bioinformatics Center for Infectious Disease Dynamics, Penn State University	GCA_000196435.1	identical	https://ftp.ncbi.nlm.nih.gov/genomes/all/GCF/000/196/435/GCF_000196435.1_ASM19643v1	na	assembly from type material	na	haploid	bacteria	2642404	2642404	38.5	2	2	2	NCBI RefSeq	NCBI Prokaryotic Genome Annotation Pipeline (PGAP)	04/24/23	2332	2167	52	18037886
GCF_000196535.1	PRJNA224116	SAMN00001505	na	representative genome	548479	2051	Mobiluncus curtisii ATCC 43063	strain=ATCC 43063	na	latest	Complete Genome	Major	Full	2010/06/14	ASM19653v1	Baylor College of Medicine	GCA_000196535.1	identical	https://ftp.ncbi.nlm.nih.gov/genomes/all/GCF/000/196/535/GCF_000196535.1_ASM19653v1	na	assembly from synonym type material	na	haploid	bacteria	2146480	2146480	55.0	1	1	1	NCBI RefSeq	NCBI Prokaryotic Genome Annotation Pipeline (PGAP)	03/24/23	1882	1810	55	na
GCF_000196795.1	PRJNA224116	SAMN02603211	na	representative genome	436717	1148157	Acinetobacter oleivorans DR1	strain=DR1	na	latest	Complete Genome	Major	Full	2010/06/21	ASM19679v1	Division of Environmental Science and Ecological Engineering, Korea University	GCA_000196795.1	identical	https://ftp.ncbi.nlm.nih.gov/genomes/all/GCF/000/196/795/GCF_000196795.1_ASM19679v1	na	assembly from type material	na	haploid	bacteria	4152543	4152543	38.5	1	1	1	NCBI RefSeq	NCBI Prokaryotic Genome Annotation Pipeline (PGAP)	11/04/22	3970	3824	93	20639327
GCF_000196895.1	PRJNA224116	SAMN02603490	na	representative genome	795797	413810	Halalkalicoccus jeotgali B3	strain=B3	na	latest	Complete Genome	Major	Full	2010/06/23	ASM19689v1	Kyung Hee University	GCA_000196895.1	identical	https://ftp.ncbi.nlm.nih.gov/genomes/all/GCF/000/196/895/GCF_000196895.1_ASM19689v1	na	assembly from type material	na	haploid	archaea	3698650	3698650	62.5	7	7	7	NCBI RefSeq	NCBI Prokaryotic Genome Annotation Pipeline (PGAP)	02/22/23	3920	3795	54	20601480
GCF_000224925.1	PRJNA224116	SAMN02469821	AFZB00000000.1	representative genome	1049564	94785	endosymbiont of Tevnia jerichonana (vent Tica)	na	na	latest	Contig	Major	Full	2011/08/31	ASM22492v1	Georg-August-University Goettingen	GCA_000224925.2	identical	https://ftp.ncbi.nlm.nih.gov/genomes/all/GCF/000/224/925/GCF_000224925.1_ASM22492v1	na	na	na	haploid	bacteria	3637102	3637102	58.0	0	184	184	NCBI RefSeq	NCBI Prokaryotic Genome Annotation Pipeline (PGAP)	03/21/23	3382	3229	53	na
GCF_000152825.2	PRJNA224116	SAMN02603918	na	representative genome	314260	208216	Parvularcula bermudensis HTCC2503	strain=HTCC2503	na	latest	Complete Genome	Major	Full	2010/08/16	ASM15282v2	The Gordon and Betty Moore Foundation Marine Microbiology Initiative	GCA_000152825.2	identical	https://ftp.ncbi.nlm.nih.gov/genomes/all/GCF/000/152/825/GCF_000152825.2_ASM15282v2	na	assembly from type material	na	haploid	bacteria	2902643	2902643	60.5	1	1	1	NCBI RefSeq	NCBI Prokaryotic Genome Annotation Pipeline (PGAP)	02/22/23	2698	2635	50	21037002
GCF_000224615.1	PRJNA224116	SAMN02463847	ADGI00000000.1	representative genome	702438	28136	Prevotella oulorum F0390	strain=F0390	na	latest	Scaffold	Major	Full	2011/09/09	Prev_oulo_F0390_V1	Broad Institute	GCA_000224615.1	identical	https://ftp.ncbi.nlm.nih.gov/genomes/all/GCF/000/224/615/GCF_000224615.1_Prev_oulo_F0390_V1	na	na	na	haploid	bacteria	2805893	2788455	46.5	0	16	81	NCBI RefSeq	NCBI Prokaryotic Genome Annotation Pipeline (PGAP)	10/05/22	2421	2289	61	na
GCF_000225705.1	PRJNA224116	SAMN02463859	ADLS00000000.1	representative genome	742742	626935	Collinsella tanakaei YIT 12063	strain=YIT 12063	na	latest	Scaffold	Major	Full	2011/09/13	Coll_tana_YIT_12063_V1	Broad Institute	GCA_000225705.1	identical	https://ftp.ncbi.nlm.nih.gov/genomes/all/GCF/000/225/705/GCF_000225705.1_Coll_tana_YIT_12063_V1	na	assembly from type material	na	haploid	bacteria	2492085	2482197	60.0	0	20	45	NCBI RefSeq	NCBI Prokaryotic Genome Annotation Pipeline (PGAP)	12/28/22	2247	2154	70	na
GCF_000164135.1	PRJNA224116	SAMN00189881	ADNV00000000.1	representative genome	525368	240125	Mycobacterium parascrofulaceum ATCC BAA-614	strain=ATCC BAA-614	na	latest	Scaffold	Major	Full	2010/05/13	ASM16413v1	Baylor College of Medicine	GCA_000164135.1	identical	https://ftp.ncbi.nlm.nih.gov/genomes/all/GCF/000/164/135/GCF_000164135.1_ASM16413v1	na	assembly from type material	na	haploid	bacteria	6564171	6295508	68.0	0	124	405	NCBI RefSeq	NCBI Prokaryotic Genome Annotation Pipeline (PGAP)	04/23/23	6234	5848	52	na
GCF_000164635.1	PRJNA224116	SAMN00001496	ADVL00000000.1	representative genome	525371	204525	Pseudoroseomonas cervicalis ATCC 49957	strain=ATCC 49957	na	latest	Scaffold	Major	Full	2010/05/26	ASM16463v1	BCM	GCA_000164635.1	identical	https://ftp.ncbi.nlm.nih.gov/genomes/all/GCF/000/164/635/GCF_000164635.1_ASM16463v1	na	assembly from type material	na	haploid	bacteria	5100977	4439462	72.0	0	498	1015	NCBI RefSeq	NCBI Prokaryotic Genome Annotation Pipeline (PGAP)	07/23/23	4655	4412	52	na
GCF_000151125.1	PRJNA51431	SAMN02953733	ABSU00000000.1	representative genome	663331	63400	Trichophyton benhamiae CBS 112371	strain=CBS 112371	na	latest	Contig	Major	Full	2010/03/17	ASM15112v2	Arthroderma Genome Sequencing Consortium	GCA_000151125.2	identical	https://ftp.ncbi.nlm.nih.gov/genomes/all/GCF/000/151/125/GCF_000151125.1_ASM15112v2	na	na	na	haploid	fungi	22224160	22224160	48.5	0	68	68	Arthroderma Genome Sequencing Consortium	Annotation submitted by Arthroderma Genome Sequencing Consortium	08/28/17	8035	7974	41	na
GCF_000151645.1	PRJNA49017	SAMEA2272024	CABJ00000000.1	representative genome	39416	39416	Tuber melanosporum	strain=Mel28	na	latest	Scaffold	Major	Full	2010/05/03	ASM15164v1	The French-Italian Tuber Genome Consortium	GCA_000151645.1	identical	https://ftp.ncbi.nlm.nih.gov/genomes/all/GCF/000/151/645/GCF_000151645.1_ASM15164v1	na	na	na	haploid	fungi	124945702	123533734	44.5	0	398	4455	The French-Italian Tuber Genome Consortium	Annotation submitted by The French-Italian Tuber Genome Consortium	08/26/12	7420	7420	0	20348908
GCF_000168715.1	PRJNA224116	SAMN02441792	AASE00000000.1	representative genome	377431	84205	Chlorobium ferrooxidans DSM 13031	strain=DSM 13031	na	latest	Contig	Major	Full	2006/07/13	ASM16871v1	DOE Joint Genome Institute	GCA_000168715.1	identical	https://ftp.ncbi.nlm.nih.gov/genomes/all/GCF/000/168/715/GCF_000168715.1_ASM16871v1	na	assembly from type material	na	haploid	bacteria	2538957	2538957	50.0	0	47	47	NCBI RefSeq	NCBI Prokaryotic Genome Annotation Pipeline (PGAP)	12/28/22	2319	2235	54	na
GCF_000168975.1	PRJNA224116	SAMN02436089	AAUW00000000.1	representative genome	384765	187304	Roseibium aggregatum IAM 12614	strain=IAM 12614	na	latest	Contig	Major	Full	2006/11/28	ASM16897v1	J. Craig Venter Institute	GCA_000168975.1	identical	https://ftp.ncbi.nlm.nih.gov/genomes/all/GCF/000/168/975/GCF_000168975.1_ASM16897v1	na	assembly from type material	na	haploid	bacteria	6561391	6561391	59.0	0	48	48	NCBI RefSeq	NCBI Prokaryotic Genome Annotation Pipeline (PGAP)	12/07/22	6117	5873	77	na
GCF_000169175.1	PRJNA224116	SAMN02436130	AAWS00000000.1	representative genome	313606	1027	Microscilla marina ATCC 23134	strain=ATCC 23134	na	latest	Contig	Major	Full	2007/01/22	ASM16917v1	The Gordon and Betty Moore Foundation Marine Microbiology Initiative	GCA_000169175.1	identical	https://ftp.ncbi.nlm.nih.gov/genomes/all/GCF/000/169/175/GCF_000169175.1_ASM16917v1	na	assembly from type material	na	haploid	bacteria	9771226	9771226	40.5	0	135	135	NCBI RefSeq	NCBI Prokaryotic Genome Annotation Pipeline (PGAP)	10/05/22	7451	7248	137	na
GCF_000169235.1	PRJNA224116	SAMN00000008	AAXA00000000.2	representative genome	411461	39486	Dorea formicigenerans ATCC 27755	strain=ATCC 27755	na	latest	Contig	Major	Full	2007/10/10	ASM16923v1	Washington University Genome Sequencing Center	GCA_000169235.1	identical	https://ftp.ncbi.nlm.nih.gov/genomes/all/GCF/000/169/235/GCF_000169235.1_ASM16923v1	na	assembly from type material	na	haploid	bacteria	3186031	3186031	40.5	0	16	16	NCBI RefSeq	NCBI Prokaryotic Genome Annotation Pipeline (PGAP)	03/25/23	3119	2979	79	na
GCF_000169155.1	PRJNA224116	SAMN00623067	AAWL00000000.1	representative genome	401526	261685	Thermosinus carboxydivorans Nor1	strain=Nor1	na	latest	Contig	Major	Full	2007/01/05	ASM16915v1	US DOE Joint Genome Institute (JGI-PGF)	GCA_000169155.1	identical	https://ftp.ncbi.nlm.nih.gov/genomes/all/GCF/000/169/155/GCF_000169155.1_ASM16915v1	na	assembly from type material	na	haploid	bacteria	2889774	2889774	51.0	0	49	49	NCBI RefSeq	NCBI Prokaryotic Genome Annotation Pipeline (PGAP)	12/28/22	2936	2756	116	na
GCF_000169415.1	PRJNA224116	SAMN02436093	AAYA00000000.1	representative genome	388399	52603	Sagittula stellata E-37	strain=E-37	na	latest	Contig	Major	Full	2007/03/07	ASM16941v1	Gordon and Betty Moore Foundation Microbial Genome Sequencing Project	GCA_000169415.1	identical	https://ftp.ncbi.nlm.nih.gov/genomes/all/GCF/000/169/415/GCF_000169415.1_ASM16941v1	na	assembly from type material	na	haploid	bacteria	5262893	5262893	65.0	0	39	39	NCBI RefSeq	NCBI Prokaryotic Genome Annotation Pipeline (PGAP)	12/29/22	5028	4884	55	na
GCF_000169335.1	PRJNA224116	SAMN02436157	AAXW00000000.1	representative genome	391612	2546361	Crocosphaera chwakensis CCY0110	strain=CCY0110	na	latest	Contig	Major	Full	2007/03/06	ASM16933v1	The Gordon and Betty Moore Foundation Marine Microbiology Initiative	GCA_000169335.1	identical	https://ftp.ncbi.nlm.nih.gov/genomes/all/GCF/000/169/335/GCF_000169335.1_ASM16933v1	na	assembly from type material	na	haploid	bacteria	5880532	5880532	36.5	0	163	163	NCBI RefSeq	NCBI Prokaryotic Genome Annotation Pipeline (PGAP)	12/29/22	5692	5467	55	na
GCF_000172975.1	PRJNA224116	SAMN02441810	ABTR00000000.2	representative genome	469381	47055	Dethiosulfovibrio peptidovorans DSM 11002	strain=DSM 11002	na	latest	Contig	Major	Full	2010/02/10	ASM17297v1	US DOE Joint Genome Institute (JGI-PGF)	GCA_000172975.1	identical	https://ftp.ncbi.nlm.nih.gov/genomes/all/GCF/000/172/975/GCF_000172975.1_ASM17297v1	na	assembly from type material	na	haploid	bacteria	2576359	2576359	54.0	0	3	3	NCBI RefSeq	NCBI Prokaryotic Genome Annotation Pipeline (PGAP)	02/27/23	2524	2429	73	21304695
GCF_000176355.1	PRJNA224116	SAMN02471020	ADAE00000000.1	representative genome	685035	72174	Citromicrobium bathyomarinum JL354	strain=JL354	na	latest	Contig	Major	Full	2009/11/16	ASM17635v1	State Key Laboratory of Marine Environmental Science	GCA_000176355.1	identical	https://ftp.ncbi.nlm.nih.gov/genomes/all/GCF/000/176/355/GCF_000176355.1_ASM17635v1	na	na	na	haploid	bacteria	3273334	3273334	65.0	0	68	68	NCBI RefSeq	NCBI Prokaryotic Genome Annotation Pipeline (PGAP)	03/25/23	3292	3209	51	19966001
GCF_000178375.1	PRJNA224116	SAMN02436327	ADNC00000000.1	representative genome	747682	47687	Mycoplasmopsis alligatoris A21JP2	strain=A21JP2	na	latest	Contig	Major	Full	2010/03/30	ASM17837v1	J. Craig Venter Institute	GCA_000178375.1	identical	https://ftp.ncbi.nlm.nih.gov/genomes/all/GCF/000/178/375/GCF_000178375.1_ASM17837v1	na	assembly from type material	na	haploid	bacteria	973030	973030	26.5	0	33	33	NCBI RefSeq	NCBI Prokaryotic Genome Annotation Pipeline (PGAP)	12/14/22	850	786	41	na
GCF_000178455.1	PRJNA224116	SAMN00139181	ADNU00000000.1	representative genome	585530	53363	Brevibacterium mcbrellneri ATCC 49030	strain=ATCC 49030	na	latest	Contig	Major	Full	2010/04/20	ASM17845v1	Baylor College of Medicine	GCA_000178455.1	identical	https://ftp.ncbi.nlm.nih.gov/genomes/all/GCF/000/178/455/GCF_000178455.1_ASM17845v1	na	assembly from type material	na	haploid	bacteria	2561804	2561804	58.0	0	96	96	NCBI RefSeq	NCBI Prokaryotic Genome Annotation Pipeline (PGAP)	05/02/23	2415	2300	55	na
GCF_000179615.1	PRJNA224116	SAMN00015377	AEDD00000000.1	representative genome	717606	59840	Paenibacillus curdlanolyticus YK9	strain=YK9	na	latest	Scaffold	Major	Full	2010/08/20	ASM17961v1	US DOE Joint Genome Institute (JGI-PGF)	GCA_000179615.1	identical	https://ftp.ncbi.nlm.nih.gov/genomes/all/GCF/000/179/615/GCF_000179615.1_ASM17961v1	na	assembly from type material	na	haploid	bacteria	5452778	5452618	51.5	0	40	40	NCBI RefSeq	NCBI Prokaryotic Genome Annotation Pipeline (PGAP)	12/07/22	4897	4680	147	na
GCF_000178855.1	PRJNA224116	SAMN02441796	ADVG00000000.1	representative genome	485913	363277	Ktedonobacter racemifer DSM 44963	strain=SOSP1-21	na	latest	Scaffold	Major	Full	2010/06/04	ASM17885v1	US DOE Joint Genome Institute (JGI-PGF)	GCA_000178855.1	identical	https://ftp.ncbi.nlm.nih.gov/genomes/all/GCF/000/178/855/GCF_000178855.1_ASM17885v1	na	assembly from type material	na	haploid	bacteria	13661586	13661541	53.5	0	10	10	NCBI RefSeq	NCBI Prokaryotic Genome Annotation Pipeline (PGAP)	02/23/23	12125	11567	88	22180814
GCF_000146675.1	PRJNA224116	SAMN00117235	AEEI00000000.1	representative genome	862515	189722	Prevotella marshii DSM 16973 = JCM 13450	strain=DSM 16973	na	latest	Scaffold	Major	Full	2010/09/03	ASM14667v1	Baylor College of Medicine	GCA_000146675.1	identical	https://ftp.ncbi.nlm.nih.gov/genomes/all/GCF/000/146/675/GCF_000146675.1_ASM14667v1	na	assembly from type material	na	haploid	bacteria	2559358	2517013	47.0	1	11	79	NCBI RefSeq	NCBI Prokaryotic Genome Annotation Pipeline (PGAP)	02/10/23	2130	2020	52	na
GCF_000146895.1	PRJNA224116	SAMN00216800	AEET00000000.1	representative genome	871571	2052	Mobiluncus mulieris ATCC 35239	strain=ATCC 35239	na	latest	Scaffold	Major	Full	2010/09/07	ASM14689v1	Baylor College of Medicine	GCA_000146895.1	identical	https://ftp.ncbi.nlm.nih.gov/genomes/all/GCF/000/146/895/GCF_000146895.1_ASM14689v1	na	na	na	haploid	bacteria	2533633	2464091	55.0	1	24	66	NCBI RefSeq	NCBI Prokaryotic Genome Annotation Pipeline (PGAP)	04/27/23	2228	2133	51	na
GCF_000152145.1	PRJNA224116	SAMN02469416	ADVR00000000.1	representative genome	765420	104176	Oscillochloris trichoides DG-6	strain=DG-6	na	latest	Scaffold	Major	Full	2010/10/14	ASM15214v1	Center Bioengineering RAS	GCA_000152145.1	identical	https://ftp.ncbi.nlm.nih.gov/genomes/all/GCF/000/152/145/GCF_000152145.1_ASM15214v1	na	assembly from type material	na	haploid	bacteria	4373075	4313760	59.0	1	7	147	NCBI RefSeq	NCBI Prokaryotic Genome Annotation Pipeline (PGAP)	02/22/23	3554	3479	54	21037015
GCF_000166935.1	PRJNA224116	SAMN02393728	AABW00000000.1	representative genome	272951	35793	Rickettsia sibirica 246	strain=246	na	latest	Chromosome	Major	Full	2003/02/06	ASM16693v1	Univ. of Maryland	GCA_000166935.1	identical	https://ftp.ncbi.nlm.nih.gov/genomes/all/GCF/000/166/935/GCF_000166935.1_ASM16693v1	na	assembly from type material	na	haploid	bacteria	1250021	1250021	32.0	1	1	1	NCBI RefSeq	NCBI Prokaryotic Genome Annotation Pipeline (PGAP)	04/04/20	1432	1329	40	na
GCF_000172155.1	PRJNA224116	SAMN02436175	ABIZ00000000.1	representative genome	240016	2736	Verrucomicrobium spinosum DSM 4136 = JCM 18804	strain=DSM 4136	na	latest	Chromosome	Major	Full	2008/01/02	ASM17215v1	TIGR	GCA_000172155.1	identical	https://ftp.ncbi.nlm.nih.gov/genomes/all/GCF/000/172/155/GCF_000172155.1_ASM17215v1	na	assembly from type material	na	haploid	bacteria	8220857	8220857	60.0	1	1	1	NCBI RefSeq	NCBI Prokaryotic Genome Annotation Pipeline (PGAP)	12/17/19	6278	6166	78	na
GCF_000166275.1	PRJNA224116	SAMN02436092	AAXU00000000.2	representative genome	388413	388413	Algoriphagus machipongonensis	strain=PR1	na	latest	Chromosome	Major	Full	2010/11/09	ASM16627v1	Gordon and Betty Moore Foundation Microbial Genome Sequencing Project	GCA_000166275.1	identical	https://ftp.ncbi.nlm.nih.gov/genomes/all/GCF/000/166/275/GCF_000166275.1_ASM16627v1	na	assembly from type material	na	haploid	bacteria	4787724	4786724	38.5	1	1	1	NCBI RefSeq	NCBI Prokaryotic Genome Annotation Pipeline (PGAP)	10/05/22	4025	3957	51	21183675
GCF_000146345.1	PRJNA224116	SAMN00117215	AEEH00000000.1	representative genome	862517	507750	Peptoniphilus duerdenii ATCC BAA-1640	strain=ATCC BAA-1640	na	latest	Scaffold	Major	Full	2010/08/27	ASM14634v1	Baylor College of Medicine	GCA_000146345.1	identical	https://ftp.ncbi.nlm.nih.gov/genomes/all/GCF/000/146/345/GCF_000146345.1_ASM14634v1	na	assembly from type material	na	haploid	bacteria	2124844	2081526	34.0	1	16	61	NCBI RefSeq	NCBI Prokaryotic Genome Annotation Pipeline (PGAP)	05/02/23	1951	1888	31	na
GCF_000143825.1	PRJNA224116	SAMN00139184	ACLJ00000000.2	representative genome	585529	38288	Corynebacterium genitalium ATCC 33030	strain=ATCC 33030	na	latest	Chromosome	Major	Full	2010/09/07	ASM14382v1	Baylor College of Medicine	GCA_000143825.1	identical	https://ftp.ncbi.nlm.nih.gov/genomes/all/GCF/000/143/825/GCF_000143825.1_ASM14382v1	na	assembly from type material	na	haploid	bacteria	2349953	2349653	62.5	1	1	3	NCBI RefSeq	NCBI Prokaryotic Genome Annotation Pipeline (PGAP)	12/28/22	2260	2163	59	na
GCF_000165125.1	PRJNA224116	SAMN02952911	AEIU00000000.1	representative genome	796620	701175	Vibrio caribbeanicus ATCC BAA-2122	strain=ATCC BAA-2122	na	latest	Contig	Major	Full	2010/10/20	Vcar_1.0	FDA	GCA_000165125.2	identical	https://ftp.ncbi.nlm.nih.gov/genomes/all/GCF/000/165/125/GCF_000165125.1_Vcar_1.0	na	assembly from type material	na	haploid	bacteria	4410536	4410536	41.5	0	126	126	NCBI RefSeq	NCBI Prokaryotic Genome Annotation Pipeline (PGAP)	04/01/23	4027	3900	65	21930677
GCF_000165735.1	PRJNA224116	SAMN00189149	AECS00000000.1	representative genome	706434	187326	Megasphaera micronuciformis F0359	strain=F0359	na	latest	Scaffold	Major	Full	2010/11/05	ASM16573v1	Washington University Genome Center	GCA_000165735.1	identical	https://ftp.ncbi.nlm.nih.gov/genomes/all/GCF/000/165/735/GCF_000165735.1_ASM16573v1	na	na	na	haploid	bacteria	1765528	1765374	45.0	0	38	49	NCBI RefSeq	NCBI Prokaryotic Genome Annotation Pipeline (PGAP)	12/28/22	1759	1696	55	na
GCF_000002945.1	PRJNA127	SAMEA3138176	na	representative genome	4896	4896	Schizosaccharomyces pombe	strain=972h-	na	latest	Chromosome	Major	Full	2007/11/09	ASM294v2	S. pombe European Sequencing Consortium (EUPOM)	GCA_000002945.2	identical	https://ftp.ncbi.nlm.nih.gov/genomes/all/GCF/000/002/945/GCF_000002945.1_ASM294v2	na	na	na	haploid	fungi	12571820	12571420	36.0	3	3	3	PomBase	Annotation submitted by PomBase	07/14/22	6974	5131	1810	15811919;11859360
GCF_000146185.1	PRJNA224116	SAMN02603083	na	representative genome	515620	39485	[Eubacterium] eligens ATCC 27750	strain=ATCC 27750	na	latest	Complete Genome	Major	Full	2009/06/04	ASM14618v1	Center for Genome Sciences, Washington University School of Medicine	GCA_000146185.1	identical	https://ftp.ncbi.nlm.nih.gov/genomes/all/GCF/000/146/185/GCF_000146185.1_ASM14618v1	na	assembly from type material	na	haploid	bacteria	2831389	2831389	37.5	3	3	3	NCBI RefSeq	NCBI Prokaryotic Genome Annotation Pipeline (PGAP)	04/12/23	2737	2635	66	19321416
GCF_000194135.1	PRJNA224116	SAMN00713597	na	representative genome	760142	84405	Hippea maritima DSM 10411	strain=DSM 10411	na	latest	Complete Genome	Major	Full	2011/03/29	ASM19413v1	US DOE Joint Genome Institute (JGI-PGF)	GCA_000194135.1	identical	https://ftp.ncbi.nlm.nih.gov/genomes/all/GCF/000/194/135/GCF_000194135.1_ASM19413v1	na	assembly from type material	na	haploid	bacteria	1694430	1694430	37.0	1	1	1	NCBI RefSeq	NCBI Prokaryotic Genome Annotation Pipeline (PGAP)	05/22/23	1795	1724	58	21886857
GCF_000194625.1	PRJNA224116	SAMN00713598	na	representative genome	693661	58290	Archaeoglobus veneficus SNP6	strain=SNP6	na	latest	Complete Genome	Major	Full	2011/03/31	ASM19462v1	US DOE Joint Genome Institute (JGI-PGF)	GCA_000194625.1	identical	https://ftp.ncbi.nlm.nih.gov/genomes/all/GCF/000/194/625/GCF_000194625.1_ASM19462v1	na	assembly from type material	na	haploid	archaea	1901943	1901943	47.0	1	1	1	NCBI RefSeq	NCBI Prokaryotic Genome Annotation Pipeline (PGAP)	12/28/22	2181	2127	51	na
GCF_000190735.1	PRJNA224116	SAMN00103626	na	representative genome	762903	151895	Pseudopedobacter saltans DSM 12145	strain=DSM 12145	na	latest	Complete Genome	Major	Full	2011/03/01	ASM19073v2	US DOE Joint Genome Institute (JGI-PGF)	GCA_000190735.2	identical	https://ftp.ncbi.nlm.nih.gov/genomes/all/GCF/000/190/735/GCF_000190735.1_ASM19073v2	na	assembly from type material	na	haploid	bacteria	4635236	4635236	36.5	1	1	1	NCBI RefSeq	NCBI Prokaryotic Genome Annotation Pipeline (PGAP)	05/02/23	3853	3778	67	22180808
GCF_000143145.1	PRJNA224116	SAMN02598499	na	representative genome	582899	53399	Hyphomicrobium denitrificans ATCC 51888	strain=ATCC 51888	na	latest	Complete Genome	Major	Full	2010/06/25	ASM14314v1	US DOE Joint Genome Institute (JGI-PGF)	GCA_000143145.1	identical	https://ftp.ncbi.nlm.nih.gov/genomes/all/GCF/000/143/145/GCF_000143145.1_ASM14314v1	na	assembly from type material	na	haploid	bacteria	3638969	3638969	60.5	1	1	1	NCBI RefSeq	NCBI Prokaryotic Genome Annotation Pipeline (PGAP)	04/30/23	3531	3468	53	na
GCF_000091045.1	PRJNA10698	SAMN03081418	na	representative genome	214684	5207	Cryptococcus neoformans var. neoformans JEC21	strain=JEC21	na	latest	Chromosome	Major	Full	2005/01/07	ASM9104v1	TIGR	GCA_000091045.1	identical	https://ftp.ncbi.nlm.nih.gov/genomes/all/GCF/000/091/045/GCF_000091045.1_ASM9104v1	na	na	na	haploid	fungi	19051922	19050125	48.5	14	14	14	TIGR	Annotation submitted by TIGR	04/11/18	7004	6632	134	15653466
GCF_000004695.1	PRJNA13925	SAMN02953606	AAFI00000000.2	representative genome	352472	44689	Dictyostelium discoideum AX4	strain=AX4	na	latest	Chromosome	Major	Full	2009/08/24	dicty_2.7	The Dictyostelium discoideum Sequencing Consortium	GCA_000004695.1	different	https://ftp.ncbi.nlm.nih.gov/genomes/all/GCF/000/004/695/GCF_000004695.1_dicty_2.7	na	na	na	haploid	protozoa	34149409	34126409	22.0	7	40	260	The Dictyostelium discoideum Sequencing Consortium	Annotation submitted by The Dictyostelium discoideum Sequencing Consortium	04/03/23	13961	13289	507	10821186;9539429;12097910;15875012
GCF_000192745.1	PRJNA224116	SAMN02603150	na	representative genome	991905	991904	Polymorphum gilvum SL003B-26A1	strain=SL003B-26A1	na	latest	Complete Genome	Major	Full	2011/03/18	ASM19274v1	College of Engineering, Peking University	GCA_000192745.1	identical	https://ftp.ncbi.nlm.nih.gov/genomes/all/GCF/000/192/745/GCF_000192745.1_ASM19274v1	na	assembly from type material	na	haploid	bacteria	4718963	4718963	67.0	2	2	2	NCBI RefSeq	NCBI Prokaryotic Genome Annotation Pipeline (PGAP)	04/07/23	4498	4394	60	21478361
GCF_000161615.1	PRJNA224116	SAMN00738287	ACNF00000000.1	representative genome	527031	1428	Bacillus thuringiensis serovar berliner ATCC 10792	strain=ATCC 10792	na	latest	Chromosome	Major	Full	2009/05/29	ASM16161v1	Naval Medical Research Center	GCA_000161615.1	identical	https://ftp.ncbi.nlm.nih.gov/genomes/all/GCF/000/161/615/GCF_000161615.1_ASM16161v1	na	assembly from type material	na	haploid	bacteria	6260142	6234842	34.5	1	1	253	NCBI RefSeq	NCBI Prokaryotic Genome Annotation Pipeline (PGAP)	03/24/23	6475	6177	100	22645259
GCF_000161995.1	PRJNA224116	SAMN00008831	ACOO00000000.2	representative genome	645512	428712	Jonquetella anthropi E3_33 E1	strain=E3_33 E1	na	latest	Scaffold	Major	Full	2009/07/22	ASM16199v1	WUGSC	GCA_000161995.1	identical	https://ftp.ncbi.nlm.nih.gov/genomes/all/GCF/000/161/995/GCF_000161995.1_ASM16199v1	na	na	na	haploid	bacteria	1790058	1786558	58.5	0	2	37	NCBI RefSeq	NCBI Prokaryotic Genome Annotation Pipeline (PGAP)	12/21/22	1720	1653	61	na
GCF_000168295.1	PRJNA224116	SAMN02435840	AAQJ00000000.2	representative genome	59196	59196	Rickettsiella grylli	na	na	latest	Contig	Major	Full	2007/11/02	ASM16829v1	TIGR	GCA_000168295.1	identical	https://ftp.ncbi.nlm.nih.gov/genomes/all/GCF/000/168/295/GCF_000168295.1_ASM16829v1	na	na	na	haploid	bacteria	1581239	1581239	37.5	0	2	2	NCBI RefSeq	NCBI Prokaryotic Genome Annotation Pipeline (PGAP)	03/09/23	1492	1422	52	na
GCF_000173615.1	PRJNA224116	SAMN02436268	ABZS00000000.1	representative genome	432331	304736	Sulfurihydrogenibium yellowstonense SS-5	strain=SS-5	na	latest	Contig	Major	Full	2009/05/18	ASM17361v1	TIGR	GCA_000173615.1	identical	https://ftp.ncbi.nlm.nih.gov/genomes/all/GCF/000/173/615/GCF_000173615.1_ASM17361v1	na	assembly from type material	na	haploid	bacteria	1534471	1534471	32.5	0	228	228	NCBI RefSeq	NCBI Prokaryotic Genome Annotation Pipeline (PGAP)	05/07/23	1630	1504	48	19136599
GCF_000174095.1	PRJNA224116	SAMN02472032	ACFP00000000.1	representative genome	77037	77037	Wolbachia endosymbiont of Muscidifurax uniraptor	na	wUni	latest	Scaffold	Major	Full	2009/03/24	wUni_1.0	Uppsala University	GCA_000174095.1	identical	https://ftp.ncbi.nlm.nih.gov/genomes/all/GCF/000/174/095/GCF_000174095.1_wUni_1.0	na	na	na	haploid	bacteria	867873	866516	35.0	0	256	256	NCBI RefSeq	NCBI Prokaryotic Genome Annotation Pipeline (PGAP)	07/26/22	1002	815	29	19307581
GCF_000177355.1	PRJNA224116	SAMN00003364	ADFQ00000000.1	representative genome	679191	419005	Prevotella amnii CRIS 21A-A	strain=CRIS 21A-A	na	latest	Contig	Major	Full	2010/09/21	ASM17735v1	JCVI	GCA_000177355.1	identical	https://ftp.ncbi.nlm.nih.gov/genomes/all/GCF/000/177/355/GCF_000177355.1_ASM17735v1	na	na	na	haploid	bacteria	2415558	2415558	36.0	0	117	117	NCBI RefSeq	NCBI Prokaryotic Genome Annotation Pipeline (PGAP)	10/05/22	2140	2007	55	na
GCF_000177375.1	PRJNA224116	SAMN00003365	ADFR00000000.1	representative genome	679192	118748	Bulleidia extructa W1219	strain=W1219	na	latest	Contig	Major	Full	2010/01/05	ASM17737v1	JCVI	GCA_000177375.1	identical	https://ftp.ncbi.nlm.nih.gov/genomes/all/GCF/000/177/375/GCF_000177375.1_ASM17737v1	na	assembly from type material	na	haploid	bacteria	1419583	1419583	36.0	0	16	16	NCBI RefSeq	NCBI Prokaryotic Genome Annotation Pipeline (PGAP)	12/28/22	1453	1392	47	na
GCF_000178095.1	PRJNA224116	SAMN00002160	ADJN00000000.1	representative genome	596329	1261	Peptostreptococcus anaerobius 653-L	strain=653-L	na	latest	Contig	Major	Full	2010/02/18	ASM17809v1	J. Craig Venter Institute	GCA_000178095.1	identical	https://ftp.ncbi.nlm.nih.gov/genomes/all/GCF/000/178/095/GCF_000178095.1_ASM17809v1	na	na	na	haploid	bacteria	2083092	2083092	35.5	0	73	73	NCBI RefSeq	NCBI Prokaryotic Genome Annotation Pipeline (PGAP)	03/24/23	1933	1841	58	na
GCF_000182895.1	PRJNA29797	SAMN02953595	AACS00000000.2	representative genome	240176	5346	Coprinopsis cinerea okayama7#130	strain=okayama7#130	na	latest	Contig	Major	Full	2010/06/16	CC3	Broad Institute	GCA_000182895.1	identical	https://ftp.ncbi.nlm.nih.gov/genomes/all/GCF/000/182/895/GCF_000182895.1_CC3	na	na	na	haploid	fungi	36150142	36150142	51.5	13	67	67	Broad Institute	Annotation submitted by Broad Institute	09/05/17	13657	13355	290	20547848
GCF_000147675.1	PRJNA224116	SAMN00008344	ADGQ00000000.1	representative genome	596315	341694	Peptostreptococcus stomatis DSM 17678	strain=DSM 17678	na	latest	Contig	Major	Full	2010/09/09	ASM14767v1	J. Craig Venter Institute	GCA_000147675.2	identical	https://ftp.ncbi.nlm.nih.gov/genomes/all/GCF/000/147/675/GCF_000147675.1_ASM14767v1	na	assembly from type material	na	haploid	bacteria	1988044	1988044	36.5	0	74	74	NCBI RefSeq	NCBI Prokaryotic Genome Annotation Pipeline (PGAP)	03/24/23	1874	1784	61	na
GCF_000160775.2	PRJNA224116	SAMN00139180	ACLF00000000.3	representative genome	585531	219314	Aeromicrobium marinum DSM 15272	strain=DSM 15272	na	latest	Chromosome	Major	Full	2010/11/15	ASM16077v2	Baylor College of Medicine	GCA_000160775.2	identical	https://ftp.ncbi.nlm.nih.gov/genomes/all/GCF/000/160/775/GCF_000160775.2_ASM16077v2	na	assembly from type material	na	haploid	bacteria	3079840	3078240	71.0	1	1	16	NCBI RefSeq	NCBI Prokaryotic Genome Annotation Pipeline (PGAP)	05/02/23	3138	3067	52	na
GCF_000185385.1	PRJNA224116	SAMN00216780	AEPW00000000.1	representative genome	887325	467210	Lachnoanaerobaculum saburreum DSM 3986	strain=DSM 3986	na	latest	Scaffold	Major	Full	2011/01/14	ASM18538v1	Baylor College of Medicine	GCA_000185385.1	identical	https://ftp.ncbi.nlm.nih.gov/genomes/all/GCF/000/185/385/GCF_000185385.1_ASM18538v1	na	assembly from type material	na	haploid	bacteria	3082404	2970488	36.0	0	37	150	NCBI RefSeq	NCBI Prokaryotic Genome Annotation Pipeline (PGAP)	04/12/23	2894	2736	62	na
GCF_000185505.1	PRJNA224116	SAMN00260151	AEQN00000000.1	representative genome	887929	113287	Pseudoramibacter alactolyticus ATCC 23263	strain=ATCC 23263	na	latest	Scaffold	Major	Full	2011/01/14	ASM18550v1	Baylor College of Medicine	GCA_000185505.1	identical	https://ftp.ncbi.nlm.nih.gov/genomes/all/GCF/000/185/505/GCF_000185505.1_ASM18550v1	na	assembly from type material	na	haploid	bacteria	2362882	2327229	51.5	0	42	75	NCBI RefSeq	NCBI Prokaryotic Genome Annotation Pipeline (PGAP)	04/12/23	2308	2192	60	na
GCF_000187585.1	PRJNA224116	SAMN00253298	AEVF00000000.1	representative genome	888746	68891	Streptococcus peroris ATCC 700780	strain=ATCC 700780	na	latest	Scaffold	Major	Full	2011/02/03	ASM18758v1	Baylor College of Medicine	GCA_000187585.1	identical	https://ftp.ncbi.nlm.nih.gov/genomes/all/GCF/000/187/585/GCF_000187585.1_ASM18758v1	na	assembly from type material	na	haploid	bacteria	1639920	1633153	39.0	0	3	17	NCBI RefSeq	NCBI Prokaryotic Genome Annotation Pipeline (PGAP)	04/23/23	1652	1592	35	na
GCF_000192575.1	PRJNA224116	SAMN02470891	AEWJ00000000.1	representative genome	983920	378548	Novosphingobium nitrogenifigens DSM 19370	strain=DSM 19370	na	latest	Scaffold	Major	Full	2011/03/18	NovNit_2.0	Scion	GCA_000192575.1	identical	https://ftp.ncbi.nlm.nih.gov/genomes/all/GCF/000/192/575/GCF_000192575.1_NovNit_2.0	na	assembly from type material	na	haploid	bacteria	4182647	4148048	63.5	0	32	77	NCBI RefSeq	NCBI Prokaryotic Genome Annotation Pipeline (PGAP)	12/29/22	3797	3696	56	22156397
GCF_000192865.1	PRJNA224116	SAMN00713593	na	representative genome	717774	119864	Marinomonas mediterranea MMB-1	strain=MMB-1	na	latest	Complete Genome	Major	Full	2011/03/22	ASM19286v1	US DOE Joint Genome Institute	GCA_000192865.1	identical	https://ftp.ncbi.nlm.nih.gov/genomes/all/GCF/000/192/865/GCF_000192865.1_ASM19286v1	na	assembly from type material	na	haploid	bacteria	4684316	4684316	44.0	1	1	1	NCBI RefSeq	NCBI Prokaryotic Genome Annotation Pipeline (PGAP)	10/12/22	4297	4135	106	22675599
GCF_000178835.2	PRJNA224116	SAMN00013959	na	representative genome	642492	29360	Cellulosilyticum lentocellum DSM 5427	strain=DSM 5427	na	latest	Complete Genome	Major	Full	2011/03/22	ASM17883v2	US DOE Joint Genome Institute (JGI-PGF)	GCA_000178835.2	identical	https://ftp.ncbi.nlm.nih.gov/genomes/all/GCF/000/178/835/GCF_000178835.2_ASM17883v2	na	assembly from type material	na	haploid	bacteria	4714237	4714237	34.0	1	1	1	NCBI RefSeq	NCBI Prokaryotic Genome Annotation Pipeline (PGAP)	01/08/23	4384	4204	145	21398547
GCF_000189255.1	PRJNA224116	SAMN02952918	AEVS00000000.1	representative genome	945543	170652	Vibrio brasiliensis LMG 20546	strain=LMG 20546	na	latest	Contig	Major	Full	2011/02/11	ASM18925v1	FDA	GCA_000189255.2	identical	https://ftp.ncbi.nlm.nih.gov/genomes/all/GCF/000/189/255/GCF_000189255.1_ASM18925v1	na	assembly from type material	na	haploid	bacteria	4715026	4715026	45.5	0	116	116	NCBI RefSeq	NCBI Prokaryotic Genome Annotation Pipeline (PGAP)	04/01/23	4351	4244	63	21930677
GCF_000192435.1	PRJNA224116	SAMN02470983	AEUD00000000.1	representative genome	644548	945692	Gordonia neofelifaecis NRRL B-59395	strain=NRRL B-59395	na	latest	Contig	Major	Full	2011/03/15	ASM19243v1	College of life Sciences, Sichuan Normal University,	GCA_000192435.2	identical	https://ftp.ncbi.nlm.nih.gov/genomes/all/GCF/000/192/435/GCF_000192435.1_ASM19243v1	na	assembly from type material	na	haploid	bacteria	4257286	4257286	68.0	0	47	47	NCBI RefSeq	NCBI Prokaryotic Genome Annotation Pipeline (PGAP)	02/22/23	4033	3907	53	21742880
GCF_000165795.1	PRJNA224116	SAMN02256532	AEIV00000000.1	representative genome	584708	81412	Aminomonas paucivorans DSM 12260	strain=DSM 12260	na	latest	Chromosome	Major	Full	2010/11/01	ASM16579v1	US DOE Joint Genome Institute (JGI-PGF)	GCA_000165795.1	identical	https://ftp.ncbi.nlm.nih.gov/genomes/all/GCF/000/165/795/GCF_000165795.1_ASM16579v1	na	assembly from type material	na	haploid	bacteria	2630170	2630070	67.5	1	1	2	NCBI RefSeq	NCBI Prokaryotic Genome Annotation Pipeline (PGAP)	12/28/22	2476	2400	61	21304733
GCF_000193375.1	PRJNA224116	SAMN02603093	na	representative genome	999630	184117	Thermoproteus uzoniensis 768-20	strain=768-20	na	latest	Complete Genome	Major	Full	2011/03/28	ASM19337v1	Centre Bioengineering RAS	GCA_000193375.1	identical	https://ftp.ncbi.nlm.nih.gov/genomes/all/GCF/000/193/375/GCF_000193375.1_ASM19337v1	na	na	na	haploid	archaea	1936063	1936063	59.5	1	1	1	NCBI RefSeq	NCBI Prokaryotic Genome Annotation Pipeline (PGAP)	03/09/23	2247	2182	49	21478349
GCF_000185145.2	PRJNA224116	SAMN00216885	AEPE00000000.2	representative genome	873533	28134	Prevotella oralis ATCC 33269	strain=ATCC 33269	na	latest	Scaffold	Major	Full	2011/02/16	ASM18514v2	Baylor College of Medicine	GCA_000185145.2	identical	https://ftp.ncbi.nlm.nih.gov/genomes/all/GCF/000/185/145/GCF_000185145.2_ASM18514v2	na	assembly from type material	na	haploid	bacteria	2839537	2833787	44.5	0	4	6	NCBI RefSeq	NCBI Prokaryotic Genome Annotation Pipeline (PGAP)	10/05/22	2323	2230	60	na
GCF_000195275.1	PRJNA224116	SAMN00713601	na	representative genome	869209	167	Treponema succinifaciens DSM 2489	strain=DSM 2489	na	latest	Complete Genome	Major	Full	2011/04/07	ASM19527v1	US DOE Joint Genome Institute (JGI-PGF)	GCA_000195275.1	identical	https://ftp.ncbi.nlm.nih.gov/genomes/all/GCF/000/195/275/GCF_000195275.1_ASM19527v1	na	assembly from type material	na	haploid	bacteria	2897425	2897425	39.0	2	2	2	NCBI RefSeq	NCBI Prokaryotic Genome Annotation Pipeline (PGAP)	05/02/23	2837	2754	65	21886863
GCF_000198775.1	PRJNA224116	SAMEA2272497	na	representative genome	882378	412963	Mycetohabitans rhizoxinica HKI 454	strain=HKI 454	B1	latest	Complete Genome	Major	Full	2010/11/16	ASM19877v1	Leibniz Institute for Natural Product Research and Infection Biology (HKI)	GCA_000198775.1	identical	https://ftp.ncbi.nlm.nih.gov/genomes/all/GCF/000/198/775/GCF_000198775.1_ASM19877v1	na	assembly from type material	na	haploid	bacteria	3750138	3750138	60.5	3	3	3	NCBI RefSeq	NCBI Prokaryotic Genome Annotation Pipeline (PGAP)	12/30/22	3345	2875	61	21131495
GCF_000147335.1	PRJNA224116	SAMN00000663	na	representative genome	497965	2546359	Gloeothece verrucosa PCC 7822	strain=PCC 7822	na	latest	Complete Genome	Major	Full	2010/09/15	ASM14733v1	US DOE Joint Genome Institute (JGI-PGF)	GCA_000147335.1	identical	https://ftp.ncbi.nlm.nih.gov/genomes/all/GCF/000/147/335/GCF_000147335.1_ASM14733v1	na	assembly from type material	na	haploid	bacteria	7841948	7841948	39.5	7	7	7	NCBI RefSeq	NCBI Prokaryotic Genome Annotation Pipeline (PGAP)	05/02/23	7005	6830	62	na
GCF_000147355.1	PRJNA224116	SAMN00713560	na	representative genome	563040	202747	Sulfurimonas autotrophica DSM 16294	strain=DSM 16294	na	latest	Complete Genome	Major	Full	2010/09/15	ASM14735v1	US DOE Joint Genome Institute (JGI-PGF)	GCA_000147355.1	identical	https://ftp.ncbi.nlm.nih.gov/genomes/all/GCF/000/147/355/GCF_000147355.1_ASM14735v1	na	assembly from type material	na	haploid	bacteria	2153198	2153198	35.0	1	1	1	NCBI RefSeq	NCBI Prokaryotic Genome Annotation Pipeline (PGAP)	05/02/23	2229	2165	58	21304749
GCF_000160535.1	PRJNA224116	SAMN00139193	ACKS00000000.1	representative genome	585502	242750	Hallella bergensis DSM 17361	strain=DSM 17361	na	latest	Scaffold	Major	Full	2009/10/08	ASM16053v1	Baylor College of Medicine	GCA_000160535.1	identical	https://ftp.ncbi.nlm.nih.gov/genomes/all/GCF/000/160/535/GCF_000160535.1_ASM16053v1	na	assembly from type material	na	haploid	bacteria	3273670	3203233	47.5	0	30	112	NCBI RefSeq	NCBI Prokaryotic Genome Annotation Pipeline (PGAP)	02/10/23	2600	2475	55	na
GCF_000160835.1	PRJNA224116	SAMN00001477	ACLL00000000.1	representative genome	525309	227943	Limosilactobacillus antri DSM 16041	strain=DSM 16041	na	latest	Scaffold	Major	Full	2009/09/22	ASM16083v1	Baylor College of Medicine	GCA_000160835.1	identical	https://ftp.ncbi.nlm.nih.gov/genomes/all/GCF/000/160/835/GCF_000160835.1_ASM16083v1	na	assembly from type material	na	haploid	bacteria	2302896	2242444	51.0	0	20	76	NCBI RefSeq	NCBI Prokaryotic Genome Annotation Pipeline (PGAP)	03/24/23	2197	2091	64	na
GCF_000160695.1	PRJNA224116	SAMN00189217	ACLA00000000.1	representative genome	638302	135080	Selenomonas flueggei ATCC 43531	strain=ATCC 43531	na	latest	Scaffold	Major	Full	2009/07/08	ASM16069v1	Baylor College of Medicine	GCA_000160695.1	identical	https://ftp.ncbi.nlm.nih.gov/genomes/all/GCF/000/160/695/GCF_000160695.1_ASM16069v1	na	assembly from type material	na	haploid	bacteria	2166063	2157862	55.5	0	9	33	NCBI RefSeq	NCBI Prokaryotic Genome Annotation Pipeline (PGAP)	05/02/23	2135	2031	63	na
GCF_000151505.1	PRJNA51485	SAMN02953766	ACYE00000000.1	representative genome	663202	63417	Trichophyton verrucosum HKI 0517	strain=HKI 0517	na	latest	Scaffold	Major	Full	2010/03/17	ASM15150v1	NCBI	GCA_000151505.1	identical	https://ftp.ncbi.nlm.nih.gov/genomes/all/GCF/000/151/505/GCF_000151505.1_ASM15150v1	na	na	na	haploid	fungi	22540967	22539417	48.0	0	523	523	na	NCBI RefSeq	09/13/12	8086	8028	41	na
GCF_000165425.1	PRJNA19409	SAMEA3138302	CAAL00000000.1	representative genome	5888	5888	Paramecium tetraurelia	strain=Stock d4-2	na	latest	Scaffold	Major	Full	2007/02/02	ASM16542v1	Genoscope	GCA_000165425.1	identical	https://ftp.ncbi.nlm.nih.gov/genomes/all/GCF/000/165/425/GCF_000165425.1_ASM16542v1	na	na	na	haploid	protozoa	72094543	71518182	28.0	0	697	1907	Genoscope	Annotation submitted by Genoscope	12/20/22	39642	39642	0	17086204
GCF_000172135.1	PRJNA224116	SAMN00000021	ABIX00000000.2	representative genome	473819	1689	Bifidobacterium dentium ATCC 27678	strain=ATCC 27678	na	latest	Contig	Major	Full	2008/03/13	ASM17213v1	Washington University Genome Sequencing Center	GCA_000172135.1	identical	https://ftp.ncbi.nlm.nih.gov/genomes/all/GCF/000/172/135/GCF_000172135.1_ASM17213v1	na	na	na	haploid	bacteria	2642081	2642081	58.5	0	2	2	NCBI RefSeq	NCBI Prokaryotic Genome Annotation Pipeline (PGAP)	03/25/23	2195	2113	72	na
GCF_000172555.1	PRJNA224116	SAMN00000631	ABOX00000000.2	representative genome	320771	1032527	Pedosphaera parvula Ellin514	strain=Ellin514	na	latest	Contig	Major	Full	2009/02/20	ASM17255v1	US DOE Joint Genome Institute (JGI-PGF)	GCA_000172555.1	identical	https://ftp.ncbi.nlm.nih.gov/genomes/all/GCF/000/172/555/GCF_000172555.1_ASM17255v1	na	assembly from type material	na	haploid	bacteria	7414222	7414222	52.5	0	102	102	NCBI RefSeq	NCBI Prokaryotic Genome Annotation Pipeline (PGAP)	05/28/23	6102	5944	70	21460084
GCF_000175195.1	PRJNA224116	SAMN02470284	ACQL00000000.1	representative genome	637911	51047	Actinobacillus minor NM305	strain=NM305	na	latest	Contig	Major	Full	2009/06/19	ASM17519v1	McGill University	GCA_000175195.1	identical	https://ftp.ncbi.nlm.nih.gov/genomes/all/GCF/000/175/195/GCF_000175195.1_ASM17519v1	na	assembly from type material	na	haploid	bacteria	2425264	2425264	39.0	0	197	197	NCBI RefSeq	NCBI Prokaryotic Genome Annotation Pipeline (PGAP)	02/12/23	2393	2274	56	19819087
GCF_000175375.1	PRJNA224116	SAMN00001942	ACSH00000000.2	representative genome	553207	43768	Corynebacterium matruchotii ATCC 14266	strain=ATCC 14266	na	latest	Contig	Major	Full	2010/09/01	ASM17537v1	J. Craig Venter Institute	GCA_000175375.1	identical	https://ftp.ncbi.nlm.nih.gov/genomes/all/GCF/000/175/375/GCF_000175375.1_ASM17537v1	na	assembly from type material	na	haploid	bacteria	2855988	2855988	57.0	0	8	8	NCBI RefSeq	NCBI Prokaryotic Genome Annotation Pipeline (PGAP)	03/24/23	2578	2489	65	na
GCF_000176235.1	PRJNA224116	SAMN02393817	ACZV00000000.1	representative genome	675816	28175	Vibrio orientalis CIP 102891 = ATCC 33934	strain=CIP 102891	na	latest	Contig	Major	Full	2009/10/09	ASM17623v1	Los Alamos National Laboratory (LANL), National Microbial Pathogen Data Resource (NMPDR)	GCA_000176235.1	identical	https://ftp.ncbi.nlm.nih.gov/genomes/all/GCF/000/176/235/GCF_000176235.1_ASM17623v1	na	assembly from type material	na	haploid	bacteria	4698244	4698244	44.5	0	5	5	NCBI RefSeq	NCBI Prokaryotic Genome Annotation Pipeline (PGAP)	04/23/23	4350	4203	133	na
GCF_000176375.1	PRJNA224116	SAMN02393827	ADAF00000000.1	representative genome	675806	674	Vibrio mimicus MB451	strain=MB-451	na	latest	Contig	Major	Full	2009/10/23	ASM17637v1	Los Alamos National Laboratory (LANL), National Microbial Pathogen Data Resource (NMPDR)	GCA_000176375.1	identical	https://ftp.ncbi.nlm.nih.gov/genomes/all/GCF/000/176/375/GCF_000176375.1_ASM17637v1	na	na	na	haploid	bacteria	4313453	4313453	46.0	0	3	3	NCBI RefSeq	NCBI Prokaryotic Genome Annotation Pipeline (PGAP)	12/19/22	4028	3844	123	21078967
GCF_000158915.1	PRJNA224116	SAMN02595299	ACEX00000000.1	representative genome	457427	998084	Streptomyces himastatinicus ATCC 53653	strain=ATCC 53653	na	latest	Scaffold	Major	Full	2009/03/02	ASM15891v1	Broad Institute	GCA_000158915.1	identical	https://ftp.ncbi.nlm.nih.gov/genomes/all/GCF/000/158/915/GCF_000158915.1_ASM15891v1	na	assembly from type material	na	haploid	bacteria	11030030	10466286	71.0	0	2	783	NCBI RefSeq	NCBI Prokaryotic Genome Annotation Pipeline (PGAP)	05/02/23	9661	8653	72	na
GCF_000185445.1	PRJNA224116	SAMN00253295	AEPZ00000000.1	representative genome	887899	144178	Mobiluncus holmesii ATCC 35242	strain=ATCC 35242	na	latest	Scaffold	Major	Full	2011/01/12	ASM18544v1	Baylor College of Medicine	GCA_000185445.1	identical	https://ftp.ncbi.nlm.nih.gov/genomes/all/GCF/000/185/445/GCF_000185445.1_ASM18544v1	na	assembly from type material	na	haploid	bacteria	2098776	2087121	55.5	0	5	16	NCBI RefSeq	NCBI Prokaryotic Genome Annotation Pipeline (PGAP)	05/02/23	1799	1731	52	na
GCF_000188195.1	PRJNA224116	SAMN00189159	AEVO00000000.1	representative genome	762983	626938	Succinatimonas hippei YIT 12066	strain=YIT 12066	na	latest	Scaffold	Major	Full	2011/02/08	ASM18819v1	Genome Sequencing Center (GSC) at Washington University (WashU) School of Medicine	GCA_000188195.1	identical	https://ftp.ncbi.nlm.nih.gov/genomes/all/GCF/000/188/195/GCF_000188195.1_ASM18819v1	na	assembly from type material	na	haploid	bacteria	2306546	2304990	40.0	0	141	169	NCBI RefSeq	NCBI Prokaryotic Genome Annotation Pipeline (PGAP)	12/19/22	2096	2017	55	na
GCF_000194605.1	PRJNA224116	SAMN00713599	na	representative genome	755732	191579	Fluviicola taffensis DSM 16823	strain=DSM 16823	na	latest	Complete Genome	Major	Full	2011/03/31	ASM19460v1	US DOE Joint Genome Institute (JGI-PGF)	GCA_000194605.1	identical	https://ftp.ncbi.nlm.nih.gov/genomes/all/GCF/000/194/605/GCF_000194605.1_ASM19460v1	na	assembly from type material	na	haploid	bacteria	4633577	4633577	36.0	1	1	1	NCBI RefSeq	NCBI Prokaryotic Genome Annotation Pipeline (PGAP)	05/02/23	4070	4002	52	22180807
GCF_000176855.2	PRJNA224116	SAMN00006197	na	representative genome	643561	80867	Paracidovorax avenae ATCC 19860	strain=ATCC 19860	na	latest	Complete Genome	Major	Full	2011/02/14	ASM17685v2	US DOE Joint Genome Institute (JGI-PGF)	GCA_000176855.2	identical	https://ftp.ncbi.nlm.nih.gov/genomes/all/GCF/000/176/855/GCF_000176855.2_ASM17685v2	na	assembly from type material	na	haploid	bacteria	5482170	5482170	68.5	1	1	1	NCBI RefSeq	NCBI Prokaryotic Genome Annotation Pipeline (PGAP)	07/02/23	4873	4776	64	na
GCF_000191585.1	PRJNA224116	SAMN02232037	na	representative genome	877455	877455	Methanobacterium lacus	strain=AL-21	na	latest	Complete Genome	Major	Full	2011/03/07	ASM19158v1	US DOE Joint Genome Institute	GCA_000191585.1	identical	https://ftp.ncbi.nlm.nih.gov/genomes/all/GCF/000/191/585/GCF_000191585.1_ASM19158v1	na	na	na	haploid	archaea	2583753	2583753	35.5	1	1	1	NCBI RefSeq	NCBI Prokaryotic Genome Annotation Pipeline (PGAP)	11/10/22	2566	2503	51	24449792
GCF_000184705.1	PRJNA224116	SAMN00713570	na	representative genome	644966	73919	Thermaerobacter marianensis DSM 12885	strain=DSM 12885	na	latest	Complete Genome	Major	Full	2010/12/29	ASM18470v1	US DOE Joint Genome Institute (JGI-PGF)	GCA_000184705.1	identical	https://ftp.ncbi.nlm.nih.gov/genomes/all/GCF/000/184/705/GCF_000184705.1_ASM18470v1	na	assembly from type material	na	haploid	bacteria	2844696	2844696	72.0	1	1	1	NCBI RefSeq	NCBI Prokaryotic Genome Annotation Pipeline (PGAP)	04/12/23	2427	2309	60	21304738
GCF_000177235.2	PRJNA224116	SAMN00007429	na	representative genome	649639	1413	Evansella cellulosilytica DSM 2522	strain=DSM 2522	na	latest	Complete Genome	Major	Full	2010/12/27	ASM17723v2	US DOE Joint Genome Institute (JGI-PGF)	GCA_000177235.2	identical	https://ftp.ncbi.nlm.nih.gov/genomes/all/GCF/000/177/235/GCF_000177235.2_ASM17723v2	na	assembly from type material	na	haploid	bacteria	4681672	4681672	36.5	1	1	1	NCBI RefSeq	NCBI Prokaryotic Genome Annotation Pipeline (PGAP)	05/02/23	4408	4260	117	na
GCF_000165715.2	PRJNA224116	SAMN00103628	na	representative genome	756272	119	Rubinisphaera brasiliensis DSM 5305	strain=DSM 5305	na	latest	Complete Genome	Major	Full	2011/03/01	ASM16571v3	US DOE Joint Genome Institute (JGI-PGF)	GCA_000165715.3	identical	https://ftp.ncbi.nlm.nih.gov/genomes/all/GCF/000/165/715/GCF_000165715.2_ASM16571v3	na	assembly from type material	na	haploid	bacteria	6006602	6006602	56.0	1	1	1	NCBI RefSeq	NCBI Prokaryotic Genome Annotation Pipeline (PGAP)	09/25/22	4697	4593	54	na
GCF_000190315.1	PRJNA224116	SAMN02603092	na	representative genome	985053	985052	Vulcanisaeta moutnovskia 768-28	strain=768-28	na	latest	Complete Genome	Major	Full	2011/02/22	ASM19031v1	Centre Bioengineering RAS	GCA_000190315.1	identical	https://ftp.ncbi.nlm.nih.gov/genomes/all/GCF/000/190/315/GCF_000190315.1_ASM19031v1	na	assembly from type material	na	haploid	archaea	2298983	2298983	42.0	1	1	1	NCBI RefSeq	NCBI Prokaryotic Genome Annotation Pipeline (PGAP)	08/21/22	2524	2458	49	21398550
GCF_000166055.1	PRJNA224116	SAMN00007427	na	representative genome	648757	1069	Rhodomicrobium vannielii ATCC 17100	strain=ATCC 17100	na	latest	Complete Genome	Major	Full	2010/11/05	ASM16605v1	US DOE Joint Genome Institute (JGI-PGF)	GCA_000166055.1	identical	https://ftp.ncbi.nlm.nih.gov/genomes/all/GCF/000/166/055/GCF_000166055.1_ASM16605v1	na	assembly from type material	na	haploid	bacteria	4014469	4014469	62.0	1	1	1	NCBI RefSeq	NCBI Prokaryotic Genome Annotation Pipeline (PGAP)	04/30/23	3712	3589	58	na
GCF_000092925.1	PRJNA224116	SAMN02598514	na	representative genome	639283	921	Starkeya novella DSM 506	strain=DSM 506	na	latest	Complete Genome	Major	Full	2010/05/27	ASM9292v1	US DOE Joint Genome Institute	GCA_000092925.1	identical	https://ftp.ncbi.nlm.nih.gov/genomes/all/GCF/000/092/925/GCF_000092925.1_ASM9292v1	na	assembly from type material	na	haploid	bacteria	4765023	4765023	67.5	1	1	1	NCBI RefSeq	NCBI Prokaryotic Genome Annotation Pipeline (PGAP)	02/05/23	4572	4460	54	23450099
GCF_000191405.1	PRJNA224116	SAMN00253308	AEWU00000000.1	representative genome	888828	729	Haemophilus parainfluenzae ATCC 33392	strain=ATCC 33392	na	latest	Scaffold	Major	Full	2011/03/04	ASM19140v1	Baylor College of Medicine	GCA_000191405.1	identical	https://ftp.ncbi.nlm.nih.gov/genomes/all/GCF/000/191/405/GCF_000191405.1_ASM19140v1	na	assembly from type material	na	haploid	bacteria	2124757	2110314	39.0	0	10	30	NCBI RefSeq	NCBI Prokaryotic Genome Annotation Pipeline (PGAP)	04/27/23	2025	1946	56	na
GCF_000143985.1	PRJNA224116	SAMN00017394	na	representative genome	573413	55206	Sediminispirochaeta smaragdinae DSM 11293	strain=DSM 11293	na	latest	Complete Genome	Major	Full	2010/07/29	ASM14398v1	US DOE Joint Genome Institute (JGI-PGF)	GCA_000143985.1	identical	https://ftp.ncbi.nlm.nih.gov/genomes/all/GCF/000/143/985/GCF_000143985.1_ASM14398v1	na	assembly from type material	na	haploid	bacteria	4653970	4653970	48.5	1	1	1	NCBI RefSeq	NCBI Prokaryotic Genome Annotation Pipeline (PGAP)	05/02/23	4338	4259	60	21304743
GCF_000187125.1	PRJNA224116	SAMN00189154	AECV00000000.1	representative genome	749551	671224	Selenomonas artemidis F0399	strain=F0399	na	latest	Scaffold	Major	Full	2011/01/29	ASM18712v1	Genome Sequencing Center (GSC) at Washington University (WashU) School of Medicine	GCA_000187125.1	identical	https://ftp.ncbi.nlm.nih.gov/genomes/all/GCF/000/187/125/GCF_000187125.1_ASM18712v1	na	na	na	haploid	bacteria	2210307	2209623	57.0	0	34	66	NCBI RefSeq	NCBI Prokaryotic Genome Annotation Pipeline (PGAP)	12/21/22	2094	2022	60	na
GCF_000196655.1	PRJNA224116	SAMN00015125	na	representative genome	644295	2322	Methanohalobium evestigatum Z-7303	strain=Z-7303	na	latest	Complete Genome	Major	Full	2010/06/15	ASM19665v1	US DOE Joint Genome Institute	GCA_000196655.1	identical	https://ftp.ncbi.nlm.nih.gov/genomes/all/GCF/000/196/655/GCF_000196655.1_ASM19665v1	na	assembly from type material	na	haploid	archaea	2406232	2406232	36.0	2	2	2	NCBI RefSeq	NCBI Prokaryotic Genome Annotation Pipeline (PGAP)	12/28/22	2453	2342	58	na
GCF_000199675.1	PRJNA224116	SAMD00061114	na	representative genome	926569	167964	Anaerolinea thermophila UNI-1	strain=UNI-1	na	latest	Complete Genome	Major	Full	2011/01/24	ASM19967v1	National Institute of Technology and Evaluation	GCA_000199675.1	identical	https://ftp.ncbi.nlm.nih.gov/genomes/all/GCF/000/199/675/GCF_000199675.1_ASM19967v1	na	assembly from type material	na	haploid	bacteria	3532378	3532378	53.5	1	1	1	NCBI RefSeq	NCBI Prokaryotic Genome Annotation Pipeline (PGAP)	12/24/22	3203	3123	61	na
GCF_000147055.1	PRJNA224116	SAMN02603422	na	representative genome	198628	204038	Dickeya dadantii 3937	strain=3937	na	latest	Complete Genome	Major	Full	2010/09/10	ASM14705v1	International Erwinia Consortium	GCA_000147055.1	identical	https://ftp.ncbi.nlm.nih.gov/genomes/all/GCF/000/147/055/GCF_000147055.1_ASM14705v1	na	na	na	haploid	bacteria	4922802	4922802	56.0	1	1	1	NCBI RefSeq	NCBI Prokaryotic Genome Annotation Pipeline (PGAP)	12/19/22	4430	4238	108	21217001
GCF_000184685.1	PRJNA224116	SAMN00713569	na	representative genome	710696	53358	Intrasporangium calvum DSM 43043	strain=DSM 43043	na	latest	Complete Genome	Major	Full	2010/12/29	ASM18468v1	US DOE Joint Genome Institute (JGI-PGF)	GCA_000184685.1	identical	https://ftp.ncbi.nlm.nih.gov/genomes/all/GCF/000/184/685/GCF_000184685.1_ASM18468v1	na	assembly from type material	na	haploid	bacteria	4024382	4024382	70.5	1	1	1	NCBI RefSeq	NCBI Prokaryotic Genome Annotation Pipeline (PGAP)	04/27/23	3703	3603	56	21304734
GCF_000195315.1	PRJNA224116	SAMN00713604	na	representative genome	700015	33871	Coriobacterium glomerans PW2	strain=PW2	na	latest	Complete Genome	Major	Full	2011/04/07	ASM19531v1	US DOE Joint Genome Institute (JGI-PGF)	GCA_000195315.1	identical	https://ftp.ncbi.nlm.nih.gov/genomes/all/GCF/000/195/315/GCF_000195315.1_ASM19531v1	na	assembly from type material	na	haploid	bacteria	2115681	2115681	60.0	1	1	1	NCBI RefSeq	NCBI Prokaryotic Genome Annotation Pipeline (PGAP)	05/02/23	1836	1772	56	na
GCF_000195295.1	PRJNA224116	SAMN00713603	na	representative genome	880072	60893	Desulfobacca acetoxidans DSM 11109	strain=DSM 11109	na	latest	Complete Genome	Major	Full	2011/04/07	ASM19529v1	US DOE Joint Genome Institute (JGI-PGF)	GCA_000195295.1	identical	https://ftp.ncbi.nlm.nih.gov/genomes/all/GCF/000/195/295/GCF_000195295.1_ASM19529v1	na	assembly from type material	na	haploid	bacteria	3282536	3282536	52.5	1	1	1	NCBI RefSeq	NCBI Prokaryotic Genome Annotation Pipeline (PGAP)	08/21/22	2955	2882	54	21886866
GCF_000195335.1	PRJNA224116	SAMN00713602	na	representative genome	869210	186192	Marinithermus hydrothermalis DSM 14884	strain=DSM 14884	na	latest	Complete Genome	Major	Full	2011/04/07	ASM19533v1	US DOE Joint Genome Institute (JGI-PGF)	GCA_000195335.1	identical	https://ftp.ncbi.nlm.nih.gov/genomes/all/GCF/000/195/335/GCF_000195335.1_ASM19533v1	na	assembly from type material	na	haploid	bacteria	2269167	2269167	68.0	1	1	1	NCBI RefSeq	NCBI Prokaryotic Genome Annotation Pipeline (PGAP)	05/02/23	2283	2195	60	22675595
GCF_000196155.1	PRJNA224116	SAMEA3138334	na	representative genome	243265	2218628	Photorhabdus laumondii subsp. laumondii TTO1	strain=TTO1	na	latest	Complete Genome	Major	Full	2003/10/03	ASM19615v1	Institut Pasteur	GCA_000196155.1	identical	https://ftp.ncbi.nlm.nih.gov/genomes/all/GCF/000/196/155/GCF_000196155.1_ASM19615v1	na	na	na	haploid	bacteria	5688987	5688987	42.5	1	1	17	NCBI RefSeq	NCBI Prokaryotic Genome Annotation Pipeline (PGAP)	12/30/22	4997	4686	115	14528314
GCF_000196275.1	PRJNA224116	SAMN02598303	na	representative genome	319795	68909	Deinococcus geothermalis DSM 11300	strain=DSM 11300	na	latest	Complete Genome	Major	Full	2007/10/17	ASM19627v1	US DOE Joint Genome Institute	GCA_000196275.1	identical	https://ftp.ncbi.nlm.nih.gov/genomes/all/GCF/000/196/275/GCF_000196275.1_ASM19627v1	na	assembly from type material	na	haploid	bacteria	3247018	3247018	66.0	3	3	3	NCBI RefSeq	NCBI Prokaryotic Genome Annotation Pipeline (PGAP)	12/28/22	3167	3046	63	na
GCF_000203215.1	PRJNA224116	SAMEA3138343	na	representative genome	708248	57372	Mycoplasma suis KI3806	strain=KI3806	na	latest	Complete Genome	Major	Full	2011/02/17	ASM20321v1	Institute of Veterinary Bacteriology	GCA_000203215.1	identical	https://ftp.ncbi.nlm.nih.gov/genomes/all/GCF/000/203/215/GCF_000203215.1_ASM20321v1	na	na	na	haploid	bacteria	709270	709270	31.0	1	1	1	NCBI RefSeq	NCBI Prokaryotic Genome Annotation Pipeline (PGAP)	12/30/22	857	817	36	21398558
GCF_000195975.1	PRJNA224116	SAMEA3138327	na	representative genome	84588	2881428	Parasynechococcus marenigrum WH 8102	strain=WH 8102	na	latest	Complete Genome	Major	Full	2003/08/18	ASM19597v1	DOE Joint Genome Institute	GCA_000195975.1	identical	https://ftp.ncbi.nlm.nih.gov/genomes/all/GCF/000/195/975/GCF_000195975.1_ASM19597v1	na	assembly from type material	na	haploid	bacteria	2434428	2434428	59.0	1	1	7	NCBI RefSeq	NCBI Prokaryotic Genome Annotation Pipeline (PGAP)	10/25/22	2711	2625	54	12917641
GCF_000196075.1	PRJNA224116	SAMEA1705925	na	representative genome	218496	2039	Tropheryma whipplei TW08/27	strain=TW08/27	na	latest	Complete Genome	Major	Full	2003/05/06	ASM19607v1	Sanger Institute	GCA_000196075.1	identical	https://ftp.ncbi.nlm.nih.gov/genomes/all/GCF/000/196/075/GCF_000196075.1_ASM19607v1	na	na	na	haploid	bacteria	925938	925938	46.0	1	1	3	NCBI RefSeq	NCBI Prokaryotic Genome Annotation Pipeline (PGAP)	04/05/23	897	833	57	12606174
GCF_000196095.1	PRJNA224116	SAMD00058707	na	representative genome	223926	670	Vibrio parahaemolyticus RIMD 2210633	strain=RIMD 2210633 substr. RIMD 2210633	na	latest	Complete Genome	Major	Full	2004/05/11	ASM19609v1	Osaka Univ.	GCA_000196095.1	identical	https://ftp.ncbi.nlm.nih.gov/genomes/all/GCF/000/196/095/GCF_000196095.1_ASM19609v1	na	na	na	haploid	bacteria	5165770	5165770	45.0	2	2	2	NCBI RefSeq	NCBI Prokaryotic Genome Annotation Pipeline (PGAP)	04/27/23	4742	4530	165	10834969;12620739
GCF_000196215.1	PRJNA224116	SAMN02603240	na	representative genome	290434	664662	Borrelia garinii subsp. bavariensis PBi	strain=PBi	na	latest	Complete Genome	Major	Full	2004/08/30	ASM19621v1	Fritz Lipmann Institute (former Institute of Molecular Biotechnology, IMB)	GCA_000196215.1	identical	https://ftp.ncbi.nlm.nih.gov/genomes/all/GCF/000/196/215/GCF_000196215.1_ASM19621v1	na	assembly from type material	na	haploid	bacteria	986914	986914	28.0	3	3	3	NCBI RefSeq	NCBI Prokaryotic Genome Annotation Pipeline (PGAP)	09/11/22	958	897	41	15547252
GCF_000196035.1	PRJNA61583	SAMEA3138329	na	reference genome	169963	1639	Listeria monocytogenes EGD-e	strain=EGD-e	na	latest	Complete Genome	Major	Full	2003/05/06	ASM19603v1	European Consortium	GCA_000196035.1	identical	https://ftp.ncbi.nlm.nih.gov/genomes/all/GCF/000/196/035/GCF_000196035.1_ASM19603v1	na	na	na	haploid	bacteria	2944528	2944528	37.5	1	1	12	European Consortium	Annotation submitted by European Consortium	08/28/16	3055	2867	181	11679669;16428782;19448609
GCF_000196135.1	PRJNA224116	SAMEA3138333	na	representative genome	273121	844	Wolinella succinogenes DSM 1740	strain=DSMZ 1740	na	latest	Complete Genome	Major	Full	2003/09/08	ASM19613v1	Max-Plank-Institute	GCA_000196135.1	identical	https://ftp.ncbi.nlm.nih.gov/genomes/all/GCF/000/196/135/GCF_000196135.1_ASM19613v1	na	assembly from type material	na	haploid	bacteria	2110355	2110355	48.0	1	1	7	NCBI RefSeq	NCBI Prokaryotic Genome Annotation Pipeline (PGAP)	12/30/22	2125	2053	53	14500908
GCF_000202835.1	PRJNA224116	SAMD00060977	na	representative genome	926570	62140	Acidiphilium multivorum AIU301	strain=AIU301	na	latest	Complete Genome	Major	Full	2011/03/01	ASM20283v1	National Institute of Technology and Evaluation	GCA_000202835.1	identical	https://ftp.ncbi.nlm.nih.gov/genomes/all/GCF/000/202/835/GCF_000202835.1_ASM20283v1	na	assembly from type material	na	haploid	bacteria	4214744	4214744	66.5	9	9	9	NCBI RefSeq	NCBI Prokaryotic Genome Annotation Pipeline (PGAP)	12/24/22	4010	3844	57	na
GCF_000195915.1	PRJNA224116	SAMEA3138325	na	representative genome	273075	2303	Thermoplasma acidophilum DSM 1728	strain=DSM 1728	na	latest	Complete Genome	Major	Full	2003/05/06	ASM19591v1	Max-Plank-Institute	GCA_000195915.1	identical	https://ftp.ncbi.nlm.nih.gov/genomes/all/GCF/000/195/915/GCF_000195915.1_ASM19591v1	na	assembly from type material	na	haploid	archaea	1564906	1564906	45.5	1	1	5	NCBI RefSeq	NCBI Prokaryotic Genome Annotation Pipeline (PGAP)	04/05/23	1593	1537	51	11029001
GCF_000196115.1	PRJNA224116	SAMEA3138332	na	representative genome	243090	265606	Rhodopirellula baltica SH 1	strain=1	na	latest	Complete Genome	Major	Full	2003/07/07	ASM19611v1	Max-Plank-Institute	GCA_000196115.1	identical	https://ftp.ncbi.nlm.nih.gov/genomes/all/GCF/000/196/115/GCF_000196115.1_ASM19611v1	na	assembly from type material	na	haploid	bacteria	7145576	7145576	55.0	1	1	24	NCBI RefSeq	NCBI Prokaryotic Genome Annotation Pipeline (PGAP)	09/25/22	5242	5120	89	12835416
GCF_000196455.1	PRJNA224116	SAMEA3138340	na	representative genome	1511	1511	Acetoanaerobium sticklandii	strain=DSM 519	na	latest	Complete Genome	Major	Full	2010/10/16	ASM19645v1	Genoscope-CEA	GCA_000196455.1	identical	https://ftp.ncbi.nlm.nih.gov/genomes/all/GCF/000/196/455/GCF_000196455.1_ASM19645v1	na	assembly from type material	na	haploid	bacteria	2715461	2715461	33.0	1	1	1	NCBI RefSeq	NCBI Prokaryotic Genome Annotation Pipeline (PGAP)	09/04/22	2611	2508	81	na
GCF_000196555.1	PRJNA224116	SAMD00060951	na	representative genome	565042	216816	Bifidobacterium longum subsp. longum JCM 1217	strain=JCM 1217	na	latest	Complete Genome	Major	Full	2011/01/28	ASM19655v1	University of Tokyo, Graduate School of Frontier Sciences	GCA_000196555.1	identical	https://ftp.ncbi.nlm.nih.gov/genomes/all/GCF/000/196/555/GCF_000196555.1_ASM19655v1	na	assembly from type material	na	haploid	bacteria	2385164	2385164	60.0	1	1	1	NCBI RefSeq	NCBI Prokaryotic Genome Annotation Pipeline (PGAP)	12/24/22	2028	1910	93	21270894
GCF_000196495.1	PRJNA224116	SAMEA1705917	na	representative genome	316275	40269	Aliivibrio salmonicida LFI1238	strain=LFI1238	na	latest	Complete Genome	Major	Full	2008/10/01	ASM19649v1	The Pathogen Sequencing Unit, The Wellcome Trust Sanger Institute	GCA_000196495.1	identical	https://ftp.ncbi.nlm.nih.gov/genomes/all/GCF/000/196/495/GCF_000196495.1_ASM19649v1	na	na	na	haploid	bacteria	4655660	4655660	38.5	6	6	6	NCBI RefSeq	NCBI Prokaryotic Genome Annotation Pipeline (PGAP)	12/24/22	4501	4112	145	19099551
GCF_000196515.1	PRJNA224116	SAMN02598476	na	representative genome	551115	1164	'Nostoc azollae' 0708	strain=0708	na	latest	Complete Genome	Major	Full	2010/06/14	ASM19651v1	US DOE Joint Genome Institute (JGI-PGF)	GCA_000196515.1	identical	https://ftp.ncbi.nlm.nih.gov/genomes/all/GCF/000/196/515/GCF_000196515.1_ASM19651v1	na	na	na	haploid	bacteria	5486145	5486145	38.0	3	3	3	NCBI RefSeq	NCBI Prokaryotic Genome Annotation Pipeline (PGAP)	03/12/23	5758	4526	58	20628610
GCF_000196615.1	PRJNA224116	SAMEA2272131	na	representative genome	634500	182337	Erwinia billingiae Eb661	strain=Eb661	na	latest	Complete Genome	Major	Full	2010/06/22	ASM19661v1	Max Planck Society	GCA_000196615.1	identical	https://ftp.ncbi.nlm.nih.gov/genomes/all/GCF/000/196/615/GCF_000196615.1_ASM19661v1	na	na	na	haploid	bacteria	5372268	5372268	55.0	3	3	3	NCBI RefSeq	NCBI Prokaryotic Genome Annotation Pipeline (PGAP)	12/24/22	4983	4820	105	20565991
GCF_000196355.1	PRJNA224116	SAMN02598322	na	representative genome	323848	1231	Nitrosospira multiformis ATCC 25196	strain=ATCC 25196	na	latest	Complete Genome	Major	Full	2005/11/15	ASM19635v1	DOE Joint Genome Institute	GCA_000196355.1	identical	https://ftp.ncbi.nlm.nih.gov/genomes/all/GCF/000/196/355/GCF_000196355.1_ASM19635v1	na	assembly from type material	na	haploid	bacteria	3234309	3234309	53.5	4	4	4	NCBI RefSeq	NCBI Prokaryotic Genome Annotation Pipeline (PGAP)	02/10/23	2908	2817	50	18390676
GCF_000196475.1	PRJNA224116	SAMEA2272210	na	representative genome	291112	291112	Photorhabdus asymbiotica	na	ATCC43949	latest	Complete Genome	Major	Full	2009/07/13	ASM19647v1	University of Bath	GCA_000196475.1	identical	https://ftp.ncbi.nlm.nih.gov/genomes/all/GCF/000/196/475/GCF_000196475.1_ASM19647v1	na	na	na	haploid	bacteria	5094138	5094138	42.0	2	2	2	NCBI RefSeq	NCBI Prokaryotic Genome Annotation Pipeline (PGAP)	12/24/22	4479	4214	120	19583835
GCF_000196855.1	PRJNA224116	SAMEA2272393	na	representative genome	762550	115778	Leuconostoc gasicomitatum LMG 18811	strain=type strain: LMG 18811	na	latest	Complete Genome	Major	Full	2010/06/30	ASM19685v1	The Department of Food Hygiene and Environmental Health, University of Helsinki, P.O. Box 66 00014 University of Helsinki	GCA_000196855.1	identical	https://ftp.ncbi.nlm.nih.gov/genomes/all/GCF/000/196/855/GCF_000196855.1_ASM19685v1	na	assembly from type material	na	haploid	bacteria	1954080	1954080	36.5	1	1	1	NCBI RefSeq	NCBI Prokaryotic Genome Annotation Pipeline (PGAP)	04/09/23	1973	1873	81	21571876
GCF_000200735.1	PRJNA224116	SAMEA2272171	na	representative genome	941640	29501	Mycoplasma haemofelis str. Langford 1	strain=Langford 1	na	latest	Complete Genome	Major	Full	2011/01/20	ASM20073v1	Centre for Genomic Research, Institute of Integrative Biology, University of Liverpool	GCA_000200735.1	identical	https://ftp.ncbi.nlm.nih.gov/genomes/all/GCF/000/200/735/GCF_000200735.1_ASM20073v1	na	assembly designated as reftype	na	haploid	bacteria	1147259	1147259	38.5	1	1	1	NCBI	NCBI Prokaryotic Genome Annotation Pipeline	08/02/15	1559	1487	35	21317334
GCF_000204155.1	PRJNA224116	SAMN02603167	na	representative genome	263358	1003110	Micromonospora maris AB-18-032	strain=AB-18-032	na	latest	Complete Genome	Major	Full	2011/04/13	ASM20415v1	CSBL at Korea University	GCA_000204155.1	identical	https://ftp.ncbi.nlm.nih.gov/genomes/all/GCF/000/204/155/GCF_000204155.1_ASM20415v1	na	assembly from type material	na	haploid	bacteria	6732271	6732271	70.5	2	2	2	NCBI RefSeq	NCBI Prokaryotic Genome Annotation Pipeline (PGAP)	04/27/23	6076	5917	65	21551311
GCF_000204415.1	PRJNA224116	SAMN02604263	na	representative genome	990316	2223	Methanothrix soehngenii GP6	strain=GP6	na	latest	Complete Genome	Major	Full	2011/04/15	ASM20441v1	University of Wisconsin-Parkside	GCA_000204415.1	identical	https://ftp.ncbi.nlm.nih.gov/genomes/all/GCF/000/204/415/GCF_000204415.1_ASM20441v1	na	assembly from synonym type material	na	haploid	archaea	3026645	3026645	50.5	2	2	2	NCBI RefSeq	NCBI Prokaryotic Genome Annotation Pipeline (PGAP)	01/01/23	3054	2941	57	21571998
GCF_000091785.1	PRJNA224116	SAMEA2272007	na	representative genome	661367	450	Legionella longbeachae NSW150	strain=NSW150	na	latest	Complete Genome	Major	Full	2010/02/13	ASM9178v1	Institut Pasteur - Unite de Biologie des Bacteries Intracellulaires	GCA_000091785.1	identical	https://ftp.ncbi.nlm.nih.gov/genomes/all/GCF/000/091/785/GCF_000091785.1_ASM9178v1	na	na	na	haploid	bacteria	4149158	4149158	37.0	2	2	2	NCBI RefSeq	NCBI Prokaryotic Genome Annotation Pipeline (PGAP)	03/12/23	3607	3483	62	20174605
GCF_000143845.1	PRJNA224116	SAMN00016989	na	representative genome	633147	133926	Olsenella uli DSM 7084	strain=DSM 7084	na	latest	Complete Genome	Major	Full	2010/07/26	ASM14384v1	US DOE Joint Genome Institute (JGI-PGF)	GCA_000143845.1	identical	https://ftp.ncbi.nlm.nih.gov/genomes/all/GCF/000/143/845/GCF_000143845.1_ASM14384v1	na	assembly from type material	na	haploid	bacteria	2051896	2051896	64.5	1	1	1	NCBI RefSeq	NCBI Prokaryotic Genome Annotation Pipeline (PGAP)	04/27/23	1807	1745	55	21304694
GCF_000143965.1	PRJNA224116	SAMN02598521	na	representative genome	644282	453230	Desulfarculus baarsii DSM 2075	strain=DSM 2075	na	latest	Complete Genome	Major	Full	2010/07/29	ASM14396v1	US DOE Joint Genome Institute (JGI-PGF)	GCA_000143965.1	identical	https://ftp.ncbi.nlm.nih.gov/genomes/all/GCF/000/143/965/GCF_000143965.1_ASM14396v1	na	assembly from type material	na	haploid	bacteria	3655731	3655731	65.5	1	1	1	NCBI RefSeq	NCBI Prokaryotic Genome Annotation Pipeline (PGAP)	05/02/23	3369	3312	54	21304732
GCF_000208385.1	PRJNA224116	SAMN00713608	na	representative genome	760011	273376	Parasphaerochaeta coccoides DSM 17374	strain=DSM 17374	na	latest	Complete Genome	Major	Full	2011/04/21	ASM20838v1	US DOE Joint Genome Institute (JGI-PGF)	GCA_000208385.1	identical	https://ftp.ncbi.nlm.nih.gov/genomes/all/GCF/000/208/385/GCF_000208385.1_ASM20838v1	na	assembly from type material	na	haploid	bacteria	2227296	2227296	50.5	1	1	1	NCBI RefSeq	NCBI Prokaryotic Genome Annotation Pipeline (PGAP)	07/23/23	1895	1830	59	22768363
GCF_000006425.1	PRJNA15585	na	AAEL00000000.1	representative genome	353151	237895	Cryptosporidium hominis TU502	strain=TU502	na	latest	Scaffold	Major	Full	2004/10/27	ASM642v1	Virginia Commonwealth University	GCA_000006425.1	identical	https://ftp.ncbi.nlm.nih.gov/genomes/all/GCF/000/006/425/GCF_000006425.1_ASM642v1	na	na	na	haploid	protozoa	8743570	8743173	30.5	8	1422	1422	Virginia Commonwealth University	Annotation submitted by Virginia Commonwealth University	09/13/12	3955	3885	70	15510150
GCF_000143085.1	PRJNA224116	SAMN02598531	na	representative genome	105559	473531	Nitrosococcus watsonii C-113	strain=C-113	na	latest	Complete Genome	Major	Full	2010/06/25	ASM14308v1	US DOE Joint Genome Institute	GCA_000143085.1	identical	https://ftp.ncbi.nlm.nih.gov/genomes/all/GCF/000/143/085/GCF_000143085.1_ASM14308v1	na	assembly from type material	na	haploid	bacteria	3373286	3373286	50.0	3	3	3	NCBI RefSeq	NCBI Prokaryotic Genome Annotation Pipeline (PGAP)	12/29/22	3169	3057	55	na
GCF_000143685.1	PRJNA224116	SAMN02603159	na	representative genome	748727	1538	Clostridium ljungdahlii DSM 13528	strain=DSM 13528	na	latest	Complete Genome	Major	Full	2010/07/12	ASM14368v1	Competence Network	GCA_000143685.1	identical	https://ftp.ncbi.nlm.nih.gov/genomes/all/GCF/000/143/685/GCF_000143685.1_ASM14368v1	na	assembly from type material	na	haploid	bacteria	4630065	4630065	31.0	1	1	1	NCBI RefSeq	NCBI Prokaryotic Genome Annotation Pipeline (PGAP)	04/12/23	4338	4185	106	20616070
GCF_000144405.1	PRJNA224116	SAMN00001916	na	representative genome	553174	28132	Prevotella melaninogenica ATCC 25845	strain=ATCC 25845	na	latest	Complete Genome	Major	Full	2010/08/04	ASM14440v1	J. Craig Venter Institute	GCA_000144405.1	identical	https://ftp.ncbi.nlm.nih.gov/genomes/all/GCF/000/144/405/GCF_000144405.1_ASM14440v1	na	assembly from type material	na	haploid	bacteria	3168282	3168282	40.5	2	2	2	NCBI RefSeq	NCBI Prokaryotic Genome Annotation Pipeline (PGAP)	10/05/22	2448	2352	65	na
GCF_000144915.1	PRJNA224116	SAMN02603091	na	representative genome	666510	242703	Acidilobus saccharovorans 345-15	strain=345-15	na	latest	Complete Genome	Major	Full	2010/08/06	ASM14491v1	Centre Bioengineering RAS	GCA_000144915.1	identical	https://ftp.ncbi.nlm.nih.gov/genomes/all/GCF/000/144/915/GCF_000144915.1_ASM14491v1	na	assembly from type material	na	haploid	archaea	1496453	1496453	57.0	1	1	1	NCBI RefSeq	NCBI Prokaryotic Genome Annotation Pipeline (PGAP)	03/09/23	1548	1495	51	20581186
GCF_000204925.1	PRJNA224116	SAMN02603221	na	representative genome	1006006	1006005	Metallosphaera cuprina Ar-4	strain=Ar-4	na	latest	Complete Genome	Major	Full	2011/04/19	ASM20492v1	Environmental Microbiology Research Center (EMRC)	GCA_000204925.1	identical	https://ftp.ncbi.nlm.nih.gov/genomes/all/GCF/000/204/925/GCF_000204925.1_ASM20492v1	na	assembly from type material	na	haploid	archaea	1840348	1840348	41.5	1	1	1	NCBI RefSeq	NCBI Prokaryotic Genome Annotation Pipeline (PGAP)	08/21/22	1973	1909	51	21551305
GCF_000143725.1	PRJNA224116	SAMN02603103	na	representative genome	759914	52584	Brachyspira pilosicoli 95/1000	strain=95/1000	na	latest	Complete Genome	Major	Full	2010/07/16	ASM14372v1	Centre for Comparative Genomics, Murdoch University	GCA_000143725.1	identical	https://ftp.ncbi.nlm.nih.gov/genomes/all/GCF/000/143/725/GCF_000143725.1_ASM14372v1	na	na	na	haploid	bacteria	2586443	2586443	27.5	1	1	1	NCBI RefSeq	NCBI Prokaryotic Genome Annotation Pipeline (PGAP)	03/12/23	2319	2275	40	20625514
GCF_000144625.1	PRJNA224116	SAMN00017134	na	representative genome	610130	84030	[Clostridium] saccharolyticum WM1	strain=WM1	na	latest	Complete Genome	Major	Full	2010/08/05	ASM14462v1	US DOE Joint Genome Institute	GCA_000144625.1	identical	https://ftp.ncbi.nlm.nih.gov/genomes/all/GCF/000/144/625/GCF_000144625.1_ASM14462v1	na	assembly from type material	na	haploid	bacteria	4662871	4662871	45.0	1	1	1	NCBI RefSeq	NCBI Prokaryotic Genome Annotation Pipeline (PGAP)	04/11/23	4337	4180	90	na
GCF_000145215.1	PRJNA224116	SAMN00713559	na	representative genome	608506	717609	Caldicellulosiruptor obsidiansis OB47	strain=OB47	na	latest	Complete Genome	Major	Full	2010/08/11	ASM14521v1	US DOE Joint Genome Institute	GCA_000145215.1	identical	https://ftp.ncbi.nlm.nih.gov/genomes/all/GCF/000/145/215/GCF_000145215.1_ASM14521v1	na	assembly from type material	na	haploid	bacteria	2532343	2532343	35.0	1	1	1	NCBI RefSeq	NCBI Prokaryotic Genome Annotation Pipeline (PGAP)	02/12/23	2411	2295	59	20851897
GCF_000208405.1	PRJNA224116	SAMN00713607	na	representative genome	546271	69823	Selenomonas sputigena ATCC 35185	strain=ATCC 35185	na	latest	Complete Genome	Major	Full	2011/04/21	ASM20840v1	US DOE Joint Genome Institute (JGI-PGF)	GCA_000208405.1	identical	https://ftp.ncbi.nlm.nih.gov/genomes/all/GCF/000/208/405/GCF_000208405.1_ASM20840v1	na	assembly designated as neotype	na	haploid	bacteria	2568361	2568361	57.0	1	1	1	NCBI RefSeq	NCBI Prokaryotic Genome Annotation Pipeline (PGAP)	12/12/22	2386	2299	70	na
GCF_000144605.1	PRJNA224116	SAMN00007485	na	representative genome	633149	74313	Brevundimonas subvibrioides ATCC 15264	strain=ATCC 15264	na	latest	Complete Genome	Major	Full	2010/08/05	ASM14460v1	US DOE Joint Genome Institute	GCA_000144605.1	identical	https://ftp.ncbi.nlm.nih.gov/genomes/all/GCF/000/144/605/GCF_000144605.1_ASM14460v1	na	assembly from type material	na	haploid	bacteria	3445263	3445263	68.0	1	1	1	NCBI RefSeq	NCBI Prokaryotic Genome Annotation Pipeline (PGAP)	05/02/23	3384	3322	55	na
GCF_000145035.1	PRJNA224116	SAMN02602973	na	representative genome	515622	43305	Butyrivibrio proteoclasticus B316	strain=B316	na	latest	Complete Genome	Major	Full	2010/08/10	ASM14503v1	AgResearch	GCA_000145035.1	identical	https://ftp.ncbi.nlm.nih.gov/genomes/all/GCF/000/145/035/GCF_000145035.1_ASM14503v1	na	assembly from type material	na	haploid	bacteria	4404886	4404886	40.0	4	4	4	NCBI RefSeq	NCBI Prokaryotic Genome Annotation Pipeline (PGAP)	03/12/23	3935	3825	73	20689770
GCF_000145295.1	PRJNA224116	SAMN02603260	na	representative genome	79929	145263	Methanothermobacter marburgensis str. Marburg	strain=Marburg	na	latest	Complete Genome	Major	Full	2010/08/11	ASM14529v1	Georg-August-University Goettingen	GCA_000145295.1	identical	https://ftp.ncbi.nlm.nih.gov/genomes/all/GCF/000/145/295/GCF_000145295.1_ASM14529v1	na	assembly from type material	na	haploid	archaea	1639135	1639135	48.5	2	2	2	NCBI RefSeq	NCBI Prokaryotic Genome Annotation Pipeline (PGAP)	02/22/23	1783	1718	49	20802048
GCF_000145275.1	PRJNA224116	SAMN00002614	na	representative genome	573061	1493	Clostridium cellulovorans 743B	strain=743B	na	latest	Complete Genome	Major	Full	2010/08/11	ASM14527v1	US DOE Joint Genome Institute (JGI-PGF)	GCA_000145275.1	identical	https://ftp.ncbi.nlm.nih.gov/genomes/all/GCF/000/145/275/GCF_000145275.1_ASM14527v1	na	assembly from type material	na	haploid	bacteria	5262222	5262222	31.0	1	1	1	NCBI RefSeq	NCBI Prokaryotic Genome Annotation Pipeline (PGAP)	04/11/23	4503	4328	111	na
GCF_000148385.1	PRJNA224116	SAMN00017002	na	representative genome	572478	164451	Vulcanisaeta distributa DSM 14429	strain=DSM 14429	na	latest	Complete Genome	Major	Full	2010/09/22	ASM14838v1	US DOE Joint Genome Institute (JGI-PGF)	GCA_000148385.1	identical	https://ftp.ncbi.nlm.nih.gov/genomes/all/GCF/000/148/385/GCF_000148385.1_ASM14838v1	na	assembly from type material	na	haploid	archaea	2374137	2374137	45.0	1	1	1	NCBI RefSeq	NCBI Prokaryotic Genome Annotation Pipeline (PGAP)	05/02/23	2570	2502	50	21304741
GCF_000166095.1	PRJNA224116	SAMN02232040	na	representative genome	523846	2180	Methanothermus fervidus DSM 2088	strain=DSM 2088	na	latest	Complete Genome	Major	Full	2010/11/05	ASM16609v1	US DOE Joint Genome Institute (JGI-PGF)	GCA_000166095.1	identical	https://ftp.ncbi.nlm.nih.gov/genomes/all/GCF/000/166/095/GCF_000166095.1_ASM16609v1	na	assembly from type material	na	haploid	archaea	1243342	1243342	31.5	1	1	1	NCBI RefSeq	NCBI Prokaryotic Genome Annotation Pipeline (PGAP)	05/02/23	1371	1306	49	21304736
GCF_000166415.1	PRJNA224116	SAMN02232026	na	representative genome	656519	656519	Halanaerobium hydrogeniformans	strain=sapolanicus	na	latest	Complete Genome	Major	Full	2010/11/12	ASM16641v1	US DOE Joint Genome Institute	GCA_000166415.1	identical	https://ftp.ncbi.nlm.nih.gov/genomes/all/GCF/000/166/415/GCF_000166415.1_ASM16641v1	na	na	na	haploid	bacteria	2613117	2613117	33.0	1	1	1	NCBI RefSeq	NCBI Prokaryotic Genome Annotation Pipeline (PGAP)	02/22/23	2473	2373	74	21602336
GCF_000183665.1	PRJNA224116	SAMN02604277	na	representative genome	658172	556287	Candidatus Liberibacter solanacearum CLso-ZC1	strain=CLso-ZC1	na	latest	Complete Genome	Major	Full	2010/12/03	ASM18366v1	USDA, ARS	GCA_000183665.1	identical	https://ftp.ncbi.nlm.nih.gov/genomes/all/GCF/000/183/665/GCF_000183665.1_ASM18366v1	na	na	na	haploid	bacteria	1258278	1258278	35.0	1	1	1	NCBI RefSeq	NCBI Prokaryotic Genome Annotation Pipeline (PGAP)	03/12/23	1164	1081	57	21552483
GCF_000214595.1	PRJNA224116	SAMN02469574	AFIG00000000.1	representative genome	1026882	230105	Methylophaga aminisulfidivorans MP	strain=MP	na	latest	Contig	Major	Full	2011/05/23	ASM21459v1	Chosun University	GCA_000214595.2	identical	https://ftp.ncbi.nlm.nih.gov/genomes/all/GCF/000/214/595/GCF_000214595.1_ASM21459v1	na	assembly from type material	na	haploid	bacteria	3261960	3261960	43.0	0	3	3	NCBI RefSeq	NCBI Prokaryotic Genome Annotation Pipeline (PGAP)	02/12/23	3146	3074	48	21685284
GCF_000179575.2	PRJNA224116	SAMN00100784	na	representative genome	647113	155863	Methanothermococcus okinawensis IH1	strain=IH1	na	latest	Complete Genome	Major	Full	2011/06/06	ASM17957v2	US DOE Joint Genome Institute (JGI-PGF)	GCA_000179575.2	identical	https://ftp.ncbi.nlm.nih.gov/genomes/all/GCF/000/179/575/GCF_000179575.2_ASM17957v2	na	assembly from type material	na	haploid	archaea	1677455	1677455	29.0	2	2	2	NCBI RefSeq	NCBI Prokaryotic Genome Annotation Pipeline (PGAP)	12/28/22	1701	1625	47	na
GCF_000214495.1	PRJNA224116	SAMN00255229	AFIJ00000000.1	representative genome	1000568	1000568	Megasphaera lornae	strain=UPII 199-6	na	latest	Contig	Major	Full	2011/05/23	ASM21449v1	J. Craig Venter Institute	GCA_000214495.2	identical	https://ftp.ncbi.nlm.nih.gov/genomes/all/GCF/000/214/495/GCF_000214495.1_ASM21449v1	na	assembly from type material	na	haploid	bacteria	1640787	1640787	46.0	0	45	45	NCBI RefSeq	NCBI Prokaryotic Genome Annotation Pipeline (PGAP)	12/14/22	1558	1474	56	na
GCF_000218545.1	PRJNA224116	SAMN02232005	na	representative genome	593907	11	Cellulomonas gilvus ATCC 13127	strain=ATCC 13127	na	latest	Complete Genome	Major	Full	2011/06/15	ASM21854v1	US DOE Joint Genome Institute	GCA_000218545.1	identical	https://ftp.ncbi.nlm.nih.gov/genomes/all/GCF/000/218/545/GCF_000218545.1_ASM21854v1	na	assembly from type material	na	haploid	bacteria	3526441	3526441	73.5	1	1	1	NCBI RefSeq	NCBI Prokaryotic Genome Annotation Pipeline (PGAP)	11/13/22	3250	3158	54	na
GCF_000217715.1	PRJNA224116	SAMN02232028	na	representative genome	797210	387343	Halopiger xanaduensis SH-6	strain=SH-6	na	latest	Complete Genome	Major	Full	2011/06/09	ASM21771v1	US DOE Joint Genome Institute	GCA_000217715.1	identical	https://ftp.ncbi.nlm.nih.gov/genomes/all/GCF/000/217/715/GCF_000217715.1_ASM21771v1	na	assembly from type material	na	haploid	archaea	4355268	4355268	65.0	4	4	4	NCBI RefSeq	NCBI Prokaryotic Genome Annotation Pipeline (PGAP)	05/02/23	4320	4198	62	22675596
GCF_000218625.1	PRJNA224116	SAMN02232022	na	representative genome	717231	2352	Flexistipes sinusarabici DSM 4947	strain=DSM 4947	na	latest	Complete Genome	Major	Full	2011/06/15	ASM21862v1	US DOE Joint Genome Institute (JGI-PGF)	GCA_000218625.1	identical	https://ftp.ncbi.nlm.nih.gov/genomes/all/GCF/000/218/625/GCF_000218625.1_ASM21862v1	na	assembly from type material	na	haploid	bacteria	2526590	2526590	38.0	1	1	1	NCBI RefSeq	NCBI Prokaryotic Genome Annotation Pipeline (PGAP)	05/27/23	2416	2334	54	22180813
GCF_000217995.1	PRJNA224116	SAMN02232039	na	representative genome	679901	39669	Methanosalsum zhilinae DSM 4017	strain=DSM 4017	na	latest	Complete Genome	Major	Full	2011/06/13	ASM21799v1	US DOE Joint Genome Institute (JGI-PGF)	GCA_000217995.1	identical	https://ftp.ncbi.nlm.nih.gov/genomes/all/GCF/000/217/995/GCF_000217995.1_ASM21799v1	na	assembly from type material	na	haploid	archaea	2138444	2138444	39.0	1	1	1	NCBI RefSeq	NCBI Prokaryotic Genome Annotation Pipeline (PGAP)	05/02/23	2075	1986	61	na
GCF_000222605.1	PRJNA224116	SAMN02951902	AFWF00000000.1	representative genome	870968	142461	Vibrio ichthyoenteri ATCC 700023	strain=ATCC 700023	na	latest	Contig	Major	Full	2011/08/04	ASM22260v1	FDA	GCA_000222605.2	identical	https://ftp.ncbi.nlm.nih.gov/genomes/all/GCF/000/222/605/GCF_000222605.1_ASM22260v1	na	assembly from type material	na	haploid	bacteria	4641086	4641086	44.0	0	326	326	NCBI RefSeq	NCBI Prokaryotic Genome Annotation Pipeline (PGAP)	04/01/23	4463	4234	70	21930677
GCF_000224085.1	PRJNA224116	SAMN02232041	na	representative genome	886377	111501	Muricauda ruestringensis DSM 13258	strain=DSM 13258	na	latest	Complete Genome	Major	Full	2011/08/19	ASM22408v1	DOE Joint Genome Institute	GCA_000224085.1	identical	https://ftp.ncbi.nlm.nih.gov/genomes/all/GCF/000/224/085/GCF_000224085.1_ASM22408v1	na	assembly from type material	na	haploid	bacteria	3842422	3842422	41.0	1	1	1	NCBI RefSeq	NCBI Prokaryotic Genome Annotation Pipeline (PGAP)	05/02/23	3432	3365	48	22768362
GCF_000190475.1	PRJNA224116	SAMN02470211	AEWH00000000.1	representative genome	981383	1147159	Ornithinibacillus scapharcae TW25	strain=TW25	na	latest	Contig	Major	Full	2011/02/25	ASM19047v1	Kyung Hee University, Republic of Korea	GCA_000190475.2	identical	https://ftp.ncbi.nlm.nih.gov/genomes/all/GCF/000/190/475/GCF_000190475.1_ASM19047v1	na	assembly from type material	na	haploid	bacteria	3843870	3843870	36.5	0	75	75	NCBI RefSeq	NCBI Prokaryotic Genome Annotation Pipeline (PGAP)	02/12/23	3945	3740	63	21460087
GCF_000147695.2	PRJNA224116	SAMN00016423	na	representative genome	697303	46354	Thermoanaerobacter wiegelii Rt8.B1	strain=Rt8.B1	na	latest	Complete Genome	Major	Full	2011/08/23	ASM14769v3	US DOE Joint Genome Institute (JGI-PGF)	GCA_000147695.3	identical	https://ftp.ncbi.nlm.nih.gov/genomes/all/GCF/000/147/695/GCF_000147695.2_ASM14769v3	na	assembly from type material	na	haploid	bacteria	2785056	2785056	34.0	1	1	1	NCBI RefSeq	NCBI Prokaryotic Genome Annotation Pipeline (PGAP)	04/23/23	2822	2597	74	na
GCF_000190415.1	PRJNA224116	SAMN02471331	AEWF00000000.1	representative genome	985867	84647	Candidatus Odyssella thessalonicensis L13	strain=L13	na	latest	Contig	Major	Full	2011/02/24	ASM19041v1	Unité de Recherche en Maladies Infectieuses tropicales emergentes, Faculte de Medecine, Universite de Méditerannée, Marseilles, France	GCA_000190415.2	identical	https://ftp.ncbi.nlm.nih.gov/genomes/all/GCF/000/190/415/GCF_000190415.1_ASM19041v1	na	na	na	haploid	bacteria	2847648	2847648	41.5	0	20	20	NCBI RefSeq	NCBI Prokaryotic Genome Annotation Pipeline (PGAP)	05/02/23	2503	2426	47	na
GCF_000223985.1	PRJNA224116	SAMN02261407	AFWV00000000.1	representative genome	768671	244573	Thiocapsa marina 5811	strain=5811	na	latest	Contig	Major	Full	2011/08/18	ASM22398v1	JGI	GCA_000223985.2	identical	https://ftp.ncbi.nlm.nih.gov/genomes/all/GCF/000/223/985/GCF_000223985.1_ASM22398v1	na	assembly from type material	na	haploid	bacteria	5595540	5595540	64.0	0	62	62	NCBI RefSeq	NCBI Prokaryotic Genome Annotation Pipeline (PGAP)	12/07/22	4952	4799	55	na
GCF_000224675.1	PRJNA224116	SAMN02232020	na	representative genome	885040	885040	Enterobacter soli	strain=LF7a	na	latest	Complete Genome	Major	Full	2011/08/30	ASM22467v1	DOE Joint Genome Institute	GCA_000224675.1	identical	https://ftp.ncbi.nlm.nih.gov/genomes/all/GCF/000/224/675/GCF_000224675.1_ASM22467v1	na	na	na	haploid	bacteria	5012132	5012132	53.5	3	3	3	NCBI RefSeq	NCBI Prokaryotic Genome Annotation Pipeline (PGAP)	05/02/23	4790	4621	112	na
GCF_000190755.2	PRJNA224116	SAMN00102804	AEGW00000000.2	representative genome	697282	173365	Methylobacter tundripaludum SV96	strain=SV96	na	latest	Scaffold	Major	Full	2011/08/25	ASM19075v3	US DOE Joint Genome Institute (JGI-PGF)	GCA_000190755.3	identical	https://ftp.ncbi.nlm.nih.gov/genomes/all/GCF/000/190/755/GCF_000190755.2_ASM19075v3	na	assembly from type material	na	haploid	bacteria	4848329	4846919	49.5	0	3	17	NCBI RefSeq	NCBI Prokaryotic Genome Annotation Pipeline (PGAP)	07/13/22	4362	4257	57	na
GCF_000224065.1	PRJNA224116	SAMN02256531	AFWT00000000.1	representative genome	765913	210408	Thiorhodococcus drewsii AZ1	strain=AZ1	na	latest	Contig	Major	Full	2011/08/19	ASM22406v1	DOE Joint Genome Institute	GCA_000224065.2	identical	https://ftp.ncbi.nlm.nih.gov/genomes/all/GCF/000/224/065/GCF_000224065.1_ASM22406v1	na	assembly from type material	na	haploid	bacteria	5524189	5524189	62.0	0	141	141	NCBI RefSeq	NCBI Prokaryotic Genome Annotation Pipeline (PGAP)	05/02/23	4786	4607	60	na
GCF_000191885.1	PRJNA224116	SAMN02471583	AEWI00000000.1	representative genome	886379	177400	Anaerophaga thermohalophila DSM 12881	strain=DSM 12881	na	latest	Contig	Major	Full	2011/03/08	ASM19188v1	University of Bergen	GCA_000191885.2	identical	https://ftp.ncbi.nlm.nih.gov/genomes/all/GCF/000/191/885/GCF_000191885.1_ASM19188v1	na	assembly from type material	na	haploid	bacteria	4324239	4324239	41.0	0	211	211	NCBI RefSeq	NCBI Prokaryotic Genome Annotation Pipeline (PGAP)	05/02/23	3350	3267	57	na
GCF_000225525.1	PRJNA224116	SAMN02471576	AGBF00000000.1	representative genome	700597	1073330	Streptomyces zinciresistens K42	strain=K42	na	latest	Contig	Major	Full	2011/09/07	ASM22552v1	College of Life Sciences, Northwest A & F University; Soil, Water and Environmental Science, University of Arizona	GCA_000225525.2	identical	https://ftp.ncbi.nlm.nih.gov/genomes/all/GCF/000/225/525/GCF_000225525.1_ASM22552v1	na	assembly from type material	na	haploid	bacteria	8221694	8221694	72.0	0	525	525	NCBI RefSeq	NCBI Prokaryotic Genome Annotation Pipeline (PGAP)	04/23/23	7669	7225	77	na
GCF_000230915.1	PRJNA224116	SAMN02261364	AGIP00000000.1	representative genome	743719	228574	Paenibacillus lactis 154	strain=154	na	latest	Contig	Major	Full	2011/10/18	ASM23091v1	JGI	GCA_000230915.2	identical	https://ftp.ncbi.nlm.nih.gov/genomes/all/GCF/000/230/915/GCF_000230915.1_ASM23091v1	na	na	na	haploid	bacteria	6805951	6805951	51.5	0	56	56	NCBI RefSeq	NCBI Prokaryotic Genome Annotation Pipeline (PGAP)	04/22/23	6230	6050	111	na
GCF_000204545.1	PRJNA224116	SAMN02472067	AERW00000000.1	representative genome	941258	180837	Wolbachia endosymbiont wVitB of Nasonia vitripennis	na	wVitB	latest	Scaffold	Major	Full	2011/04/22	WVB_1.0	Vanderbilt University	GCA_000204545.1	identical	https://ftp.ncbi.nlm.nih.gov/genomes/all/GCF/000/204/545/GCF_000204545.1_WVB_1.0	na	na	na	haploid	bacteria	1107643	1105410	33.5	0	426	523	NCBI RefSeq	NCBI Prokaryotic Genome Annotation Pipeline (PGAP)	07/31/22	1182	999	44	21292630
GCF_000231445.1	PRJNA224116	SAMN02470916	AGFR00000000.1	representative genome	1088868	479936	Commensalibacter intestini A911	strain=A911	na	latest	Contig	Major	Full	2011/10/21	ASM23144v1	Seoul National University, Republic of Korea	GCA_000231445.2	identical	https://ftp.ncbi.nlm.nih.gov/genomes/all/GCF/000/231/445/GCF_000231445.1_ASM23144v1	na	assembly from type material	na	haploid	bacteria	2454778	2454778	36.5	0	26	26	NCBI RefSeq	NCBI Prokaryotic Genome Annotation Pipeline (PGAP)	05/02/23	2286	2218	50	na
GCF_000234355.1	PRJNA224116	SAMN02470912	AGQV00000000.1	representative genome	1088869	479935	Gluconobacter morbifer G707	strain=G707	na	latest	Contig	Major	Full	2011/11/04	ASM23435v1	Seoul National University, Republic of Korea	GCA_000234355.2	identical	https://ftp.ncbi.nlm.nih.gov/genomes/all/GCF/000/234/355/GCF_000234355.1_ASM23435v1	na	assembly from type material	na	haploid	bacteria	2887061	2887061	59.0	0	19	19	NCBI RefSeq	NCBI Prokaryotic Genome Annotation Pipeline (PGAP)	05/02/23	2741	2632	54	na
GCF_000231365.1	PRJNA224116	SAMN02256526	AGIZ00000000.1	representative genome	741277	372787	Fischerella thermalis JSC-11	strain=JSC-11	na	latest	Contig	Major	Full	2011/10/21	ASM23136v1	DOE Joint Genome Institute	GCA_000231365.2	identical	https://ftp.ncbi.nlm.nih.gov/genomes/all/GCF/000/231/365/GCF_000231365.1_ASM23136v1	na	na	na	haploid	bacteria	5380000	5380000	41.0	0	34	34	NCBI RefSeq	NCBI Prokaryotic Genome Annotation Pipeline (PGAP)	04/10/23	4676	4435	54	na
GCF_000233775.1	PRJNA224116	SAMN02232060	na	representative genome	580340	336261	Thermovirga lienii DSM 17291	strain=DSM 17291	na	latest	Complete Genome	Major	Full	2011/11/03	ASM23377v1	DOE Joint Genome Institute	GCA_000233775.1	identical	https://ftp.ncbi.nlm.nih.gov/genomes/all/GCF/000/233/775/GCF_000233775.1_ASM23377v1	na	assembly from type material	na	haploid	bacteria	1999646	1999646	47.0	2	2	2	NCBI RefSeq	NCBI Prokaryotic Genome Annotation Pipeline (PGAP)	04/24/23	1967	1885	60	22768366
GCF_000238075.1	PRJNA224116	SAMN02463873	AFZD00000000.1	representative genome	796944	1501332	Oribacterium asaccharolyticum ACB7	strain=ACB7	na	latest	Scaffold	Major	Full	2011/12/15	Oribacterium_sp_ACB7_V1	Broad Institute	GCA_000238075.1	identical	https://ftp.ncbi.nlm.nih.gov/genomes/all/GCF/000/238/075/GCF_000238075.1_Oribacterium_sp_ACB7_V1	na	assembly from type material	na	haploid	bacteria	2520584	2515191	43.0	0	9	21	NCBI RefSeq	NCBI Prokaryotic Genome Annotation Pipeline (PGAP)	04/12/23	2282	2172	64	na
GCF_000236785.1	PRJNA224116	SAMN02469904	AGUF00000000.1	representative genome	477184	1147684	Achromobacter arsenitoxydans SY8	strain=SY8	na	latest	Contig	Major	Full	2011/12/05	ASM23678v2	Huazhong Agricultural University	GCA_000236785.2	identical	https://ftp.ncbi.nlm.nih.gov/genomes/all/GCF/000/236/785/GCF_000236785.1_ASM23678v2	na	na	na	haploid	bacteria	6156664	6156664	66.0	0	105	105	NCBI RefSeq	NCBI Prokaryotic Genome Annotation Pipeline (PGAP)	02/22/23	5754	5638	60	22328747
GCF_000238915.1	PRJNA224116	SAMD00041813	BAEG00000000.1	representative genome	1077972	1665	Arthrobacter globiformis NBRC 12137	strain=NBRC 12137	na	latest	Contig	Major	Full	2011/12/02	ASM23891v2	National Institute of Technology and Evaluation	GCA_000238915.2	identical	https://ftp.ncbi.nlm.nih.gov/genomes/all/GCF/000/238/915/GCF_000238915.1_ASM23891v2	na	assembly from type material	na	haploid	bacteria	4954410	4954410	66.0	0	125	125	NCBI RefSeq	NCBI Prokaryotic Genome Annotation Pipeline (PGAP)	05/02/23	4538	4371	55	na
GCF_000238135.1	PRJNA224116	SAMN02463879	AFZG00000000.1	representative genome	796937	796937	Peptoanaerobacter stomatis	strain=CM5	na	latest	Scaffold	Major	Full	2011/12/15	Eubact_bact_CM5_V1	Broad Institute	GCA_000238135.1	identical	https://ftp.ncbi.nlm.nih.gov/genomes/all/GCF/000/238/135/GCF_000238135.1_Eubact_bact_CM5_V1	na	na	na	haploid	bacteria	2596720	2594242	30.0	0	92	106	NCBI RefSeq	NCBI Prokaryotic Genome Annotation Pipeline (PGAP)	04/12/23	2405	2275	63	na
GCF_000177215.2	PRJNA224116	SAMN02256536	ADFE00000000.2	representative genome	694327	345370	Solidesulfovibrio carbinoliphilus subsp. oakridgensis	strain=FW-101-2B	na	latest	Chromosome	Major	Full	2011/11/18	ASM17721v2	US DOE Joint Genome Institute (JGI-PGF)	GCA_000177215.2	identical	https://ftp.ncbi.nlm.nih.gov/genomes/all/GCF/000/177/215/GCF_000177215.2_ASM17721v2	na	assembly from type material	na	haploid	bacteria	4221670	4221470	66.0	3	3	5	NCBI RefSeq	NCBI Prokaryotic Genome Annotation Pipeline (PGAP)	02/10/23	3815	3729	70	25767232
GCF_000236565.1	PRJNA224116	SAMN02470709	AHAM00000000.1	representative genome	1107882	475067	Mesorhizobium alhagi CCNWXJ12-2	strain=CCNWXJ12-2	na	latest	Contig	Major	Full	2011/12/01	ASM23656v2	Northwest A&F University	GCA_000236565.2	identical	https://ftp.ncbi.nlm.nih.gov/genomes/all/GCF/000/236/565/GCF_000236565.1_ASM23656v2	na	assembly from type material	na	haploid	bacteria	6968952	6968952	62.5	0	375	375	NCBI RefSeq	NCBI Prokaryotic Genome Annotation Pipeline (PGAP)	04/24/23	7057	6633	52	22328758
GCF_000237305.1	PRJNA224116	SAMEA3138404	na	representative genome	1003195	29303	Streptantibioticus cattleyicolor NRRL 8057 = DSM 46488	strain=NRRL 8057	na	latest	Complete Genome	Major	Full	2011/06/24	ASM23730v1	CEA/Genoscope	GCA_000237305.1	identical	https://ftp.ncbi.nlm.nih.gov/genomes/all/GCF/000/237/305/GCF_000237305.1_ASM23730v1	na	assembly from type material	na	haploid	bacteria	8092553	8092553	73.0	2	2	2	NCBI RefSeq	NCBI Prokaryotic Genome Annotation Pipeline (PGAP)	11/20/22	7232	6975	86	21868806
GCF_000004985.1	PRJNA43691	SAMN02953745	ACER00000000.1	representative genome	5762	5762	Naegleria gruberi	strain=NEG-M	na	latest	Scaffold	Major	Full	2010/01/20	V1.0	US DOE Joint Genome Institute (JGI-PGF)	GCA_000004985.1	identical	https://ftp.ncbi.nlm.nih.gov/genomes/all/GCF/000/004/985/GCF_000004985.1_V1.0	na	na	na	haploid	protozoa	40964085	36295316	33.0	0	784	1977	US DOE Joint Genome Institute (JGI-PGF)	Annotation submitted by US DOE Joint Genome Institute (JGI-PGF)	10/07/21	16620	15709	875	20211133
GCF_000226115.1	PRJNA79337	SAMN02744067	na	representative genome	578455	2587410	Thermothielavioides terrestris NRRL 8126	strain=NRRL 8126	na	latest	Complete Genome	Major	Full	2011/09/16	ASM22611v1	DOE Joint Genome Institute	GCA_000226115.1	identical	https://ftp.ncbi.nlm.nih.gov/genomes/all/GCF/000/226/115/GCF_000226115.1_ASM22611v1	na	na	na	haploid	fungi	36912256	36912256	54.5	6	6	6	DOE Joint Genome Institute	Annotation submitted by DOE Joint Genome Institute	11/29/19	9958	9802	152	21964414
GCF_000235365.1	PRJNA78153	SAMN03081426	na	representative genome	931890	45285	Eremothecium cymbalariae DBVPG#7215	strain=DBVPG#7215	na	latest	Chromosome	Major	Full	2011/11/14	ASM23536v1	Carlsberg Laboratory	GCA_000235365.1	identical	https://ftp.ncbi.nlm.nih.gov/genomes/all/GCF/000/235/365/GCF_000235365.1_ASM23536v1	na	na	na	haploid	fungi	9669424	9669411	40.0	8	8	8	Carlsberg Laboratory	Annotation submitted by Carlsberg Laboratory	06/02/17	4851	4432	151	22384365
GCF_000243375.1	PRJNA79345	SAMEA2272433	na	representative genome	4950	4950	Torulaspora delbrueckii	strain=type strain:CBS 1146	na	latest	Chromosome	Major	Full	2011/12/08	ASM24337v1	Wolfe Laboratory, Smurfit Institute of Genetics, Trinity College Dublin, Ireland	GCA_000243375.1	identical	https://ftp.ncbi.nlm.nih.gov/genomes/all/GCF/000/243/375/GCF_000243375.1_ASM24337v1	na	assembly designated as neotype	na	haploid	fungi	9220678	9218568	42.0	8	8	8	Wolfe Laboratory, Smurfit Institute of Genetics, Trinity College Dublin, Ireland	Annotation submitted by Wolfe Laboratory, Smurfit Institute of Genetics, Trinity College Dublin, Ireland	04/03/18	5174	4970	204	22123960
GCF_000240225.1	PRJNA224116	SAMN02391504	AGUD00000000.1	representative genome	1097667	1097667	Patulibacter medicamentivorans	strain=I11	na	latest	Contig	Major	Full	2011/12/28	ASM24022v2	Aalborg University	GCA_000240225.2	identical	https://ftp.ncbi.nlm.nih.gov/genomes/all/GCF/000/240/225/GCF_000240225.1_ASM24022v2	na	assembly from type material	na	haploid	bacteria	5092500	5092500	74.0	0	353	353	NCBI RefSeq	NCBI Prokaryotic Genome Annotation Pipeline (PGAP)	04/24/23	4759	4666	51	23212173
GCF_000241305.1	PRJNA224116	SAMD00041782	BAEH00000000.1	representative genome	1077974	263908	Gordonia effusa NBRC 100432	strain=NBRC 100432	na	latest	Contig	Major	Full	2011/12/02	ASM24130v2	National Institute of Technology and Evaluation	GCA_000241305.2	identical	https://ftp.ncbi.nlm.nih.gov/genomes/all/GCF/000/241/305/GCF_000241305.1_ASM24130v2	na	assembly from type material	na	haploid	bacteria	4703019	4703019	62.0	0	133	133	NCBI RefSeq	NCBI Prokaryotic Genome Annotation Pipeline (PGAP)	05/02/23	4450	4330	57	na
GCF_000242435.1	PRJNA224116	SAMN02463860	ADLT00000000.1	representative genome	742743	487173	Dialister succinatiphilus YIT 11850	strain=YIT 11850	na	latest	Scaffold	Major	Full	2012/01/19	Dial_succ_YIT_11850_V1	Broad Institute	GCA_000242435.1	identical	https://ftp.ncbi.nlm.nih.gov/genomes/all/GCF/000/242/435/GCF_000242435.1_Dial_succ_YIT_11850_V1	na	assembly from type material	na	haploid	bacteria	2499879	2457811	50.0	0	14	98	NCBI RefSeq	NCBI Prokaryotic Genome Annotation Pipeline (PGAP)	12/28/22	2121	2042	68	na
GCF_000242915.1	PRJNA224116	SAMN02470075	AFRZ00000000.1	representative genome	929558	1176482	Sulfurimonas gotlandica GD1	strain=GD1	na	latest	Chromosome	Major	Full	2012/01/18	ASM24291v2	IOW-Leibniz Institute for Baltic Sea Research	GCA_000242915.2	identical	https://ftp.ncbi.nlm.nih.gov/genomes/all/GCF/000/242/915/GCF_000242915.1_ASM24291v2	na	assembly from type material	na	haploid	bacteria	2952682	2952682	33.5	1	1	1	NCBI RefSeq	NCBI Prokaryotic Genome Annotation Pipeline (PGAP)	05/28/23	2921	2842	64	22203982
GCF_000237085.1	PRJNA224116	SAMN02261428	na	representative genome	720554	288965	Acetivibrio clariflavus DSM 19732	strain=DSM 19732	na	latest	Complete Genome	Major	Full	2011/12/12	ASM23708v1	JGI	GCA_000237085.1	identical	https://ftp.ncbi.nlm.nih.gov/genomes/all/GCF/000/237/085/GCF_000237085.1_ASM23708v1	na	assembly from type material	na	haploid	bacteria	4897678	4897678	35.5	1	1	1	NCBI RefSeq	NCBI Prokaryotic Genome Annotation Pipeline (PGAP)	03/24/23	4215	4034	83	22675603
GCF_000238995.1	PRJNA224116	SAMN02603733	na	representative genome	1111676	136241	Mycoplasma haemocanis str. Illinois	strain=Illinois	na	latest	Complete Genome	Major	Full	2011/12/20	ASM23899v1	Purdue University	GCA_000238995.1	identical	https://ftp.ncbi.nlm.nih.gov/genomes/all/GCF/000/238/995/GCF_000238995.1_ASM23899v1	na	na	na	haploid	bacteria	919992	919992	35.0	1	1	1	NCBI	NCBI Prokaryotic Genome Annotation Pipeline	08/18/15	1182	1130	34	22374945
GCF_000162755.2	PRJNA224116	SAMN02471332	ACUL00000000.2	representative genome	658187	168933	Legionella drancourtii LLAP12	strain=LLAP12	na	latest	Scaffold	Major	Full	2011/12/15	ASM16275v2	Unite de Recherche sur les Maladies Infectieuses et Tropicales Emergentes CNRS-IRD UMR 6236, Marcel, France	GCA_000162755.2	identical	https://ftp.ncbi.nlm.nih.gov/genomes/all/GCF/000/162/755/GCF_000162755.2_ASM16275v2	na	assembly from type material	na	haploid	bacteria	4152613	4070090	39.0	0	58	213	NCBI RefSeq	NCBI Prokaryotic Genome Annotation Pipeline (PGAP)	12/07/22	3724	3546	41	22047552
GCF_000212675.2	PRJNA224116	SAMN00713616	na	representative genome	690850	873	Desulfocurvibacter africanus subsp. africanus str. Walvis Bay	strain=Walvis Bay	na	latest	Complete Genome	Major	Full	2012/01/04	ASM21267v2	US DOE Joint Genome Institute	GCA_000212675.2	identical	https://ftp.ncbi.nlm.nih.gov/genomes/all/GCF/000/212/675/GCF_000212675.2_ASM21267v2	na	na	na	haploid	bacteria	4200534	4200534	61.0	1	1	1	NCBI RefSeq	NCBI Prokaryotic Genome Annotation Pipeline (PGAP)	03/12/23	3862	3766	71	21642452;31068923
GCF_000178955.2	PRJNA224116	SAMN02232025	na	representative genome	682795	940614	Granulicella mallensis MP5ACTX8	strain=MP5ACTX8	na	latest	Complete Genome	Major	Full	2011/12/01	ASM17895v2	US DOE Joint Genome Institute (JGI-PGF)	GCA_000178955.2	identical	https://ftp.ncbi.nlm.nih.gov/genomes/all/GCF/000/178/955/GCF_000178955.2_ASM17895v2	na	assembly from type material	na	haploid	bacteria	6237577	6237577	57.5	1	1	1	NCBI RefSeq	NCBI Prokaryotic Genome Annotation Pipeline (PGAP)	10/12/22	4807	4735	54	na
GCF_000235585.1	PRJNA224116	SAMN02603583	na	representative genome	985665	159743	Paenibacillus terrae HPL-003	strain=HPL-003	na	latest	Complete Genome	Major	Full	2011/11/16	ASM23558v1	Macrogen Inc.	GCA_000235585.1	identical	https://ftp.ncbi.nlm.nih.gov/genomes/all/GCF/000/235/585/GCF_000235585.1_ASM23558v1	na	na	na	haploid	bacteria	6083395	6083395	46.5	1	1	1	NCBI RefSeq	NCBI Prokaryotic Genome Annotation Pipeline (PGAP)	02/22/23	5521	5242	122	22328761
GCF_000002525.2	PRJNA12414	SAMEA3138171	na	representative genome	284591	4952	Yarrowia lipolytica CLIB122	strain=CLIB122	na	latest	Chromosome	Major	Full	2004/07/02	ASM252v1	Genolevures Consortium	GCA_000002525.1	different	https://ftp.ncbi.nlm.nih.gov/genomes/all/GCF/000/002/525/GCF_000002525.2_ASM252v1	na	na	na	haploid	fungi	20502981	20501837	49.0	6	6	6	Genolevures Consortium	Annotation submitted by Genolevures Consortium	04/03/23	7144	6471	667	15229592;18628906
GCF_000243215.1	PRJNA224116	SAMN02463867	ADMC00000000.1	representative genome	742817	626933	Odoribacter laneus YIT 12061	strain=YIT 12061	na	latest	Scaffold	Major	Full	2012/01/23	Odor_lane_YIT_12061_V1	Broad Institute	GCA_000243215.1	identical	https://ftp.ncbi.nlm.nih.gov/genomes/all/GCF/000/243/215/GCF_000243215.1_Odor_lane_YIT_12061_V1	na	assembly from type material	na	haploid	bacteria	3773011	3753461	40.5	0	9	42	NCBI RefSeq	NCBI Prokaryotic Genome Annotation Pipeline (PGAP)	10/05/22	3109	3002	66	na
GCF_000245795.1	PRJNA224116	SAMN02463907	AGEG00000000.1	representative genome	883113	82347	Facklamia languida CCUG 37842	strain=CCUG 37842	na	latest	Scaffold	Major	Full	2012/02/07	Fack_lang_CCUG_37842_V1	Broad Institute	GCA_000245795.1	identical	https://ftp.ncbi.nlm.nih.gov/genomes/all/GCF/000/245/795/GCF_000245795.1_Fack_lang_CCUG_37842_V1	na	assembly from type material	na	haploid	bacteria	1717767	1708389	43.5	0	1	17	NCBI RefSeq	NCBI Prokaryotic Genome Annotation Pipeline (PGAP)	12/28/22	1589	1511	58	na
GCF_000247605.1	PRJNA224116	SAMN02603267	na	representative genome	931626	33952	Acetobacterium woodii DSM 1030	strain=DSM 1030	na	latest	Complete Genome	Major	Full	2012/02/14	ASM24760v1	Georg-August-University Goettingen	GCA_000247605.1	identical	https://ftp.ncbi.nlm.nih.gov/genomes/all/GCF/000/247/605/GCF_000247605.1_ASM24760v1	na	assembly from type material	na	haploid	bacteria	4044777	4044777	39.0	1	1	1	NCBI RefSeq	NCBI Prokaryotic Genome Annotation Pipeline (PGAP)	03/12/23	3713	3594	80	22479398
GCF_000209065.1	PRJNA15540	SAMN02953627	AAHK00000000.1	representative genome	5693	5693	Trypanosoma cruzi	strain=CL Brener	na	latest	Scaffold	Major	Full	2005/08/02	ASM20906v1	Trypanosoma cruzi consortium	GCA_000209065.1	identical	https://ftp.ncbi.nlm.nih.gov/genomes/all/GCF/000/209/065/GCF_000209065.1_ASM20906v1	na	na	na	haploid	protozoa	89937456	89612356	51.5	0	29495	32746	Trypanosoma cruzi consortium	Annotation submitted by Trypanosoma cruzi consortium	01/06/23	25210	19607	1994	16020725;16020724
GCF_000213655.1	PRJNA224116	SAMN02603134	na	representative genome	715451	715451	Alteromonas naphthalenivorans	strain=SN2	na	latest	Complete Genome	Major	Full	2011/05/13	ASM21365v1	Chung-ang University	GCA_000213655.1	identical	https://ftp.ncbi.nlm.nih.gov/genomes/all/GCF/000/213/655/GCF_000213655.1_ASM21365v1	na	assembly from type material	na	haploid	bacteria	4972148	4972148	43.5	1	1	1	NCBI RefSeq	NCBI Prokaryotic Genome Annotation Pipeline (PGAP)	02/05/23	4373	4228	83	21705606
GCF_000214725.1	PRJNA224116	SAMN00713630	na	representative genome	868131	868131	Methanobacterium paludis	strain=SWAN1	na	latest	Complete Genome	Major	Full	2011/05/24	ASM21472v1	US DOE Joint Genome Institute	GCA_000214725.1	identical	https://ftp.ncbi.nlm.nih.gov/genomes/all/GCF/000/214/725/GCF_000214725.1_ASM21472v1	na	assembly from type material	na	haploid	archaea	2546541	2546541	35.5	1	1	1	NCBI RefSeq	NCBI Prokaryotic Genome Annotation Pipeline (PGAP)	11/10/22	2493	2430	58	24449792
GCF_000214825.1	PRJNA224116	SAMN02232061	na	representative genome	717773	147268	Thiomicrospira cyclica ALM1	strain=ALM1	na	latest	Complete Genome	Major	Full	2011/05/25	ASM21482v1	US DOE Joint Genome Institute	GCA_000214825.1	identical	https://ftp.ncbi.nlm.nih.gov/genomes/all/GCF/000/214/825/GCF_000214825.1_ASM21482v1	na	assembly from type material	na	haploid	bacteria	1932455	1932455	46.5	1	1	1	NCBI RefSeq	NCBI Prokaryotic Genome Annotation Pipeline (PGAP)	05/02/23	1723	1671	50	na
GCF_000146045.2	PRJNA128	na	na	reference genome	559292	4932	Saccharomyces cerevisiae S288C	strain=S288C	na	latest	Complete Genome	Major	Full	2014/12/17	R64	Saccharomyces Genome Database	GCA_000146045.2	different	https://ftp.ncbi.nlm.nih.gov/genomes/all/GCF/000/146/045/GCF_000146045.2_R64	na	na	na	haploid	fungi	12071326	12071326	38.0	16	16	16	SGD	SGD R64-3-1	01/18/23	6465	6017	430	7670463;7813418;9169869;1574125;9169867;8091229;9169872;7731988;9169870;9169868;9169873;8196765;9169875;8641269;9872396;8849441;9169871;9169874;34897464
GCF_000213975.1	PRJNA224116	SAMN00259653	AFHQ00000000.1	representative genome	888060	82203	Centipeda periodontii DSM 2778	strain=DSM 2778	na	latest	Scaffold	Major	Full	2011/05/20	ASM21397v1	Baylor College of Medicine	GCA_000213975.1	identical	https://ftp.ncbi.nlm.nih.gov/genomes/all/GCF/000/213/975/GCF_000213975.1_ASM21397v1	na	assembly from type material	na	haploid	bacteria	2761262	2715687	55.5	0	10	72	NCBI RefSeq	NCBI Prokaryotic Genome Annotation Pipeline (PGAP)	05/02/23	2644	2509	65	na
GCF_000214375.1	PRJNA224116	SAMN02603452	na	representative genome	545694	88058	Treponema primitia ZAS-2	strain=ZAS-2	na	latest	Complete Genome	Major	Full	2011/05/23	ASM21437v1	J. Craig Venter Institute	GCA_000214375.1	identical	https://ftp.ncbi.nlm.nih.gov/genomes/all/GCF/000/214/375/GCF_000214375.1_ASM21437v1	na	assembly from type material	na	haploid	bacteria	4059867	4059867	50.5	1	1	1	NCBI RefSeq	NCBI Prokaryotic Genome Annotation Pipeline (PGAP)	05/02/23	3559	3477	60	21326336
GCF_000215105.1	PRJNA224116	SAMN00713634	na	representative genome	743718	139208	Isoptericola variabilis 225	strain=225	na	latest	Complete Genome	Major	Full	2011/05/26	ASM21510v1	US DOE Joint Genome Institute	GCA_000215105.1	identical	https://ftp.ncbi.nlm.nih.gov/genomes/all/GCF/000/215/105/GCF_000215105.1_ASM21510v1	na	na	na	haploid	bacteria	3307740	3307740	73.5	1	1	1	NCBI RefSeq	NCBI Prokaryotic Genome Annotation Pipeline (PGAP)	12/07/22	3081	2962	61	na
GCF_000215085.1	PRJNA224116	SAMN00713633	na	representative genome	696281	1564	Desulforamulus ruminis DSM 2154	strain=DSM 2154	na	latest	Complete Genome	Major	Full	2011/05/26	ASM21508v1	US DOE Joint Genome Institute	GCA_000215085.1	identical	https://ftp.ncbi.nlm.nih.gov/genomes/all/GCF/000/215/085/GCF_000215085.1_ASM21508v1	na	assembly from type material	na	haploid	bacteria	3969014	3969014	47.0	1	1	1	NCBI RefSeq	NCBI Prokaryotic Genome Annotation Pipeline (PGAP)	02/22/23	3973	3841	87	23408247
GCF_000222305.1	PRJNA224116	SAMN02604204	na	representative genome	521010	64897	Borreliella bissettiae DN127	strain=DN127	na	latest	Complete Genome	Major	Full	2011/08/01	ASM22230v1	University of Maryland School of Medicine - Institute for Genome Sciences	GCA_000222305.1	identical	https://ftp.ncbi.nlm.nih.gov/genomes/all/GCF/000/222/305/GCF_000222305.1_ASM22230v1	na	assembly from type material	na	haploid	bacteria	1403443	1403443	28.0	17	17	17	NCBI RefSeq	NCBI Prokaryotic Genome Annotation Pipeline (PGAP)	12/07/22	1449	1335	40	26813420;22207749
GCF_000222485.1	PRJNA224116	SAMN02261369	na	representative genome	880070	104	Cyclobacterium marinum DSM 745	strain=DSM 745	na	latest	Complete Genome	Major	Full	2011/08/03	ASM22248v1	JGI	GCA_000222485.1	identical	https://ftp.ncbi.nlm.nih.gov/genomes/all/GCF/000/222/485/GCF_000222485.1_ASM22248v1	na	assembly from type material	na	haploid	bacteria	6221273	6221273	38.0	1	1	1	NCBI RefSeq	NCBI Prokaryotic Genome Annotation Pipeline (PGAP)	10/05/22	5001	4919	51	na
GCF_000154785.2	PRJNA224116	SAMN02603624	na	representative genome	391595	42443	Roseobacter litoralis Och 149	strain=Och 149	na	latest	Complete Genome	Major	Full	2011/06/28	ASM15478v2	Moore Foundation	GCA_000154785.2	identical	https://ftp.ncbi.nlm.nih.gov/genomes/all/GCF/000/154/785/GCF_000154785.2_ASM15478v2	na	assembly from type material	na	haploid	bacteria	4745450	4745450	57.0	4	4	4	NCBI RefSeq	NCBI Prokaryotic Genome Annotation Pipeline (PGAP)	05/02/23	4549	4405	44	21693016
GCF_000226565.1	PRJNA224116	SAMN02603857	na	representative genome	1085623	300231	Glaciecola nitratireducens FR1064	strain=FR1064	na	latest	Complete Genome	Major	Full	2011/09/28	ASM22656v1	Shandong University	GCA_000226565.1	identical	https://ftp.ncbi.nlm.nih.gov/genomes/all/GCF/000/226/565/GCF_000226565.1_ASM22656v1	na	assembly from type material	na	haploid	bacteria	4134229	4134229	42.0	1	1	1	NCBI RefSeq	NCBI Prokaryotic Genome Annotation Pipeline (PGAP)	02/22/23	3526	3442	70	22123761
GCF_000226625.1	PRJNA224116	SAMN02602982	na	representative genome	1008459	84590	Taylorella asinigenitalis MCE3	strain=MCE3	na	latest	Complete Genome	Major	Full	2011/09/28	ASM22662v1	Anses	GCA_000226625.1	identical	https://ftp.ncbi.nlm.nih.gov/genomes/all/GCF/000/226/625/GCF_000226625.1_ASM22662v1	na	na	na	haploid	bacteria	1638559	1638559	38.0	1	1	1	NCBI RefSeq	NCBI Prokaryotic Genome Annotation Pipeline (PGAP)	03/12/23	1561	1500	50	22235352
GCF_000227585.1	PRJNA224116	SAMEA2272654	CAFB00000000.1	representative genome	1070319	132144	Candidatus Glomeribacter gigasporarum BEG34	strain=BEG34	na	latest	Scaffold	Major	Full	2011/09/27	ASM22758v1	Consiglio Nazionale delle Ricerche (CNR)	GCA_000227585.1	identical	https://ftp.ncbi.nlm.nih.gov/genomes/all/GCF/000/227/585/GCF_000227585.1_ASM22758v1	na	na	na	haploid	bacteria	1726950	1726737	54.5	0	124	124	NCBI RefSeq	NCBI Prokaryotic Genome Annotation Pipeline (PGAP)	03/10/23	1961	1736	43	na
GCF_000204195.1	PRJNA224116	SAMN02469888	AFBG00000000.1	representative genome	999386	758826	Acidovorax radicis N35	strain=N35	na	latest	Contig	Major	Full	2011/04/13	ASM20419v1	Helmholtz Zentrum Muenchen, Department Microbe-Plant Interactions	GCA_000204195.2	identical	https://ftp.ncbi.nlm.nih.gov/genomes/all/GCF/000/204/195/GCF_000204195.1_ASM20419v1	na	assembly from type material	na	haploid	bacteria	5530232	5530232	64.5	0	30	30	NCBI RefSeq	NCBI Prokaryotic Genome Annotation Pipeline (PGAP)	04/23/23	5113	5014	58	na
GCF_000211495.1	PRJNA224116	SAMD00036551	BACE00000000.1	representative genome	1001530	553611	Photobacterium leiognathi subsp. mandapamensis svers.1.1.	strain=svers.1.1.	svers.1.1.	latest	Scaffold	Major	Full	2011/04/07	ASM21149v1	University of Miyazaki	GCA_000211495.1	identical	https://ftp.ncbi.nlm.nih.gov/genomes/all/GCF/000/211/495/GCF_000211495.1_ASM21149v1	na	na	na	haploid	bacteria	4598918	4564780	41.0	0	11	31	NCBI RefSeq	NCBI Prokaryotic Genome Annotation Pipeline (PGAP)	02/05/23	4082	3980	85	21478348
GCF_000151105.2	PRJNA224116	SAMN02603625	na	representative genome	391623	55802	Thermococcus barophilus MP	strain=MP	na	latest	Complete Genome	Major	Full	2010/12/17	ASM15110v2	Moore Foundation	GCA_000151105.2	identical	https://ftp.ncbi.nlm.nih.gov/genomes/all/GCF/000/151/105/GCF_000151105.2_ASM15110v2	na	assembly from type material	na	haploid	archaea	2064237	2064237	41.5	2	2	2	NCBI RefSeq	NCBI Prokaryotic Genome Annotation Pipeline (PGAP)	08/21/22	2282	2214	52	21217005
GCF_000208925.1	PRJNA19739	SAMN02953605	AAFB00000000.2	representative genome	294381	5759	Entamoeba histolytica HM-1:IMSS	strain=HM-1:IMSS	na	latest	Scaffold	Major	Full	2008/03/12	JCVI-ESG2-1.0	J. Craig Venter Institute (TIGR)	GCA_000208925.2	identical	https://ftp.ncbi.nlm.nih.gov/genomes/all/GCF/000/208/925/GCF_000208925.1_JCVI_ESG2_1.0	na	na	na	haploid	protozoa	20835395	20771095	24.0	0	1529	2172	J. Craig Venter Institute (TIGR)	Annotation submitted by J. Craig Venter Institute (TIGR)	10/25/17	8342	8163	80	15729342;20559563
GCF_000212375.1	PRJNA224116	SAMN00713611	na	representative genome	879243	28123	Porphyromonas asaccharolytica DSM 20707	strain=DSM 20707	na	latest	Complete Genome	Major	Full	2011/05/05	ASM21237v1	US DOE Joint Genome Institute (JGI-PGF)	GCA_000212375.1	identical	https://ftp.ncbi.nlm.nih.gov/genomes/all/GCF/000/212/375/GCF_000212375.1_ASM21237v1	na	assembly from type material	na	haploid	bacteria	2186370	2186370	52.0	1	1	1	NCBI RefSeq	NCBI Prokaryotic Genome Annotation Pipeline (PGAP)	05/02/23	1715	1644	55	na
GCF_000212735.1	PRJNA224116	SAMN00713614	na	representative genome	760192	2350	Haliscomenobacter hydrossis DSM 1100	strain=DSM 1100	na	latest	Complete Genome	Major	Full	2011/05/09	ASM21273v1	US DOE Joint Genome Institute (JGI-PGF)	GCA_000212735.1	identical	https://ftp.ncbi.nlm.nih.gov/genomes/all/GCF/000/212/735/GCF_000212735.1_ASM21273v1	na	assembly from type material	na	haploid	bacteria	8771651	8771651	47.0	4	4	4	NCBI RefSeq	NCBI Prokaryotic Genome Annotation Pipeline (PGAP)	02/10/23	6825	6758	59	21886862
GCF_000002715.2	PRJNA18467	SAMN02953636	AAKD00000000.3	representative genome	344612	5057	Aspergillus clavatus NRRL 1	strain=NRRL 1	na	latest	Scaffold	Major	Full	2006/12/14	ASM271v1	J. Craig Venter Institute	GCA_000002715.1	identical	https://ftp.ncbi.nlm.nih.gov/genomes/all/GCF/000/002/715/GCF_000002715.2_ASM271v1	na	assembly from type material	na	haploid	fungi	27859441	27850641	49.0	0	143	231	J. Craig Venter Institute	Annotation submitted by J. Craig Venter Institute	02/02/09	9379	9121	235	18404212
GCF_000212415.1	PRJNA224116	SAMN00713613	na	representative genome	906968	81028	Treponema brennaborense DSM 12168	strain=DSM 12168	na	latest	Complete Genome	Major	Full	2011/05/05	ASM21241v1	US DOE Joint Genome Institute (JGI-PGF)	GCA_000212415.1	identical	https://ftp.ncbi.nlm.nih.gov/genomes/all/GCF/000/212/415/GCF_000212415.1_ASM21241v1	na	assembly from type material	na	haploid	bacteria	3055580	3055580	51.0	1	1	1	NCBI RefSeq	NCBI Prokaryotic Genome Annotation Pipeline (PGAP)	05/02/23	2648	2573	62	na
GCF_000212395.1	PRJNA224116	SAMN00713612	na	representative genome	747365	184064	Thermodesulfobium narugense DSM 14796	strain=DSM 14796	na	latest	Complete Genome	Major	Full	2011/05/05	ASM21239v1	US DOE Joint Genome Institute (JGI-PGF)	GCA_000212395.1	identical	https://ftp.ncbi.nlm.nih.gov/genomes/all/GCF/000/212/395/GCF_000212395.1_ASM21239v1	na	assembly from type material	na	haploid	bacteria	1898865	1898865	33.5	1	1	1	NCBI RefSeq	NCBI Prokaryotic Genome Annotation Pipeline (PGAP)	05/02/23	1916	1852	56	na
GCF_000213235.1	PRJNA224116	SAMN00713617	na	representative genome	1209989	499229	Tepidanaerobacter acetatoxydans Re1	strain=Re1	na	latest	Complete Genome	Major	Full	2011/05/12	ASM21323v1	US DOE Joint Genome Institute	GCA_000213235.1	identical	https://ftp.ncbi.nlm.nih.gov/genomes/all/GCF/000/213/235/GCF_000213235.1_ASM21323v1	na	assembly from type material	na	haploid	bacteria	2759867	2759867	37.5	1	1	1	NCBI RefSeq	NCBI Prokaryotic Genome Annotation Pipeline (PGAP)	04/27/23	2661	2577	62	na
GCF_000214215.1	PRJNA224116	SAMN00713622	na	representative genome	491952	936476	Marinomonas posidonica IVIA-Po-181	strain=IVIA-Po-181	na	latest	Complete Genome	Major	Full	2011/05/20	ASM21421v1	US DOE Joint Genome Institute	GCA_000214215.1	identical	https://ftp.ncbi.nlm.nih.gov/genomes/all/GCF/000/214/215/GCF_000214215.1_ASM21421v1	na	assembly from type material	na	haploid	bacteria	3899940	3899940	44.0	1	1	1	NCBI RefSeq	NCBI Prokaryotic Genome Annotation Pipeline (PGAP)	05/02/23	3614	3496	108	23458837
GCF_000214415.1	PRJNA224116	SAMN00713627	na	representative genome	880724	2189	Methanotorris igneus Kol 5	strain=Kol 5	na	latest	Complete Genome	Major	Full	2011/05/23	ASM21441v1	US DOE Joint Genome Institute	GCA_000214415.1	identical	https://ftp.ncbi.nlm.nih.gov/genomes/all/GCF/000/214/415/GCF_000214415.1_ASM21441v1	na	assembly from type material	na	haploid	archaea	1854197	1854197	32.0	1	1	1	NCBI RefSeq	NCBI Prokaryotic Genome Annotation Pipeline (PGAP)	05/02/23	1858	1803	43	na
GCF_000214235.1	PRJNA224116	SAMN00713621	na	representative genome	768492	82996	Serratia plymuthica AS9	strain=AS9	na	latest	Complete Genome	Major	Full	2011/05/20	ASM21423v1	US DOE Joint Genome Institute	GCA_000214235.1	identical	https://ftp.ncbi.nlm.nih.gov/genomes/all/GCF/000/214/235/GCF_000214235.1_ASM21423v1	na	na	na	haploid	bacteria	5442880	5442880	55.5	1	1	1	NCBI RefSeq	NCBI Prokaryotic Genome Annotation Pipeline (PGAP)	03/12/23	5118	4952	119	21886857;22675598
GCF_000214155.1	PRJNA224116	SAMN02603865	na	representative genome	875328	875328	Mycolicibacter sinensis	strain=JDM601	na	latest	Complete Genome	Major	Full	2011/05/20	ASM21415v1	Shanghai Jiao Tong University School of Medicine	GCA_000214155.1	identical	https://ftp.ncbi.nlm.nih.gov/genomes/all/GCF/000/214/155/GCF_000214155.1_ASM21415v1	na	assembly from type material	na	haploid	bacteria	4643668	4643668	68.0	1	1	1	NCBI RefSeq	NCBI Prokaryotic Genome Annotation Pipeline (PGAP)	03/09/23	4421	4292	56	21685274
GCF_000214355.1	PRJNA224116	SAMN02603453	na	representative genome	545695	150829	Leadbettera azotonutricia ZAS-9	strain=ZAS-9	na	latest	Complete Genome	Major	Full	2011/05/23	ASM21435v1	J. Craig Venter Institute	GCA_000214355.1	identical	https://ftp.ncbi.nlm.nih.gov/genomes/all/GCF/000/214/355/GCF_000214355.1_ASM21435v1	na	assembly from type material	na	haploid	bacteria	3855671	3855671	49.5	1	1	1	NCBI RefSeq	NCBI Prokaryotic Genome Annotation Pipeline (PGAP)	05/02/23	3458	3379	56	21326336
GCF_000025225.2	PRJNA224116	SAMN00006219	na	representative genome	699246	884684	Mageeibacillus indolicus UPII9-5	strain=UPII9-5	na	latest	Complete Genome	Major	Full	2010/09/21	ASM2522v1	JCVI	GCA_000025225.2	identical	https://ftp.ncbi.nlm.nih.gov/genomes/all/GCF/000/025/225/GCF_000025225.2_ASM2522v1	na	na	na	haploid	bacteria	1809746	1809746	44.0	1	1	1	NCBI RefSeq	NCBI Prokaryotic Genome Annotation Pipeline (PGAP)	03/24/23	1546	1460	54	na
GCF_000177535.2	PRJNA224116	SAMN02603065	na	representative genome	662755	258224	Corynebacterium resistens DSM 45100	strain=DSM 45100	na	latest	Complete Genome	Major	Full	2011/06/15	ASM17753v2	Center for Biotechnology, Bielefeld University	GCA_000177535.2	identical	https://ftp.ncbi.nlm.nih.gov/genomes/all/GCF/000/177/535/GCF_000177535.2_ASM17753v2	na	assembly from type material	na	haploid	bacteria	2601311	2601311	57.0	1	1	1	NCBI RefSeq	NCBI Prokaryotic Genome Annotation Pipeline (PGAP)	12/18/22	2272	2140	63	22524407
GCF_000149585.1	PRJNA20041	SAMN02953633	AAJI00000000.1	representative genome	2059318	2059318	Histoplasma mississippiense (nom. inval.)	strain=NAm1	na	latest	Scaffold	Major	Full	2007/07/02	ASM14958v1	Broad Institute	GCA_000149585.1	identical	https://ftp.ncbi.nlm.nih.gov/genomes/all/GCF/000/149/585/GCF_000149585.1_ASM14958v1	na	na	na	haploid	fungi	32988475	30607615	46.0	0	275	2867	Broad Institute	Annotation submitted by Broad Institute	07/12/17	9402	9313	77	na
GCF_000219805.1	PRJNA224116	SAMN02603132	na	representative genome	1045854	165096	Weissella koreensis KACC 15510	strain=KACC 15510	na	latest	Complete Genome	Major	Full	2011/06/30	ASM21980v1	Chung-Ang Univ.	GCA_000219805.1	identical	https://ftp.ncbi.nlm.nih.gov/genomes/all/GCF/000/219/805/GCF_000219805.1_ASM21980v1	na	na	na	haploid	bacteria	1441470	1441470	35.0	2	2	2	NCBI RefSeq	NCBI Prokaryotic Genome Annotation Pipeline (PGAP)	04/12/23	1421	1336	73	21914863
GCF_000200595.1	PRJNA224116	SAMEA2272759	na	representative genome	936155	214	Helicobacter felis ATCC 49179	strain=ATCC 49179	na	latest	Complete Genome	Major	Full	2011/03/15	ASM20059v1	Wellcome Trust Sanger Institute	GCA_000200595.1	identical	https://ftp.ncbi.nlm.nih.gov/genomes/all/GCF/000/200/595/GCF_000200595.1_ASM20059v1	na	assembly from type material	na	haploid	bacteria	1672681	1672681	44.5	1	1	1	NCBI RefSeq	NCBI Prokaryotic Genome Annotation Pipeline (PGAP)	12/24/22	1705	1641	45	21402865
GCF_000219725.1	PRJNA224116	SAMN02232064	na	representative genome	744872	215591	Gracilinema caldarium DSM 7334	strain=DSM 7334	na	latest	Complete Genome	Major	Full	2011/06/30	ASM21972v1	DOE Joint Genome Institute	GCA_000219725.1	identical	https://ftp.ncbi.nlm.nih.gov/genomes/all/GCF/000/219/725/GCF_000219725.1_ASM21972v1	na	assembly from type material	na	haploid	bacteria	3239340	3239340	45.5	1	1	1	NCBI RefSeq	NCBI Prokaryotic Genome Annotation Pipeline (PGAP)	02/05/23	2934	2851	60	na
GCF_000220175.1	PRJNA224116	SAMN02470178	AFPU00000000.1	representative genome	1001994	1088740	Nitrosarchaeum koreense MY1	strain=MY1	na	latest	Contig	Major	Full	2011/07/07	ASM22017v1	Korea Research Institute of Bioscience and Biotechnology	GCA_000220175.2	identical	https://ftp.ncbi.nlm.nih.gov/genomes/all/GCF/000/220/175/GCF_000220175.1_ASM22017v1	na	assembly from type material	na	haploid	archaea	1607695	1607695	32.5	0	1	1	NCBI RefSeq	NCBI Prokaryotic Genome Annotation Pipeline (PGAP)	03/09/23	1946	1894	49	35773279;21914867
GCF_000224455.1	PRJNA224116	SAMN02469822	AFOC00000000.1	representative genome	1048808	54396	endosymbiont of Riftia pachyptila (vent Ph05)	na	na	latest	Contig	Major	Full	2011/08/25	ASM22445v1	Georg-August-University Goettingen	GCA_000224455.2	identical	https://ftp.ncbi.nlm.nih.gov/genomes/all/GCF/000/224/455/GCF_000224455.1_ASM22445v1	na	na	na	haploid	bacteria	3481040	3481040	58.5	0	197	197	NCBI RefSeq	NCBI Prokaryotic Genome Annotation Pipeline (PGAP)	03/21/23	3366	3097	49	na
GCF_000224335.1	PRJNA224116	SAMN02469766	AFXZ00000000.1	representative genome	1046627	456455	Bizionia argentinensis JUB59	strain=JUB59	na	latest	Contig	Major	Full	2011/08/23	BizArg_1.0	Departamento de Quimica Biologica - Facultad de Ciencias Exactas y Naturales - Universidad de Buenos Aires	GCA_000224335.2	identical	https://ftp.ncbi.nlm.nih.gov/genomes/all/GCF/000/224/335/GCF_000224335.1_BizArg_1.0	na	assembly from type material	na	haploid	bacteria	3279329	3279329	33.5	0	70	70	NCBI RefSeq	NCBI Prokaryotic Genome Annotation Pipeline (PGAP)	10/05/22	3041	2963	42	18842857
GCF_000223395.1	PRJNA224116	SAMN02232047	na	representative genome	694429	54252	Pyrolobus fumarii 1A	strain=1A	na	latest	Complete Genome	Major	Full	2011/08/12	ASM22339v1	DOE Joint Genome Institute	GCA_000223395.1	identical	https://ftp.ncbi.nlm.nih.gov/genomes/all/GCF/000/223/395/GCF_000223395.1_ASM22339v1	na	assembly from type material	na	haploid	archaea	1843267	1843267	54.5	1	1	1	NCBI RefSeq	NCBI Prokaryotic Genome Annotation Pipeline (PGAP)	04/24/23	2005	1947	52	21886865
GCF_000224985.1	PRJNA224116	SAMN02603606	na	representative genome	1069534	1623	Ligilactobacillus ruminis ATCC 27782	strain=ATCC 27782	na	latest	Complete Genome	Major	Full	2011/09/01	ASM22498v1	Microbiology Dept, University College Cork	GCA_000224985.1	identical	https://ftp.ncbi.nlm.nih.gov/genomes/all/GCF/000/224/985/GCF_000224985.1_ASM22498v1	na	na	na	haploid	bacteria	2066652	2066652	43.0	1	1	1	NCBI RefSeq	NCBI Prokaryotic Genome Annotation Pipeline (PGAP)	03/12/23	2070	1908	89	21995554
GCF_000192475.1	PRJNA224116	SAMN02470214	AEYW00000000.1	representative genome	981384	981384	Ruegeria conchae	strain=TW15	na	latest	Contig	Major	Full	2011/03/15	ASM19247v1	Kyung Hee University	GCA_000192475.2	identical	https://ftp.ncbi.nlm.nih.gov/genomes/all/GCF/000/192/475/GCF_000192475.1_ASM19247v1	na	assembly from type material	na	haploid	bacteria	4490413	4490413	55.5	0	28	28	NCBI RefSeq	NCBI Prokaryotic Genome Annotation Pipeline (PGAP)	02/22/23	4417	4302	51	21551304
GCF_000226315.1	PRJNA224116	SAMN02604252	na	representative genome	856793	349221	Micavibrio aeruginosavorus ARL-13	strain=ARL-13	na	latest	Complete Genome	Major	Full	2011/09/23	ASM22631v1	University of Virginia, Department of Biology	GCA_000226315.1	identical	https://ftp.ncbi.nlm.nih.gov/genomes/all/GCF/000/226/315/GCF_000226315.1_ASM22631v1	na	na	na	haploid	bacteria	2481983	2481983	54.5	1	1	1	NCBI RefSeq	NCBI Prokaryotic Genome Annotation Pipeline (PGAP)	12/18/22	2368	2305	47	21936919
GCF_000226395.1	PRJNA39879	SAMEA2272345	na	representative genome	500485	1108849	Penicillium rubens Wisconsin 54-1255	strain=Wisconsin 54-1255	na	latest	Contig	Major	Full	2008/11/04	PenChr_Nov2007	DSM Anti-Infectives, The Netherlands	GCA_000226395.1	identical	https://ftp.ncbi.nlm.nih.gov/genomes/all/GCF/000/226/395/GCF_000226395.1_PenChr_Nov2007	na	na	na	haploid	fungi	32223735	32204435	48.5	1	49	49	DSM Anti-Infectives, The Netherlands	Annotation submitted by DSM Anti-Infectives, The Netherlands	03/04/13	13911	12791	251	na
GCF_000226295.1	PRJNA224116	SAMN02603950	na	representative genome	981222	458033	Chloracidobacterium thermophilum B	strain=B	na	latest	Complete Genome	Major	Full	2011/09/23	ASM22629v1	The Pennsylvania State University	GCA_000226295.1	identical	https://ftp.ncbi.nlm.nih.gov/genomes/all/GCF/000/226/295/GCF_000226295.1_ASM22629v1	na	assembly from type material	na	haploid	bacteria	3695372	3695372	61.0	2	2	2	NCBI RefSeq	NCBI Prokaryotic Genome Annotation Pipeline (PGAP)	02/05/23	3101	2984	54	21951563
GCF_000226545.1	PRJNA29799	na	na	representative genome	515849	2587412	Podospora anserina S mat+	strain=S mat+	na	latest	Contig	Major	Full	2008/05/14	ASM22654v1	Genoscope - Centre National de Séquençage	GCA_000226545.1	identical	https://ftp.ncbi.nlm.nih.gov/genomes/all/GCF/000/226/545/GCF_000226545.1_ASM22654v1	na	na	na	haploid	fungi	34718894	34250768	52.0	7	33	33	Genoscope - Centre National de Séquençage	Annotation submitted by Genoscope - Centre National de Séquençage	04/11/18	10527	10518	0	na
GCF_000172995.2	PRJNA224116	SAMN00002580	na	representative genome	469382	60847	Halogeometricum borinquense DSM 11551	strain=DSM 11551	na	latest	Complete Genome	Major	Full	2010/11/22	ASM17299v2	US DOE Joint Genome Institute (JGI-PGF)	GCA_000172995.2	identical	https://ftp.ncbi.nlm.nih.gov/genomes/all/GCF/000/172/995/GCF_000172995.2_ASM17299v2	na	assembly from type material	na	haploid	archaea	3944467	3944467	59.5	6	6	6	NCBI RefSeq	NCBI Prokaryotic Genome Annotation Pipeline (PGAP)	03/24/23	3929	3822	60	21304651
GCF_000179635.2	PRJNA224116	SAMN00016988	na	representative genome	697329	1264	Ruminococcus albus 7 = DSM 20455	strain=7	na	latest	Complete Genome	Major	Full	2010/12/23	ASM17963v2	US DOE Joint Genome Institute (JGI-PGF)	GCA_000179635.2	identical	https://ftp.ncbi.nlm.nih.gov/genomes/all/GCF/000/179/635/GCF_000179635.2_ASM17963v2	na	assembly from type material	na	haploid	bacteria	4482087	4482087	43.5	5	5	5	NCBI RefSeq	NCBI Prokaryotic Genome Annotation Pipeline (PGAP)	02/10/23	4128	3991	90	21914885
GCF_000176915.2	PRJNA224116	SAMN00713573	na	representative genome	643562	182210	Pseudodesulfovibrio aespoeensis Aspo-2	strain=Aspo-2	na	latest	Complete Genome	Major	Full	2011/01/04	ASM17691v2	US DOE Joint Genome Institute (JGI-PGF)	GCA_000176915.2	identical	https://ftp.ncbi.nlm.nih.gov/genomes/all/GCF/000/176/915/GCF_000176915.2_ASM17691v2	na	assembly from type material	na	haploid	bacteria	3629109	3629109	62.5	1	1	1	NCBI RefSeq	NCBI Prokaryotic Genome Annotation Pipeline (PGAP)	12/18/22	3396	3298	65	24874683
GCF_000235445.1	PRJNA224116	SAMN02463813	ACZL00000000.1	representative genome	679200	43995	Johnsonella ignava ATCC 51276	strain=ATCC 51276	na	latest	Scaffold	Major	Full	2011/11/16	John_igna_ATCC_51276_V1	Broad Institute	GCA_000235445.1	identical	https://ftp.ncbi.nlm.nih.gov/genomes/all/GCF/000/235/445/GCF_000235445.1_John_igna_ATCC_51276_V1	na	assembly from type material	na	haploid	bacteria	2687075	2672404	35.5	0	43	80	NCBI RefSeq	NCBI Prokaryotic Genome Annotation Pipeline (PGAP)	03/29/23	2424	2274	63	na
GCF_000234095.1	PRJNA224116	SAMN02463814	ACZM00000000.1	representative genome	679201	135082	Selenomonas infelix ATCC 43532	strain=ATCC 43532	na	latest	Scaffold	Major	Full	2011/11/08	Sele_infe_ATCC_43532_V1	Broad Institute	GCA_000234095.1	identical	https://ftp.ncbi.nlm.nih.gov/genomes/all/GCF/000/234/095/GCF_000234095.1_Sele_infe_ATCC_43532_V1	na	assembly from type material	na	haploid	bacteria	2413634	2409106	55.5	0	30	46	NCBI RefSeq	NCBI Prokaryotic Genome Annotation Pipeline (PGAP)	05/02/23	2333	2200	81	na
GCF_000179015.2	PRJNA224116	SAMN00015356	na	representative genome	596153	179636	Alicycliphilus denitrificans BC	strain=BC	na	latest	Complete Genome	Major	Full	2011/01/07	ASM17901v2	US DOE Joint Genome Institute (JGI-PGF)	GCA_000179015.2	identical	https://ftp.ncbi.nlm.nih.gov/genomes/all/GCF/000/179/015/GCF_000179015.2_ASM17901v2	na	na	na	haploid	bacteria	4835713	4835713	67.5	3	3	3	NCBI RefSeq	NCBI Prokaryotic Genome Annotation Pipeline (PGAP)	02/22/23	4718	4576	66	21742888
GCF_000144645.1	PRJNA224116	SAMN00713558	na	representative genome	555079	291990	Thermosediminibacter oceani DSM 16646	strain=DSM 16646	na	latest	Complete Genome	Major	Full	2010/08/05	ASM14464v1	US DOE Joint Genome Institute (JGI-PGF)	GCA_000144645.1	identical	https://ftp.ncbi.nlm.nih.gov/genomes/all/GCF/000/144/645/GCF_000144645.1_ASM14464v1	na	assembly from type material	na	haploid	bacteria	2280035	2280035	46.5	1	1	1	NCBI RefSeq	NCBI Prokaryotic Genome Annotation Pipeline (PGAP)	05/02/23	2330	2205	64	21304740
GCF_000144695.1	PRJNA224116	SAMN00016993	na	representative genome	574087	28187	Acetohalobium arabaticum DSM 5501	strain=DSM 5501	na	latest	Complete Genome	Major	Full	2010/08/05	ASM14469v1	US DOE Joint Genome Institute (JGI-PGF)	GCA_000144695.1	identical	https://ftp.ncbi.nlm.nih.gov/genomes/all/GCF/000/144/695/GCF_000144695.1_ASM14469v1	na	assembly from type material	na	haploid	bacteria	2469596	2469596	36.5	1	1	1	NCBI RefSeq	NCBI Prokaryotic Genome Annotation Pipeline (PGAP)	05/02/23	2427	2318	86	21304692
GCF_000145235.1	PRJNA224116	SAMN00006196	na	representative genome	644283	47850	Micromonospora aurantiaca ATCC 27029	strain=ATCC 27029	na	latest	Complete Genome	Major	Full	2010/08/11	ASM14523v1	US DOE Joint Genome Institute (JGI-PGF)	GCA_000145235.1	identical	https://ftp.ncbi.nlm.nih.gov/genomes/all/GCF/000/145/235/GCF_000145235.1_ASM14523v1	na	assembly from type material	na	haploid	bacteria	7025559	7025559	72.5	1	1	1	NCBI RefSeq	NCBI Prokaryotic Genome Annotation Pipeline (PGAP)	04/27/23	6375	6249	64	na
GCF_000145255.1	PRJNA224116	SAMN00002572	na	representative genome	395494	370405	Gallionella capsiferriformans ES-2	strain=ES-2	na	latest	Complete Genome	Major	Full	2010/08/11	ASM14525v1	US DOE Joint Genome Institute (JGI-PGF)	GCA_000145255.1	identical	https://ftp.ncbi.nlm.nih.gov/genomes/all/GCF/000/145/255/GCF_000145255.1_ASM14525v1	na	assembly from type material	na	haploid	bacteria	3162471	3162471	52.5	1	1	1	NCBI RefSeq	NCBI Prokaryotic Genome Annotation Pipeline (PGAP)	10/12/22	2975	2876	63	na
GCF_000146465.1	PRJNA51607	SAMN03081424	na	representative genome	876142	58839	Encephalitozoon intestinalis ATCC 50506	strain=ATCC 50506	na	latest	Chromosome	Major	Full	2010/08/16	ASM14646v1	Keeling lab, University of British Columbia	GCA_000146465.1	identical	https://ftp.ncbi.nlm.nih.gov/genomes/all/GCF/000/146/465/GCF_000146465.1_ASM14646v1	na	na	na	haploid	fungi	2216898	2216798	41.5	11	11	11	Keeling lab, University of British Columbia	Annotation submitted by Keeling lab, University of British Columbia	04/18/22	2010	1938	72	20865802;22802648
GCF_000147875.1	PRJNA224116	SAMN00017400	na	representative genome	679926	54120	Methanolacinia petrolearia DSM 11571	strain=DSM 11571	na	latest	Complete Genome	Major	Full	2010/09/17	ASM14787v1	US DOE Joint Genome Institute (JGI-PGF)	GCA_000147875.1	identical	https://ftp.ncbi.nlm.nih.gov/genomes/all/GCF/000/147/875/GCF_000147875.1_ASM14787v1	na	assembly from type material	na	haploid	archaea	2843290	2843290	47.0	1	1	1	NCBI RefSeq	NCBI Prokaryotic Genome Annotation Pipeline (PGAP)	10/21/22	2865	2788	57	21304750
GCF_000166395.1	PRJNA224116	SAMN00191237	na	representative genome	649349	316068	Leadbetterella byssophila DSM 17132	strain=DSM 17132	na	latest	Complete Genome	Major	Full	2010/11/12	ASM16639v1	US DOE Joint Genome Institute (JGI-PGF)	GCA_000166395.1	identical	https://ftp.ncbi.nlm.nih.gov/genomes/all/GCF/000/166/395/GCF_000166395.1_ASM16639v1	na	assembly from type material	na	haploid	bacteria	4059653	4059653	40.0	1	1	1	NCBI RefSeq	NCBI Prokaryotic Genome Annotation Pipeline (PGAP)	10/05/22	3615	3514	52	21475582
GCF_000183135.1	PRJNA224116	SAMN00016731	na	representative genome	694427	185300	Paludibacter propionicigenes WB4	strain=WB4	na	latest	Complete Genome	Major	Full	2010/11/23	ASM18313v1	US DOE Joint Genome Institute (JGI-PGF)	GCA_000183135.1	identical	https://ftp.ncbi.nlm.nih.gov/genomes/all/GCF/000/183/135/GCF_000183135.1_ASM18313v1	na	assembly from type material	na	haploid	bacteria	3685504	3685504	38.5	1	1	1	NCBI RefSeq	NCBI Prokaryotic Genome Annotation Pipeline (PGAP)	02/10/23	3018	2944	64	21475585
GCF_000165505.1	PRJNA224116	SAMN00116458	na	representative genome	572544	167642	Ilyobacter polytropus DSM 2926	strain=DSM 2926	na	latest	Complete Genome	Major	Full	2010/10/22	ASM16550v1	US DOE Joint Genome Institute (JGI-PGF)	GCA_000165505.1	identical	https://ftp.ncbi.nlm.nih.gov/genomes/all/GCF/000/165/505/GCF_000165505.1_ASM16550v1	na	assembly from type material	na	haploid	bacteria	3132314	3132314	34.0	3	3	3	NCBI RefSeq	NCBI Prokaryotic Genome Annotation Pipeline (PGAP)	05/02/23	3063	2932	108	21304735
GCF_000166135.1	PRJNA224116	SAMN02232023	na	representative genome	298654	298654	Pseudofrankia inefficax	strain=EuI1c	na	latest	Complete Genome	Major	Full	2010/11/05	ASM16613v1	US DOE Joint Genome Institute (JGI-PGF)	GCA_000166135.1	identical	https://ftp.ncbi.nlm.nih.gov/genomes/all/GCF/000/166/135/GCF_000166135.1_ASM16613v1	na	assembly from type material	na	haploid	bacteria	8815781	8815781	72.0	1	1	1	NCBI RefSeq	NCBI Prokaryotic Genome Annotation Pipeline (PGAP)	06/25/23	7231	7099	58	na
GCF_000183745.1	PRJNA224116	SAMN00138957	na	representative genome	670487	187137	Oceanithermus profundus DSM 14977	strain=DSM 14977	na	latest	Complete Genome	Major	Full	2010/12/02	ASM18374v1	US DOE Joint Genome Institute (JGI-PGF)	GCA_000183745.1	identical	https://ftp.ncbi.nlm.nih.gov/genomes/all/GCF/000/183/745/GCF_000183745.1_ASM18374v1	na	assembly from type material	na	haploid	bacteria	2439291	2439291	69.5	2	2	2	NCBI RefSeq	NCBI Prokaryotic Genome Annotation Pipeline (PGAP)	05/02/23	2458	2392	56	21677858
GCF_000183425.1	PRJNA224116	SAMN00138949	na	representative genome	643867	1006	Marivirga tractuosa DSM 4126	strain=DSM 4126	na	latest	Complete Genome	Major	Full	2010/11/30	ASM18342v1	US DOE Joint Genome Institute (JGI-PGF)	GCA_000183425.1	identical	https://ftp.ncbi.nlm.nih.gov/genomes/all/GCF/000/183/425/GCF_000183425.1_ASM18342v1	na	assembly from type material	na	haploid	bacteria	4516490	4516490	35.5	2	2	2	NCBI RefSeq	NCBI Prokaryotic Genome Annotation Pipeline (PGAP)	10/05/22	3808	3745	47	21677852
GCF_000184435.1	PRJNA224116	SAMN00713568	na	representative genome	278137	1804	Mycolicibacterium gilvum Spyr1	strain=Spyr1	na	latest	Complete Genome	Major	Full	2010/12/21	ASM18443v1	US DOE Joint Genome Institute	GCA_000184435.1	identical	https://ftp.ncbi.nlm.nih.gov/genomes/all/GCF/000/184/435/GCF_000184435.1_ASM18443v1	na	na	na	haploid	bacteria	5783292	5783292	67.5	3	3	3	NCBI RefSeq	NCBI Prokaryotic Genome Annotation Pipeline (PGAP)	04/27/23	5552	5337	56	22180818
GCF_000186005.1	PRJNA224116	SAMN02604339	na	representative genome	943945	2115	Mycoplasmopsis fermentans M64	strain=M64	na	latest	Complete Genome	Major	Full	2011/01/13	ASM18600v1	Yang-Ming University	GCA_000186005.1	identical	https://ftp.ncbi.nlm.nih.gov/genomes/all/GCF/000/186/005/GCF_000186005.1_ASM18600v1	na	na	na	haploid	bacteria	1118751	1118751	26.5	1	1	1	NCBI RefSeq	NCBI Prokaryotic Genome Annotation Pipeline (PGAP)	05/02/23	1036	976	43	21642450
GCF_000186345.1	PRJNA224116	SAMN00138929	na	representative genome	575540	128	Isosphaera pallida ATCC 43644	strain=ATCC 43644	na	latest	Complete Genome	Major	Full	2011/01/20	ASM18634v1	US DOE Joint Genome Institute (JGI-PGF)	GCA_000186345.1	identical	https://ftp.ncbi.nlm.nih.gov/genomes/all/GCF/000/186/345/GCF_000186345.1_ASM18634v1	na	assembly from type material	na	haploid	bacteria	5529304	5529304	62.0	2	2	2	NCBI RefSeq	NCBI Prokaryotic Genome Annotation Pipeline (PGAP)	09/25/22	3723	3640	59	21475588
GCF_000186365.1	PRJNA224116	SAMN00103627	na	representative genome	765177	2275	Desulfurococcus mucosus DSM 2162	strain=DSM 2162	na	latest	Complete Genome	Major	Full	2011/01/20	ASM18636v1	US DOE Joint Genome Institute (JGI-PGF)	GCA_000186365.1	identical	https://ftp.ncbi.nlm.nih.gov/genomes/all/GCF/000/186/365/GCF_000186365.1_ASM18636v1	na	assembly from type material	na	haploid	archaea	1314639	1314639	53.0	1	1	1	NCBI RefSeq	NCBI Prokaryotic Genome Annotation Pipeline (PGAP)	05/02/23	1418	1364	51	21677854
GCF_000190715.1	PRJNA63531	SAMN02744064	ADID00000000.1	representative genome	5786	5786	Dictyostelium purpureum	strain=QSDP1	na	latest	Scaffold	Major	Full	2011/03/02	v1.0	US DOE Joint Genome Institute (JGI-PGF)	GCA_000190715.1	identical	https://ftp.ncbi.nlm.nih.gov/genomes/all/GCF/000/190/715/GCF_000190715.1_v1.0	na	na	na	haploid	protozoa	32967225	32851977	24.0	0	799	1212	US DOE Joint Genome Institute (JGI-PGF)	Annotation submitted by US DOE Joint Genome Institute (JGI-PGF)	09/13/12	12403	12399	0	21356102
GCF_000204015.1	PRJNA224116	SAMN02469919	ADUH00000000.1	representative genome	715226	76891	Asticcacaulis biprosthecum C19	strain=C19	na	latest	Scaffold	Major	Full	2011/04/13	ASM20401v1	Indiana University	GCA_000204015.1	identical	https://ftp.ncbi.nlm.nih.gov/genomes/all/GCF/000/204/015/GCF_000204015.1_ASM20401v1	na	assembly from type material	na	haploid	bacteria	5411525	5302252	61.0	0	6	317	NCBI RefSeq	NCBI Prokaryotic Genome Annotation Pipeline (PGAP)	05/02/23	4743	4620	50	na
GCF_000183725.1	PRJNA224116	SAMN00713566	na	representative genome	709032	148813	Sulfuricurvum kujiense DSM 16994	strain=DSM 16994	na	latest	Complete Genome	Major	Full	2010/12/02	ASM18372v1	US DOE Joint Genome Institute (JGI-PGF)	GCA_000183725.1	identical	https://ftp.ncbi.nlm.nih.gov/genomes/all/GCF/000/183/725/GCF_000183725.1_ASM18372v1	na	assembly from type material	na	haploid	bacteria	2819357	2819357	44.5	5	5	5	NCBI RefSeq	NCBI Prokaryotic Genome Annotation Pipeline (PGAP)	05/02/23	2871	2799	62	22675602
GCF_000186225.1	PRJNA224116	SAMN00138952	na	representative genome	693979	290053	Bacteroides helcogenes P 36-108	strain=P 36-108	na	latest	Complete Genome	Major	Full	2011/01/18	ASM18622v1	US DOE Joint Genome Institute (JGI-PGF)	GCA_000186225.1	identical	https://ftp.ncbi.nlm.nih.gov/genomes/all/GCF/000/186/225/GCF_000186225.1_ASM18622v1	na	assembly from type material	na	haploid	bacteria	3998906	3998906	44.5	1	1	1	NCBI RefSeq	NCBI Prokaryotic Genome Annotation Pipeline (PGAP)	05/02/23	3349	3214	85	21475586
GCF_000186385.1	PRJNA224116	SAMN00713579	na	representative genome	709986	309887	Deinococcus maricopensis DSM 21211	strain=DSM 21211	na	latest	Complete Genome	Major	Full	2011/01/20	ASM18638v1	US DOE Joint Genome Institute (JGI-PGF)	GCA_000186385.1	identical	https://ftp.ncbi.nlm.nih.gov/genomes/all/GCF/000/186/385/GCF_000186385.1_ASM18638v1	na	assembly from type material	na	haploid	bacteria	3498530	3498530	69.5	1	1	1	NCBI RefSeq	NCBI Prokaryotic Genome Annotation Pipeline (PGAP)	05/02/23	3391	3304	70	21677853
GCF_000190555.1	PRJNA224116	SAMN00016729	na	representative genome	693977	55148	Deinococcus proteolyticus MRP	strain=MRP	na	latest	Complete Genome	Major	Full	2011/02/28	ASM19055v1	US DOE Joint Genome Institute (JGI-PGF)	GCA_000190555.1	identical	https://ftp.ncbi.nlm.nih.gov/genomes/all/GCF/000/190/555/GCF_000190555.1_ASM19055v1	na	assembly from type material	na	haploid	bacteria	2886836	2886836	65.5	5	5	5	NCBI RefSeq	NCBI Prokaryotic Genome Annotation Pipeline (PGAP)	05/02/23	2790	2688	58	22768367
GCF_000191045.1	PRJNA224116	SAMN00713591	na	representative genome	868864	64160	Desulfurobacterium thermolithotrophum DSM 11699	strain=DSM 11699	na	latest	Complete Genome	Major	Full	2011/03/02	ASM19104v1	US DOE Joint Genome Institute (JGI-PGF)	GCA_000191045.1	identical	https://ftp.ncbi.nlm.nih.gov/genomes/all/GCF/000/191/045/GCF_000191045.1_ASM19104v1	na	assembly from type material	na	haploid	bacteria	1541968	1541968	34.5	1	1	1	NCBI RefSeq	NCBI Prokaryotic Genome Annotation Pipeline (PGAP)	02/23/23	1603	1532	52	22675590
GCF_000183405.1	PRJNA224116	SAMN00102793	na	representative genome	768670	477976	Calditerrivibrio nitroreducens DSM 19672	strain=DSM 19672	na	latest	Complete Genome	Major	Full	2010/11/30	ASM18340v1	US DOE Joint Genome Institute (JGI-PGF)	GCA_000183405.1	identical	https://ftp.ncbi.nlm.nih.gov/genomes/all/GCF/000/183/405/GCF_000183405.1_ASM18340v1	na	assembly from type material	na	haploid	bacteria	2216552	2216552	35.5	2	2	2	NCBI RefSeq	NCBI Prokaryotic Genome Annotation Pipeline (PGAP)	05/27/23	2180	2121	51	21475587
GCF_000185805.1	PRJNA224116	SAMN00713575	na	representative genome	648996	228745	Thermovibrio ammonificans HB-1	strain=HB-1	na	latest	Complete Genome	Major	Full	2011/01/07	ASM18580v1	US DOE Joint Genome Institute	GCA_000185805.1	identical	https://ftp.ncbi.nlm.nih.gov/genomes/all/GCF/000/185/805/GCF_000185805.1_ASM18580v1	na	assembly from type material	na	haploid	bacteria	1759526	1759526	52.0	2	2	2	NCBI RefSeq	NCBI Prokaryotic Genome Annotation Pipeline (PGAP)	12/28/22	1887	1826	58	na
GCF_000186265.1	PRJNA224116	SAMN00190054	na	representative genome	688270	59600	Cellulophaga algicola DSM 14237	strain=DSM 14237	na	latest	Complete Genome	Major	Full	2011/01/18	ASM18626v1	US DOE Joint Genome Institute (JGI-PGF)	GCA_000186265.1	identical	https://ftp.ncbi.nlm.nih.gov/genomes/all/GCF/000/186/265/GCF_000186265.1_ASM18626v1	na	assembly from type material	na	haploid	bacteria	4888353	4888353	33.5	1	1	1	NCBI RefSeq	NCBI Prokaryotic Genome Annotation Pipeline (PGAP)	10/05/22	4274	4163	63	21475589
GCF_000190595.1	PRJNA224116	SAMN00713590	na	representative genome	867900	979	Cellulophaga lytica DSM 7489	strain=DSM 7489	na	latest	Complete Genome	Major	Full	2011/02/28	ASM19059v1	US DOE Joint Genome Institute (JGI-PGF)	GCA_000190595.1	identical	https://ftp.ncbi.nlm.nih.gov/genomes/all/GCF/000/190/595/GCF_000190595.1_ASM19059v1	na	assembly from type material	na	haploid	bacteria	3765936	3765936	32.0	1	1	1	NCBI RefSeq	NCBI Prokaryotic Genome Annotation Pipeline (PGAP)	04/27/23	3342	3275	56	21677859
GCF_000190635.1	PRJNA224116	SAMN00216969	na	representative genome	645991	51197	Syntrophobotulus glycolicus DSM 8271	strain=DSM 8271	na	latest	Complete Genome	Major	Full	2011/03/01	ASM19063v1	US DOE Joint Genome Institute (JGI-PGF)	GCA_000190635.1	identical	https://ftp.ncbi.nlm.nih.gov/genomes/all/GCF/000/190/635/GCF_000190635.1_ASM19063v1	na	assembly from type material	na	haploid	bacteria	3406739	3406739	46.0	1	1	1	NCBI RefSeq	NCBI Prokaryotic Genome Annotation Pipeline (PGAP)	05/14/23	3383	3256	71	21886864
GCF_000186245.1	PRJNA224116	SAMN00713578	na	representative genome	749222	269261	Nitratifractor salsuginis DSM 16511	strain=DSM 16511	na	latest	Complete Genome	Major	Full	2011/01/18	ASM18624v1	US DOE Joint Genome Institute (JGI-PGF)	GCA_000186245.1	identical	https://ftp.ncbi.nlm.nih.gov/genomes/all/GCF/000/186/245/GCF_000186245.1_ASM18624v1	na	assembly from type material	na	haploid	bacteria	2101285	2101285	53.5	1	1	1	NCBI RefSeq	NCBI Prokaryotic Genome Annotation Pipeline (PGAP)	05/02/23	2180	2121	54	21886859
GCF_000186885.1	PRJNA224116	SAMN00713581	na	representative genome	577650	894	Desulfobulbus propionicus DSM 2032	strain=DSM 2032	na	latest	Complete Genome	Major	Full	2011/01/27	ASM18688v1	US DOE Joint Genome Institute (JGI-PGF)	GCA_000186885.1	identical	https://ftp.ncbi.nlm.nih.gov/genomes/all/GCF/000/186/885/GCF_000186885.1_ASM18688v1	na	assembly from type material	na	haploid	bacteria	3851869	3851869	58.5	1	1	1	NCBI RefSeq	NCBI Prokaryotic Genome Annotation Pipeline (PGAP)	05/07/23	3437	3360	61	21475592
GCF_000190575.1	PRJNA224116	SAMN00713589	na	representative genome	667015	376805	Phocaeicola salanitronis DSM 18170	strain=DSM 18170	na	latest	Complete Genome	Major	Full	2011/02/28	ASM19057v1	US DOE Joint Genome Institute (JGI-PGF)	GCA_000190575.1	identical	https://ftp.ncbi.nlm.nih.gov/genomes/all/GCF/000/190/575/GCF_000190575.1_ASM19057v1	na	assembly from type material	na	haploid	bacteria	4308663	4308663	46.0	4	4	4	NCBI RefSeq	NCBI Prokaryotic Genome Annotation Pipeline (PGAP)	10/05/22	3770	3594	102	21677856
GCF_000195635.1	PRJNA224116	SAMN00189096	AFBN00000000.1	representative genome	763034	626930	Bacteroides fluxus YIT 12057	strain=YIT 12057	na	latest	Scaffold	Major	Full	2011/04/12	ASM19563v1	Genome Sequencing Center (GSC) at Washington University (WashU) School of Medicine	GCA_000195635.1	identical	https://ftp.ncbi.nlm.nih.gov/genomes/all/GCF/000/195/635/GCF_000195635.1_ASM19563v1	na	assembly from type material	na	haploid	bacteria	4330716	4330083	45.5	0	97	117	NCBI RefSeq	NCBI Prokaryotic Genome Annotation Pipeline (PGAP)	03/24/23	3612	3463	63	na
GCF_000203895.1	PRJNA224116	SAMN02598290	na	representative genome	318586	266	Paracoccus denitrificans PD1222	strain=PD1222	na	latest	Complete Genome	Major	Full	2006/12/13	ASM20389v1	DOE Joint Genome Institute	GCA_000203895.1	identical	https://ftp.ncbi.nlm.nih.gov/genomes/all/GCF/000/203/895/GCF_000203895.1_ASM20389v1	na	na	na	haploid	bacteria	5236194	5236194	66.5	3	3	3	NCBI RefSeq	NCBI Prokaryotic Genome Annotation Pipeline (PGAP)	12/29/22	5225	5053	65	na
GCF_000205025.1	PRJNA224116	SAMN00189152	AFBP00000000.1	representative genome	762966	487175	Parasutterella excrementihominis YIT 11859	strain=YIT 11859	na	latest	Scaffold	Major	Full	2011/04/20	ASM20502v1	Genome Sequencing Center (GSC) at Washington University (WashU) School of Medicine	GCA_000205025.1	identical	https://ftp.ncbi.nlm.nih.gov/genomes/all/GCF/000/205/025/GCF_000205025.1_ASM20502v1	na	assembly from type material	na	haploid	bacteria	2831696	2831540	48.0	0	93	103	NCBI RefSeq	NCBI Prokaryotic Genome Annotation Pipeline (PGAP)	04/27/23	2575	2492	60	na
GCF_000209165.1	PRJNA18881	SAMN02746101	AAVQ00000000.1	representative genome	322104	4924	Scheffersomyces stipitis CBS 6054	strain=CBS 6054	na	latest	Chromosome	Major	Full	2007/02/26	ASM20916v1	DOE Joint Genome Institute	GCA_000209165.1	identical	https://ftp.ncbi.nlm.nih.gov/genomes/all/GCF/000/209/165/GCF_000209165.1_ASM20916v1	na	na	na	haploid	fungi	15441179	15441079	41.0	8	8	9	DOE Joint Genome Institute	Annotation submitted by DOE Joint Genome Institute	06/05/17	5819	5818	1	17334359
GCF_000213215.1	PRJNA224116	SAMN02602984	na	representative genome	933801	563177	Acidianus hospitalis W1	strain=W1	na	latest	Complete Genome	Major	Full	2011/05/12	ASM21321v1	Archaea Centre, Department of Biology, University of Copenhagen, Copenhagen 2200 N, Denmark	GCA_000213215.1	identical	https://ftp.ncbi.nlm.nih.gov/genomes/all/GCF/000/213/215/GCF_000213215.1_ASM21321v1	na	na	na	haploid	archaea	2137654	2137654	34.0	1	1	1	NCBI RefSeq	NCBI Prokaryotic Genome Annotation Pipeline (PGAP)	05/02/23	2519	2422	51	21607549
GCF_000213255.1	PRJNA224116	SAMN02232034	na	representative genome	697281	252966	Mahella australiensis 50-1 BON	strain=50-1 BON	na	latest	Complete Genome	Major	Full	2011/05/12	ASM21325v1	US DOE Joint Genome Institute (JGI-PGF)	GCA_000213255.1	identical	https://ftp.ncbi.nlm.nih.gov/genomes/all/GCF/000/213/255/GCF_000213255.1_ASM21325v1	na	assembly from type material	na	haploid	bacteria	3135972	3135972	43.0	1	1	1	NCBI RefSeq	NCBI Prokaryotic Genome Annotation Pipeline (PGAP)	05/02/23	2991	2907	62	21886860
GCF_000175295.2	PRJNA224116	SAMN00713580	na	representative genome	509193	29323	Thermoanaerobacter brockii subsp. finnii Ako-1	strain=Ako-1	na	latest	Complete Genome	Major	Full	2011/01/24	ASM17529v2	US DOE Joint Genome Institute (JGI-PGF)	GCA_000175295.2	identical	https://ftp.ncbi.nlm.nih.gov/genomes/all/GCF/000/175/295/GCF_000175295.2_ASM17529v2	na	assembly from type material	na	haploid	bacteria	2344824	2344824	34.5	1	1	1	NCBI RefSeq	NCBI Prokaryotic Genome Annotation Pipeline (PGAP)	04/23/23	2395	2274	73	na
GCF_000212695.1	PRJNA224116	SAMN00713615	na	representative genome	590998	1708	Cellulomonas fimi ATCC 484	strain=ATCC 484	na	latest	Complete Genome	Major	Full	2011/05/09	ASM21269v1	US DOE Joint Genome Institute	GCA_000212695.1	identical	https://ftp.ncbi.nlm.nih.gov/genomes/all/GCF/000/212/695/GCF_000212695.1_ASM21269v1	na	assembly from type material	na	haploid	bacteria	4266344	4266344	74.5	1	1	1	NCBI RefSeq	NCBI Prokaryotic Genome Annotation Pipeline (PGAP)	04/27/23	3863	3777	55	na
GCF_000209125.1	PRJNA28615	SAMN02953643	AANV00000000.2	representative genome	370354	46681	Entamoeba dispar SAW760	strain=SAW760	na	latest	Scaffold	Major	Full	2008/01/16	JCVI_EDISG_1.0	TIGR	GCA_000209125.2	identical	https://ftp.ncbi.nlm.nih.gov/genomes/all/GCF/000/209/125/GCF_000209125.1_JCVI_EDISG_1.0	na	na	na	haploid	protozoa	30633164	30503664	24.0	0	12258	13553	TIGR	Annotation submitted by TIGR	09/12/12	8814	8811	0	na
GCF_000211835.1	PRJNA224116	SAMN02469410	AEGR00000000.1	representative genome	887062	80880	Hylemonella gracilis ATCC 19624	strain=ATCC 19624	na	latest	Contig	Major	Full	2011/05/03	ASM21183v1	California Institute of Technology	GCA_000211835.2	identical	https://ftp.ncbi.nlm.nih.gov/genomes/all/GCF/000/211/835/GCF_000211835.1_ASM21183v1	na	assembly from type material	na	haploid	bacteria	3618708	3618708	65.0	0	115	115	NCBI RefSeq	NCBI Prokaryotic Genome Annotation Pipeline (PGAP)	02/12/23	3386	3276	49	21673657
GCF_000211815.1	PRJNA224116	SAMN02471690	AEPQ00000000.1	representative genome	489825	1155739	Moorena producens 3L	strain=3L	na	latest	Scaffold	Major	Full	2011/05/09	ASM21181v1	University of California, San Diego, Scripps Institution of Oceanography	GCA_000211815.1	identical	https://ftp.ncbi.nlm.nih.gov/genomes/all/GCF/000/211/815/GCF_000211815.1_ASM21181v1	na	assembly from type material	na	haploid	bacteria	8478612	8389406	43.5	0	161	287	NCBI RefSeq	NCBI Prokaryotic Genome Annotation Pipeline (PGAP)	12/07/22	7494	7020	71	21555588
GCF_000175215.2	PRJNA224116	SAMN00002561	na	representative genome	573065	78587	Asticcacaulis excentricus CB 48	strain=CS 48	na	latest	Complete Genome	Major	Full	2010/12/22	ASM17521v2	US DOE Joint Genome Institute (JGI-PGF)	GCA_000175215.2	identical	https://ftp.ncbi.nlm.nih.gov/genomes/all/GCF/000/175/215/GCF_000175215.2_ASM17521v2	na	assembly from type material	na	haploid	bacteria	4308776	4308776	59.5	4	4	4	NCBI RefSeq	NCBI Prokaryotic Genome Annotation Pipeline (PGAP)	05/02/23	3860	3768	62	na
GCF_000212915.1	PRJNA224116	SAMN02256469	AFFW00000000.1	representative genome	679937	151276	Bacteroides coprosuis DSM 18011	strain=DSM 18011	na	latest	Chromosome	Major	Full	2011/05/12	ASM21291v1	US DOE Joint Genome Institute (JGI-PGF)	GCA_000212915.1	identical	https://ftp.ncbi.nlm.nih.gov/genomes/all/GCF/000/212/915/GCF_000212915.1_ASM21291v1	na	assembly from type material	na	haploid	bacteria	2991798	2991698	34.5	1	1	2	NCBI RefSeq	NCBI Prokaryotic Genome Annotation Pipeline (PGAP)	05/02/23	2546	2431	79	21677860
GCF_000213575.1	PRJNA224116	SAMN02463863	ADLW00000000.1	representative genome	742767	163665	Dysgonomonas mossii DSM 22836	strain=DSM 22836	na	latest	Scaffold	Major	Full	2011/05/18	Dysg_moss_DSM_V1	Broad Institute	GCA_000213575.1	identical	https://ftp.ncbi.nlm.nih.gov/genomes/all/GCF/000/213/575/GCF_000213575.1_Dysg_moss_DSM_V1	na	assembly from type material	na	haploid	bacteria	3954365	3951265	37.0	0	28	39	NCBI RefSeq	NCBI Prokaryotic Genome Annotation Pipeline (PGAP)	03/24/23	3429	3335	63	na
GCF_000213555.1	PRJNA224116	SAMN02463862	ADLV00000000.1	representative genome	742766	156974	Dysgonomonas gadei ATCC BAA-286	strain=ATCC BAA-286	na	latest	Scaffold	Major	Full	2011/05/18	Dysg_gade_ATCC_V1	Broad Institute	GCA_000213555.1	identical	https://ftp.ncbi.nlm.nih.gov/genomes/all/GCF/000/213/555/GCF_000213555.1_Dysg_gade_ATCC_V1	na	assembly from type material	na	haploid	bacteria	5176087	5165995	39.5	0	25	65	NCBI RefSeq	NCBI Prokaryotic Genome Annotation Pipeline (PGAP)	05/02/23	4136	4038	53	na
GCF_000002655.1	PRJNA14003	SAMN00115746	AAHF00000000.1	representative genome	330879	746128	Aspergillus fumigatus Af293	strain=Af293	na	latest	Chromosome	Major	Full	2005/06/10	ASM265v1	J. Craig Venter Institute	GCA_000002655.1	identical	https://ftp.ncbi.nlm.nih.gov/genomes/all/GCF/000/002/655/GCF_000002655.1_ASM265v1	na	na	na	haploid	fungi	29384958	28809958	49.5	8	8	19	J. Craig Venter Institute	Annotation submitted by J. Craig Venter Institute	04/18/22	9915	9630	228	16372009
GCF_000214175.1	PRJNA224116	SAMN02603151	na	representative genome	443218	639313	Hoyosella subflava DQS3-9A1	strain=DQS3-9A1	na	latest	Complete Genome	Major	Full	2011/05/20	ASM21417v1	College of Engineering, Peking University	GCA_000214175.1	identical	https://ftp.ncbi.nlm.nih.gov/genomes/all/GCF/000/214/175/GCF_000214175.1_ASM21417v1	na	assembly from type material	na	haploid	bacteria	4863490	4863490	62.0	3	3	3	NCBI RefSeq	NCBI Prokaryotic Genome Annotation Pipeline (PGAP)	04/16/23	4577	4460	57	21725023
GCF_000189775.2	PRJNA224116	SAMN00204087	na	representative genome	858215	29329	Thermoanaerobacterium xylanolyticum LX-11	strain=LX-11	na	latest	Complete Genome	Major	Full	2011/05/17	ASM18977v3	US DOE Joint Genome Institute (JGI-PGF)	GCA_000189775.3	identical	https://ftp.ncbi.nlm.nih.gov/genomes/all/GCF/000/189/775/GCF_000189775.2_ASM18977v3	na	assembly from type material	na	haploid	bacteria	2534358	2534358	34.5	1	1	1	NCBI RefSeq	NCBI Prokaryotic Genome Annotation Pipeline (PGAP)	06/11/23	2493	2394	77	na
GCF_000214665.1	PRJNA224116	SAMN00713628	na	representative genome	857087	421	Methylomonas methanica MC09	strain=MC09	na	latest	Complete Genome	Major	Full	2011/05/24	ASM21466v1	US DOE Joint Genome Institute	GCA_000214665.1	identical	https://ftp.ncbi.nlm.nih.gov/genomes/all/GCF/000/214/665/GCF_000214665.1_ASM21466v1	na	na	na	haploid	bacteria	5051681	5051681	51.0	1	1	1	NCBI RefSeq	NCBI Prokaryotic Genome Annotation Pipeline (PGAP)	02/22/23	4621	4521	58	22123758
GCF_000215705.1	PRJNA224116	SAMN02603053	na	representative genome	365046	94132	Ramlibacter tataouinensis TTB310	strain=TTB310	na	latest	Complete Genome	Major	Full	2011/06/03	ASM21570v1	CEA-CNRS	GCA_000215705.1	identical	https://ftp.ncbi.nlm.nih.gov/genomes/all/GCF/000/215/705/GCF_000215705.1_ASM21570v1	na	assembly from type material	na	haploid	bacteria	4070193	4070193	69.5	1	1	1	NCBI RefSeq	NCBI Prokaryotic Genome Annotation Pipeline (PGAP)	03/12/23	3999	3912	49	21912644
GCF_000217795.1	PRJNA224116	SAMN02232057	na	representative genome	667014	171695	Thermodesulfatator indicus DSM 15286	strain=DSM 15286	na	latest	Complete Genome	Major	Full	2011/06/10	ASM21779v1	US DOE Joint Genome Institute (JGI-PGF)	GCA_000217795.1	identical	https://ftp.ncbi.nlm.nih.gov/genomes/all/GCF/000/217/795/GCF_000217795.1_ASM21779v1	na	assembly from type material	na	haploid	bacteria	2322224	2322224	42.0	1	1	1	NCBI RefSeq	NCBI Prokaryotic Genome Annotation Pipeline (PGAP)	05/02/23	2287	2217	60	22768359
GCF_000218855.1	PRJNA224116	SAMN02603396	na	representative genome	991791	1488	Clostridium acetobutylicum DSM 1731	strain=DSM 1731	na	latest	Complete Genome	Major	Full	2011/06/17	ASM21885v1	Institute Of Microbiology Chinese Academy of Sciences	GCA_000218855.1	identical	https://ftp.ncbi.nlm.nih.gov/genomes/all/GCF/000/218/855/GCF_000218855.1_ASM21885v1	na	na	na	haploid	bacteria	4145581	4145581	30.5	3	3	3	NCBI RefSeq	NCBI Prokaryotic Genome Annotation Pipeline (PGAP)	04/12/23	3987	3848	112	21742891
GCF_000219045.1	PRJNA224116	SAMN02603541	na	representative genome	573569	573569	Francisella salina	strain=TX07-7308	na	latest	Complete Genome	Major	Full	2011/06/20	ASM21904v1	Los Alamos National Laboratory	GCA_000219045.1	identical	https://ftp.ncbi.nlm.nih.gov/genomes/all/GCF/000/219/045/GCF_000219045.1_ASM21904v1	na	assembly from type material	na	haploid	bacteria	2035931	2035931	32.5	1	1	1	NCBI RefSeq	NCBI Prokaryotic Genome Annotation Pipeline (PGAP)	12/28/22	2005	1930	53	na
GCF_000218235.1	PRJNA224116	SAMN02256517	AFJE00000000.1	representative genome	688246	310514	Hallella multisaccharivorax DSM 17128	strain=DSM 17128	na	latest	Scaffold	Major	Full	2011/06/14	ASM21823v1	US DOE Joint Genome Institute (JGI-PGF)	GCA_000218235.1	identical	https://ftp.ncbi.nlm.nih.gov/genomes/all/GCF/000/218/235/GCF_000218235.1_ASM21823v1	na	assembly from type material	na	haploid	bacteria	3388644	3387524	48.0	0	3	25	NCBI RefSeq	NCBI Prokaryotic Genome Annotation Pipeline (PGAP)	02/10/23	2840	2666	73	22180809
GCF_000176035.2	PRJNA224116	SAMN02232036	na	representative genome	536019	593909	Mesorhizobium opportunistum WSM2075	strain=WSM2075	na	latest	Complete Genome	Major	Full	2011/06/14	ASM17603v2	US DOE Joint Genome Institute (JGI-PGF)	GCA_000176035.2	identical	https://ftp.ncbi.nlm.nih.gov/genomes/all/GCF/000/176/035/GCF_000176035.2_ASM17603v2	na	assembly from type material	na	haploid	bacteria	6884444	6884444	62.5	1	1	1	NCBI RefSeq	NCBI Prokaryotic Genome Annotation Pipeline (PGAP)	04/30/23	6701	6515	63	na
GCF_000215995.1	PRJNA224116	SAMN02603867	na	representative genome	529709	1008460	Pyrococcus yayanosii CH1	strain=CH1	na	latest	Complete Genome	Major	Full	2011/06/07	ASM21599v1	Shanghai JiaoTong University	GCA_000215995.1	identical	https://ftp.ncbi.nlm.nih.gov/genomes/all/GCF/000/215/995/GCF_000215995.1_ASM21599v1	na	assembly from type material	na	haploid	archaea	1716818	1716818	51.5	1	1	1	NCBI RefSeq	NCBI Prokaryotic Genome Annotation Pipeline (PGAP)	08/21/22	1952	1851	61	21705594
GCF_000218565.1	PRJNA224116	SAMN02603254	na	representative genome	504832	40137	Afipia carboxidovorans OM5	strain=OM5	na	latest	Complete Genome	Major	Full	2011/06/15	ASM21856v1	Georg-August Universität Göttingen	GCA_000218565.1	identical	https://ftp.ncbi.nlm.nih.gov/genomes/all/GCF/000/218/565/GCF_000218565.1_ASM21856v1	na	assembly from type material	na	haploid	bacteria	3896074	3896074	62.0	3	3	3	NCBI RefSeq	NCBI Prokaryotic Genome Annotation Pipeline (PGAP)	04/09/23	3748	3665	58	7721710;10433972;9324252;14644498;21742883
GCF_000149615.1	PRJNA17637	SAMN02953635	AAJN00000000.1	representative genome	341663	33178	Aspergillus terreus NIH2624	strain=NIH2624	na	latest	Scaffold	Major	Full	2006/09/08	ASM14961v1	Broad Institute	GCA_000149615.1	identical	https://ftp.ncbi.nlm.nih.gov/genomes/all/GCF/000/149/615/GCF_000149615.1_ASM14961v1	na	na	na	haploid	fungi	29331195	29197939	52.5	0	26	267	Broad Institute	Annotation submitted by Broad Institute	09/12/12	10551	10401	147	na
GCF_000215975.1	PRJNA224116	SAMN02232058	na	representative genome	795359	1295609	Thermodesulfobacterium geofontis OPF15	strain=OPF15	na	latest	Complete Genome	Major	Full	2011/06/07	ASM21597v1	US DOE Joint Genome Institute	GCA_000215975.1	identical	https://ftp.ncbi.nlm.nih.gov/genomes/all/GCF/000/215/975/GCF_000215975.1_ASM21597v1	na	assembly from type material	na	haploid	bacteria	1634377	1634377	30.5	1	1	1	NCBI RefSeq	NCBI Prokaryotic Genome Annotation Pipeline (PGAP)	12/18/22	1693	1631	52	23580711
GCF_000178115.2	PRJNA224116	SAMN00008641	na	representative genome	663278	253239	Ethanoligenens harbinense YUAN-3	strain=YUAN-3	na	latest	Complete Genome	Major	Full	2010/12/27	ASM17811v2	US DOE Joint Genome Institute (JGI-PGF)	GCA_000178115.2	identical	https://ftp.ncbi.nlm.nih.gov/genomes/all/GCF/000/178/115/GCF_000178115.2_ASM17811v2	na	assembly from type material	na	haploid	bacteria	3008576	3008576	55.5	1	1	1	NCBI RefSeq	NCBI Prokaryotic Genome Annotation Pipeline (PGAP)	04/12/23	2869	2764	76	na
GCF_000218895.1	PRJNA224116	SAMN02232050	na	representative genome	761193	106	Runella slithyformis DSM 19594	strain=DSM 19594	na	latest	Complete Genome	Major	Full	2011/06/17	ASM21889v1	US DOE Joint Genome Institute (JGI-PGF)	GCA_000218895.1	identical	https://ftp.ncbi.nlm.nih.gov/genomes/all/GCF/000/218/895/GCF_000218895.1_ASM21889v1	na	assembly from type material	na	haploid	bacteria	6919729	6919729	46.0	6	6	6	NCBI RefSeq	NCBI Prokaryotic Genome Annotation Pipeline (PGAP)	10/05/22	5864	5779	51	22768358
GCF_000217815.1	PRJNA224116	SAMN02232059	na	representative genome	688269	119394	Pseudothermotoga thermarum DSM 5069	strain=DSM 5069	na	latest	Complete Genome	Major	Full	2011/06/10	ASM21781v1	US DOE Joint Genome Institute (JGI-PGF)	GCA_000217815.1	identical	https://ftp.ncbi.nlm.nih.gov/genomes/all/GCF/000/217/815/GCF_000217815.1_ASM21781v1	na	assembly from type material	na	haploid	bacteria	2039943	2039943	40.0	1	1	1	NCBI RefSeq	NCBI Prokaryotic Genome Annotation Pipeline (PGAP)	05/02/23	2072	2001	52	na
GCF_000165365.1	PRJNA16136	SAMN02953620	AAGK00000000.1	representative genome	333668	5875	Theileria parva strain Muguga	strain=Muguga	na	latest	Chromosome	Major	Full	2005/06/30	ASM16536v1	TIGR	GCA_000165365.1	identical	https://ftp.ncbi.nlm.nih.gov/genomes/all/GCF/000/165/365/GCF_000165365.1_ASM16536v1	na	na	na	haploid	protozoa	8308027	8308027	34.0	4	8	8	TIGR	Annotation submitted by TIGR	09/13/12	4141	4061	80	15994558;32245418
GCF_000178975.2	PRJNA224116	SAMN00013395	na	representative genome	1198114	940615	Granulicella tundricola MP5ACTX9	strain=MP5ACTX9	na	latest	Complete Genome	Major	Full	2011/02/02	ASM17897v2	US DOE Joint Genome Institute (JGI-PGF)	GCA_000178975.2	identical	https://ftp.ncbi.nlm.nih.gov/genomes/all/GCF/000/178/975/GCF_000178975.2_ASM17897v2	na	assembly from type material	na	haploid	bacteria	5503984	5503984	59.5	6	6	6	NCBI RefSeq	NCBI Prokaryotic Genome Annotation Pipeline (PGAP)	12/29/22	4705	4604	53	na
GCF_000217655.1	PRJNA224116	SAMN02603006	na	representative genome	545776	53435	Treponema paraluiscuniculi Cuniculi A	strain=Cuniculi A	na	latest	Complete Genome	Major	Full	2011/06/09	ASM21765v1	Baylor College of Medicine	GCA_000217655.1	identical	https://ftp.ncbi.nlm.nih.gov/genomes/all/GCF/000/217/655/GCF_000217655.1_ASM21765v1	na	assembly designated as reftype	na	haploid	bacteria	1133390	1133390	52.5	1	1	1	NCBI RefSeq	NCBI Prokaryotic Genome Annotation Pipeline (PGAP)	03/12/23	1036	966	54	21655244
GCF_000219125.1	PRJNA224116	SAMN02469409	AFGF00000000.1	representative genome	1009370	2374	Acetonema longum DSM 6540	strain=DSM 6540	na	latest	Scaffold	Major	Full	2011/06/22	ASM21912v1	California Institute of Technology	GCA_000219125.2	identical	https://ftp.ncbi.nlm.nih.gov/genomes/all/GCF/000/219/125/GCF_000219125.1_ASM21912v1	na	assembly from type material	na	haploid	bacteria	4323011	4323001	50.0	0	296	296	NCBI RefSeq	NCBI Prokaryotic Genome Annotation Pipeline (PGAP)	02/22/23	4174	4035	72	21673657
GCF_000235885.1	PRJNA224116	SAMN02299453	AFZZ00000000.1	representative genome	1002367	363265	Prevotella stercorea DSM 18206	strain=DSM 18206	na	latest	Scaffold	Major	Full	2011/11/18	ASM23588v1	Washington University Genome Center	GCA_000235885.1	identical	https://ftp.ncbi.nlm.nih.gov/genomes/all/GCF/000/235/885/GCF_000235885.1_ASM23588v1	na	assembly from type material	na	haploid	bacteria	3097322	3092669	48.5	0	148	263	NCBI RefSeq	NCBI Prokaryotic Genome Annotation Pipeline (PGAP)	05/02/23	2698	2581	56	na
GCF_000236035.1	PRJNA224116	SAMN02471366	AGQZ00000000.1	representative genome	1072583	223527	Halomonas boliviensis LC1	strain=LC1	na	latest	Scaffold	Major	Full	2011/11/22	KUC0.1	San Simon University	GCA_000236035.1	identical	https://ftp.ncbi.nlm.nih.gov/genomes/all/GCF/000/236/035/GCF_000236035.1_KUC0.1	na	assembly from type material	na	haploid	bacteria	4208238	4136366	54.5	0	21	103	NCBI RefSeq	NCBI Prokaryotic Genome Annotation Pipeline (PGAP)	03/24/23	3853	3740	66	na
GCF_000218485.1	PRJNA224116	SAMN02470930	AFPB00000000.1	representative genome	980584	980584	Aquimarina agarivorans	strain=HQM9	na	latest	Contig	Major	Full	2011/06/14	ASM21848v2	Shandong University at Weihai	GCA_000218485.2	identical	https://ftp.ncbi.nlm.nih.gov/genomes/all/GCF/000/218/485/GCF_000218485.1_ASM21848v2	na	assembly from type material	na	haploid	bacteria	4073879	4073879	33.0	0	183	183	NCBI RefSeq	NCBI Prokaryotic Genome Annotation Pipeline (PGAP)	10/05/22	3541	3363	45	21725015
GCF_000237825.1	PRJNA224116	SAMN02261421	AHGV00000000.1	representative genome	926567	108007	Thermanaerovibrio velox DSM 12556	strain=DSM 12556	na	latest	Chromosome	Major	Full	2011/12/19	ASM23782v1	JGI	GCA_000237825.1	identical	https://ftp.ncbi.nlm.nih.gov/genomes/all/GCF/000/237/825/GCF_000237825.1_ASM23782v1	na	assembly from type material	na	haploid	bacteria	1880838	1880738	58.5	1	1	2	NCBI RefSeq	NCBI Prokaryotic Genome Annotation Pipeline (PGAP)	05/02/23	1852	1749	60	na
GCF_000243035.1	PRJNA224116	SAMN02463881	AGWK00000000.1	representative genome	883158	189723	Prevotella micans F0438	strain=F0438	na	latest	Scaffold	Major	Full	2012/01/19	Prev_mica_F0438_V1	Broad Institute	GCA_000243035.1	identical	https://ftp.ncbi.nlm.nih.gov/genomes/all/GCF/000/243/035/GCF_000243035.1_Prev_mica_F0438_V1	na	na	na	haploid	bacteria	2487950	2467372	45.5	0	12	69	NCBI RefSeq	NCBI Prokaryotic Genome Annotation Pipeline (PGAP)	10/05/22	2001	1888	56	na
GCF_000006925.2	PRJNA62907	SAMN02603599	na	reference genome	198214	623	Shigella flexneri 2a str. 301	strain=301	na	latest	Complete Genome	Major	Full	2011/08/03	ASM692v2	Microbial Genome Center of ChMPH	GCA_000006925.2	identical	https://ftp.ncbi.nlm.nih.gov/genomes/all/GCF/000/006/925/GCF_000006925.2_ASM692v2	na	na	na	haploid	bacteria	4828820	4828820	50.5	2	2	2	Microbial Genome Center of ChMPH	Annotation submitted by Microbial Genome Center of ChMPH	08/24/16	4788	4313	129	12384590
GCF_000239275.1	PRJNA224116	SAMN02299437	AGCJ00000000.1	representative genome	861450	156456	Anaeroglobus geminatus F0357	strain=F0357	na	latest	Scaffold	Major	Full	2011/12/21	ASM23927v1	Genome Sequencing Center (GSC) at Washington University (WashU) School of Medicine	GCA_000239275.1	identical	https://ftp.ncbi.nlm.nih.gov/genomes/all/GCF/000/239/275/GCF_000239275.1_ASM23927v1	na	na	na	haploid	bacteria	1798854	1794202	49.0	0	57	103	NCBI RefSeq	NCBI Prokaryotic Genome Annotation Pipeline (PGAP)	05/02/23	1915	1713	51	na
GCF_000237345.1	PRJNA79343	SAMEA2271985	na	representative genome	1064592	27288	Naumovozyma castellii CBS 4309	strain=type strain:CBS 4309	na	latest	Chromosome	Major	Full	2011/08/01	ASM23734v1	Wolfe Laboratory, Smurfit Institute of Genetics, Trinity College Dublin	GCA_000237345.1	identical	https://ftp.ncbi.nlm.nih.gov/genomes/all/GCF/000/237/345/GCF_000237345.1_ASM23734v1	na	assembly from type material	na	haploid	fungi	11219539	11219419	36.5	10	10	10	Wolfe Laboratory, Smurfit Institute of Genetics, Trinity College Dublin	Annotation submitted by Wolfe Laboratory, Smurfit Institute of Genetics, Trinity College Dublin	06/02/17	5867	5589	278	22123960
GCF_000226095.1	PRJNA79339	SAMN00739435	na	representative genome	573729	78579	Thermothelomyces thermophilus ATCC 42464	strain=ATCC 42464	na	latest	Complete Genome	Major	Full	2011/09/16	ASM22609v1	DOE Joint Genome Institute	GCA_000226095.1	identical	https://ftp.ncbi.nlm.nih.gov/genomes/all/GCF/000/226/095/GCF_000226095.1_ASM22609v1	na	na	na	haploid	fungi	38744216	38744216	51.0	7	7	7	DOE Joint Genome Institute	Annotation submitted by DOE Joint Genome Institute	09/19/20	9292	9097	192	21964414
GCF_000236665.1	PRJNA224116	SAMN02232011	na	representative genome	640081	146939	Azospira oryzae PS	strain=PS	na	latest	Complete Genome	Major	Full	2011/12/05	ASM23666v1	US DOE Joint Genome Institute (JGI-PGF)	GCA_000236665.1	identical	https://ftp.ncbi.nlm.nih.gov/genomes/all/GCF/000/236/665/GCF_000236665.1_ASM23666v1	na	assembly from synonym type material	na	haploid	bacteria	3806980	3806980	65.0	1	1	1	NCBI RefSeq	NCBI Prokaryotic Genome Annotation Pipeline (PGAP)	02/22/23	3581	3505	66	22535943
GCF_000220525.1	PRJNA224116	SAMN02470154	AFPK00000000.1	representative genome	1042376	1042376	Ochrovirga pacifica	strain=S85	na	latest	Contig	Major	Full	2011/07/12	ASM22052v2	Korea Ocean Research and Development Institute	GCA_000220525.2	identical	https://ftp.ncbi.nlm.nih.gov/genomes/all/GCF/000/220/525/GCF_000220525.1_ASM22052v2	na	assembly from type material	na	haploid	bacteria	3384629	3384629	33.5	0	77	77	NCBI RefSeq	NCBI Prokaryotic Genome Annotation Pipeline (PGAP)	10/05/22	2889	2812	56	21994933
GCF_000220155.1	PRJNA224116	SAMN02471207	AFSL00000000.1	representative genome	385682	385682	Thermophagus xiamenensis	strain=HS1	na	latest	Contig	Major	Full	2011/07/06	ASM22015v2	Key Laboratory of Marine Biogenetic Resources, Third Institute of Oceanography, State Oceanic Administration	GCA_000220155.2	identical	https://ftp.ncbi.nlm.nih.gov/genomes/all/GCF/000/220/155/GCF_000220155.1_ASM22015v2	na	assembly from type material	na	haploid	bacteria	3863529	3863529	39.0	0	114	114	NCBI RefSeq	NCBI Prokaryotic Genome Annotation Pipeline (PGAP)	08/21/22	2949	2881	49	21914884
GCF_000241055.1	PRJNA224116	SAMN02471115	AFVZ00000000.1	representative genome	1045004	336988	Oenococcus kitaharae DSM 17330	strain=DSM 17330	na	latest	Chromosome	Major	Full	2012/01/05	ASM24105v1	The Australian Wine Research Institute	GCA_000241055.1	identical	https://ftp.ncbi.nlm.nih.gov/genomes/all/GCF/000/241/055/GCF_000241055.1_ASM24105v1	na	assembly from type material	na	haploid	bacteria	1842238	1842138	42.5	2	2	2	NCBI RefSeq	NCBI Prokaryotic Genome Annotation Pipeline (PGAP)	04/12/23	1874	1795	54	22235313
GCF_000236905.1	PRJNA79335	SAMEA2272094	na	representative genome	1071381	113608	Tetrapisispora phaffii CBS 4417	strain=type strain:CBS 4417	na	latest	Chromosome	Major	Full	2011/11/17	ASM23690v1	Wolfe Laboratory, Smurfit Institute of Genetics, Trinity College Dublin, Ireland	GCA_000236905.1	identical	https://ftp.ncbi.nlm.nih.gov/genomes/all/GCF/000/236/905/GCF_000236905.1_ASM23690v1	na	assembly from type material	na	haploid	fungi	12115070	12099635	33.5	16	17	17	Wolfe Laboratory, Smurfit Institute of Genetics, Trinity College Dublin, Ireland	Annotation submitted by Wolfe Laboratory, Smurfit Institute of Genetics, Trinity College Dublin, Ireland	06/02/17	5462	5252	210	22123960
GCF_000241265.1	PRJNA224116	SAMD00041783	BAEE00000000.1	representative genome	1073574	263909	Gordonia araii NBRC 100433	strain=NBRC 100433	na	latest	Contig	Major	Full	2011/11/25	ASM24126v2	National Institute of Technology and Evaluation	GCA_000241265.2	identical	https://ftp.ncbi.nlm.nih.gov/genomes/all/GCF/000/241/265/GCF_000241265.1_ASM24126v2	na	assembly from type material	na	haploid	bacteria	3906554	3906554	68.0	0	98	98	NCBI RefSeq	NCBI Prokaryotic Genome Annotation Pipeline (PGAP)	05/02/23	3812	3690	52	na
GCF_000166195.2	PRJNA224116	SAMN02256535	AEIH00000000.2	representative genome	714943	423351	Mucilaginibacter paludis DSM 18603	strain=DSM 18603	na	latest	Chromosome	Major	Full	2012/01/24	ASM16619v3	US DOE Joint Genome Institute (JGI-PGF)	GCA_000166195.3	identical	https://ftp.ncbi.nlm.nih.gov/genomes/all/GCF/000/166/195/GCF_000166195.2_ASM16619v3	na	assembly from type material	na	haploid	bacteria	8408322	8407722	42.5	1	1	7	NCBI RefSeq	NCBI Prokaryotic Genome Annotation Pipeline (PGAP)	10/05/22	7072	6960	70	na
GCF_000243015.1	PRJNA224116	SAMN02463943	AGEK00000000.1	representative genome	999422	439703	Prevotella maculosa OT 289	strain=OT 289	na	latest	Scaffold	Major	Full	2012/01/19	Prev_macu_OT_289_V1	Broad Institute	GCA_000243015.1	identical	https://ftp.ncbi.nlm.nih.gov/genomes/all/GCF/000/243/015/GCF_000243015.1_Prev_macu_OT_289_V1	na	na	na	haploid	bacteria	3151214	3134147	47.5	0	21	54	NCBI RefSeq	NCBI Prokaryotic Genome Annotation Pipeline (PGAP)	04/27/23	2483	2394	56	na
GCF_000245755.1	PRJNA224116	SAMN02596728	AGEI00000000.1	representative genome	883114	40091	Helcococcus kunzii ATCC 51366	strain=ATCC 51366	na	latest	Scaffold	Major	Full	2012/02/07	Helc_kunz_ATCC_51366_V1	Broad Institute	GCA_000245755.1	identical	https://ftp.ncbi.nlm.nih.gov/genomes/all/GCF/000/245/755/GCF_000245755.1_Helc_kunz_ATCC_51366_V1	na	assembly from type material	na	haploid	bacteria	2096464	2083191	29.0	0	2	39	NCBI RefSeq	NCBI Prokaryotic Genome Annotation Pipeline (PGAP)	05/02/23	1898	1835	41	na
GCF_000243315.1	PRJNA224116	SAMN02261413	AHKJ00000000.1	representative genome	671065	1111107	Metallosphaera yellowstonensis MK1	strain=MK1	na	latest	Scaffold	Major	Full	2012/01/23	ASM24331v1	JGI	GCA_000243315.1	identical	https://ftp.ncbi.nlm.nih.gov/genomes/all/GCF/000/243/315/GCF_000243315.1_ASM24331v1	na	na	na	haploid	archaea	2817452	2807552	47.5	0	21	120	NCBI RefSeq	NCBI Prokaryotic Genome Annotation Pipeline (PGAP)	05/02/23	3309	2907	53	na
GCF_000244895.1	PRJNA224116	SAMN02261386	AHLV00000000.1	representative genome	768710	339862	Desulfosporosinus youngiae DSM 17734	strain=DSM 17734	na	latest	Chromosome	Major	Full	2012/02/01	ASM24489v1	JGI	GCA_000244895.1	identical	https://ftp.ncbi.nlm.nih.gov/genomes/all/GCF/000/244/895/GCF_000244895.1_ASM24489v1	na	assembly from type material	na	haploid	bacteria	5660978	5660678	44.0	1	1	4	NCBI RefSeq	NCBI Prokaryotic Genome Annotation Pipeline (PGAP)	05/14/23	5392	5185	112	na
GCF_000182745.2	PRJNA224116	SAMD00060987	na	representative genome	634177	1177712	Komagataeibacter medellinensis NBRC 3288	strain=NBRC 3288	na	latest	Complete Genome	Major	Full	2011/09/25	ASM18274v1	National Institute of Technology and Evaluation	GCA_000182745.1	identical	https://ftp.ncbi.nlm.nih.gov/genomes/all/GCF/000/182/745/GCF_000182745.2_ASM18274v1	na	assembly from type material	na	haploid	bacteria	3513191	3513191	60.5	8	8	8	NCBI RefSeq	NCBI Prokaryotic Genome Annotation Pipeline (PGAP)	12/24/22	3378	3172	76	22123756
GCF_000243455.1	PRJNA224116	SAMN02261372	AGJL00000000.1	representative genome	647171	213185	Methanotorris formicicus Mc-S-70	strain=Mc-S-70	na	latest	Contig	Major	Full	2012/01/23	ASM24345v2	JGI	GCA_000243455.2	identical	https://ftp.ncbi.nlm.nih.gov/genomes/all/GCF/000/243/455/GCF_000243455.1_ASM24345v2	na	assembly from type material	na	haploid	archaea	1818783	1818783	32.0	0	121	121	NCBI RefSeq	NCBI Prokaryotic Genome Annotation Pipeline (PGAP)	05/02/23	2034	1926	43	na
GCF_000243255.1	PRJNA224116	SAMN02261391	AHKP00000000.1	representative genome	937775	2315	Methanoplanus limicola DSM 2279	strain=DSM 2279	na	latest	Chromosome	Major	Full	2012/01/24	ASM24325v1	JGI	GCA_000243255.1	identical	https://ftp.ncbi.nlm.nih.gov/genomes/all/GCF/000/243/255/GCF_000243255.1_ASM24325v1	na	assembly from type material	na	haploid	archaea	3200946	3200246	42.0	1	1	8	NCBI RefSeq	NCBI Prokaryotic Genome Annotation Pipeline (PGAP)	05/02/23	3107	3016	65	na
GCF_000244955.1	PRJNA224116	SAMN02261396	AHLX00000000.1	representative genome	882083	632569	Saccharomonospora marina XMU15	strain=XMU15	na	latest	Chromosome	Major	Full	2012/02/03	ASM24495v1	JGI	GCA_000244955.1	identical	https://ftp.ncbi.nlm.nih.gov/genomes/all/GCF/000/244/955/GCF_000244955.1_ASM24495v1	na	assembly from type material	na	haploid	bacteria	5965593	5964893	68.5	1	1	8	NCBI RefSeq	NCBI Prokaryotic Genome Annotation Pipeline (PGAP)	12/29/22	5759	5619	60	22768369
GCF_000247715.1	PRJNA224116	SAMN02603285	na	representative genome	1112204	84595	Gordonia polyisoprenivorans VH2	strain=VH2	na	latest	Complete Genome	Major	Full	2012/02/16	ASM24771v1	Goettingen Genomics Laboratory	GCA_000247715.1	identical	https://ftp.ncbi.nlm.nih.gov/genomes/all/GCF/000/247/715/GCF_000247715.1_ASM24771v1	na	na	na	haploid	bacteria	5844299	5844299	66.5	2	2	2	NCBI RefSeq	NCBI Prokaryotic Genome Annotation Pipeline (PGAP)	02/22/23	5243	5111	62	22327575
GCF_000178875.2	PRJNA224116	SAMN00016780	na	representative genome	693973	62322	Shewanella baltica OS678	strain=OS678	na	latest	Complete Genome	Major	Full	2010/12/21	ASM17887v2	US DOE Joint Genome Institute (JGI-PGF)	GCA_000178875.2	identical	https://ftp.ncbi.nlm.nih.gov/genomes/all/GCF/000/178/875/GCF_000178875.2_ASM17887v2	na	na	na	haploid	bacteria	5368767	5368767	46.0	2	2	2	NCBI RefSeq	NCBI Prokaryotic Genome Annotation Pipeline (PGAP)	08/21/22	4656	4461	141	22328742
GCF_000255295.1	PRJNA224116	SAMN02603593	na	representative genome	1144275	184914	Corallococcus coralloides DSM 2259	strain=DSM 2259	na	latest	Complete Genome	Major	Full	2012/03/20	ASM25529v1	Max Planck Institute for Terrestrial Microbiology	GCA_000255295.1	identical	https://ftp.ncbi.nlm.nih.gov/genomes/all/GCF/000/255/295/GCF_000255295.1_ASM25529v1	na	assembly from type material	na	haploid	bacteria	10080619	10080619	69.5	1	1	1	NCBI RefSeq	NCBI Prokaryotic Genome Annotation Pipeline (PGAP)	02/12/23	8151	8025	73	22582372
GCF_000242595.2	PRJNA224116	SAMN02232053	na	representative genome	889378	46355	Spirochaeta africana DSM 8902	strain=DSM 8902	na	latest	Complete Genome	Major	Full	2012/04/02	ASM24259v3	DOE Joint Genome Institute	GCA_000242595.3	identical	https://ftp.ncbi.nlm.nih.gov/genomes/all/GCF/000/242/595/GCF_000242595.2_ASM24259v3	na	assembly from type material	na	haploid	bacteria	3285855	3285855	57.5	1	1	1	NCBI RefSeq	NCBI Prokaryotic Genome Annotation Pipeline (PGAP)	05/02/23	2859	2796	58	na
GCF_000235405.2	PRJNA224116	SAMN02232021	na	representative genome	771875	93466	Fervidobacterium pennivorans DSM 9078	strain=DSM 9078	na	latest	Complete Genome	Major	Full	2012/04/02	ASM23540v3	DOE Joint Genome Institute	GCA_000235405.3	identical	https://ftp.ncbi.nlm.nih.gov/genomes/all/GCF/000/235/405/GCF_000235405.2_ASM23540v3	na	assembly from type material	na	haploid	bacteria	2166381	2166381	38.5	1	1	1	NCBI RefSeq	NCBI Prokaryotic Genome Annotation Pipeline (PGAP)	05/02/23	2050	1976	57	na
GCF_000222975.1	PRJNA224116	SAMN02603531	na	representative genome	1035377	632	Yersinia pestis A1122	strain=A1122	na	latest	Complete Genome	Major	Full	2011/08/05	ASM22297v1	Los Alamos National Lab	GCA_000222975.1	identical	https://ftp.ncbi.nlm.nih.gov/genomes/all/GCF/000/222/975/GCF_000222975.1_ASM22297v1	na	na	na	haploid	bacteria	4658411	4658411	47.5	3	3	3	NCBI RefSeq	NCBI Prokaryotic Genome Annotation Pipeline (PGAP)	04/07/23	4234	3973	96	na
GCF_000242255.2	PRJNA224116	SAMN02261415	na	representative genome	767434	81475	Frateuria aurantia DSM 6220	strain=DSM 6220	na	latest	Complete Genome	Major	Full	2012/03/02	ASM24225v3	JGI	GCA_000242255.3	identical	https://ftp.ncbi.nlm.nih.gov/genomes/all/GCF/000/242/255/GCF_000242255.2_ASM24225v3	na	assembly from type material	na	haploid	bacteria	3603458	3603458	63.0	1	1	1	NCBI RefSeq	NCBI Prokaryotic Genome Annotation Pipeline (PGAP)	05/02/23	3256	3126	90	na
[truncated: 17,441 more rows]
