# Supplementary material for: The Naïve Bayes classifier++ for metagenomic taxonomic classification—query evaluation
Source: Bioinformatics. 2024 Dec 19;41(1):btae743. doi: 10.1093/bioinformatics/btae743 (PMC11729721; doi:10.1093/bioinformatics/btae743)
Supplement: btae743_Supplementary_Data [file btae743_supplementary_data.zip › basic_assembly_summary.csv]

#assembly_accession	bioproject	biosample	wgs_master	refseq_category	taxid	species_taxid	organism_name	infraspecific_name	isolate	version_status	assembly_level	release_type	genome_rep	seq_rel_date	asm_name	asm_submitter	gbrs_paired_asm	paired_asm_comp	ftp_path	excluded_from_refseq	relation_to_type_material	asm_not_live_date	assembly_type	group	genome_size	genome_size_ungapped	gc_percent	replicon_count	scaffold_count	contig_count	annotation_provider	annotation_name	annotation_date	total_gene_count	protein_coding_gene_count	non_coding_gene_count	pubmed_id
GCF_000006765.1	PRJNA57945	SAMN02603714	na	reference genome	208964	287	Pseudomonas aeruginosa PAO1	strain=PAO1	na	latest	Complete Genome	Major	Full	2006/07/07	ASM676v1	PathoGenesis Corporation	GCA_000006765.1	identical	https://ftp.ncbi.nlm.nih.gov/genomes/all/GCF/000/006/765/GCF_000006765.1_ASM676v1	na	na	na	haploid	bacteria	6264404	6264404	66.5	1	1	1	PathoGenesis Corporation	Annotation submitted by PathoGenesis Corporation	01/24/19	5697	5572	106	12644476;12644477;10984043;15716452;15608211;15908409;17015649;15995206;18978025;16030221
GCF_000007065.1	PRJNA224116	SAMN02603290	na	representative genome	192952	2209	Methanosarcina mazei Go1	strain=Go1	na	latest	Complete Genome	Major	Full	2002/05/20	ASM706v1	Gottingen Genomics Laboratory	GCA_000007065.1	identical	https://ftp.ncbi.nlm.nih.gov/genomes/all/GCF/000/007/065/GCF_000007065.1_ASM706v1	na	na	na	haploid	archaea	4096345	4096345	41.0	1	1	1	NCBI RefSeq	NCBI Prokaryotic Genome Annotation Pipeline (PGAP)	11/01/22	3506	3362	68	12125824
GCF_000007025.1	PRJNA224116	SAMN02603141	na	representative genome	272944	781	Rickettsia conorii str. Malish 7	strain=Malish 7	na	latest	Complete Genome	Major	Full	2002/11/25	ASM702v1	CNRS	GCA_000007025.1	identical	https://ftp.ncbi.nlm.nih.gov/genomes/all/GCF/000/007/025/GCF_000007025.1_ASM702v1	na	assembly from type material	na	haploid	bacteria	1268755	1268755	32.0	1	1	1	NCBI RefSeq	NCBI Prokaryotic Genome Annotation Pipeline (PGAP)	12/07/22	1459	1354	40	11030655;11557893
GCF_000007125.1	PRJNA224116	SAMN02603416	na	representative genome	224914	29459	Brucella melitensis bv. 1 str. 16M	strain=16M	na	latest	Complete Genome	Major	Full	2001/12/28	ASM712v1	Integrated Genomics	GCA_000007125.1	identical	https://ftp.ncbi.nlm.nih.gov/genomes/all/GCF/000/007/125/GCF_000007125.1_ASM712v1	na	assembly from type material	na	haploid	bacteria	3294931	3294931	57.0	2	2	2	NCBI RefSeq	NCBI Prokaryotic Genome Annotation Pipeline (PGAP)	03/24/23	3204	2922	67	11756688
GCF_000007245.1	PRJNA224116	SAMN02603844	na	representative genome	183190	2371	Xylella fastidiosa Temecula1	strain=Temecula1	na	latest	Complete Genome	Major	Full	2003/01/29	ASM724v1	Sao Paulo state (Brazil) Consortium	GCA_000007245.1	identical	https://ftp.ncbi.nlm.nih.gov/genomes/all/GCF/000/007/245/GCF_000007245.1_ASM724v1	na	na	na	haploid	bacteria	2521148	2521148	51.5	2	2	2	NCBI RefSeq	NCBI Prokaryotic Genome Annotation Pipeline (PGAP)	03/24/23	2259	2162	59	12533478
GCF_000006605.1	PRJNA224116	SAMEA3283089	na	representative genome	306537	38289	Corynebacterium jeikeium K411	strain=K411 = NCTC 11915	na	latest	Complete Genome	Major	Full	2005/06/27	ASM660v1	Bielefeld Univ	GCA_000006605.1	identical	https://ftp.ncbi.nlm.nih.gov/genomes/all/GCF/000/006/605/GCF_000006605.1_ASM660v1	na	na	na	haploid	bacteria	2476822	2476822	61.0	2	2	2	NCBI RefSeq	NCBI Prokaryotic Genome Annotation Pipeline (PGAP)	12/30/22	2182	2061	62	15968079
GCF_000007225.1	PRJNA224116	SAMN02604075	na	representative genome	178306	13773	Pyrobaculum aerophilum str. IM2	strain=IM2	na	latest	Complete Genome	Major	Full	2002/01/24	ASM722v1	UCLA/CalTech	GCA_000007225.1	identical	https://ftp.ncbi.nlm.nih.gov/genomes/all/GCF/000/007/225/GCF_000007225.1_ASM722v1	na	assembly from type material	na	haploid	archaea	2222430	2222430	51.0	1	1	1	NCBI RefSeq	NCBI Prokaryotic Genome Annotation Pipeline (PGAP)	11/01/22	2633	2542	49	11792869
GCF_000006985.1	PRJNA224116	SAMN02604006	na	representative genome	194439	1097	Chlorobaculum tepidum TLS	strain=TLS	na	latest	Complete Genome	Major	Full	2002/07/02	ASM698v1	TIGR	GCA_000006985.1	identical	https://ftp.ncbi.nlm.nih.gov/genomes/all/GCF/000/006/985/GCF_000006985.1_ASM698v1	na	assembly from type material	na	haploid	bacteria	2154946	2154946	56.5	1	1	1	NCBI RefSeq	NCBI Prokaryotic Genome Annotation Pipeline (PGAP)	11/01/22	2094	1994	59	12093901
GCF_000007085.1	PRJNA224116	SAMN02603009	na	representative genome	273068	911092	Caldanaerobacter subterraneus subsp. tengcongensis MB4	strain=MB4	na	latest	Complete Genome	Major	Full	2002/05/14	ASM708v1	Beijing Center.HGP	GCA_000007085.1	identical	https://ftp.ncbi.nlm.nih.gov/genomes/all/GCF/000/007/085/GCF_000007085.1_ASM708v1	na	assembly from type material	na	haploid	bacteria	2689445	2689445	37.5	1	1	1	NCBI RefSeq	NCBI Prokaryotic Genome Annotation Pipeline (PGAP)	12/12/22	2724	2566	73	11997336
GCF_000007185.1	PRJNA224116	SAMN02603235	na	representative genome	190192	2320	Methanopyrus kandleri AV19	strain=AV19	na	latest	Complete Genome	Major	Full	2002/04/03	ASM718v1	Fidelity Systems	GCA_000007185.1	identical	https://ftp.ncbi.nlm.nih.gov/genomes/all/GCF/000/007/185/GCF_000007185.1_ASM718v1	na	assembly from type material	na	haploid	archaea	1694969	1694969	61.0	1	1	1	NCBI RefSeq	NCBI Prokaryotic Genome Annotation Pipeline (PGAP)	02/05/23	1822	1774	40	11930014
GCF_000015565.1	PRJNA224116	SAMN02598379	na	representative genome	391735	364317	Verminephrobacter eiseniae EF01-2	strain=EF01-2	na	latest	Complete Genome	Major	Full	2007/01/09	ASM1556v1	DOE Joint Genome Institute	GCA_000015565.1	identical	https://ftp.ncbi.nlm.nih.gov/genomes/all/GCF/000/015/565/GCF_000015565.1_ASM1556v1	na	assembly from type material	na	haploid	bacteria	5597943	5597943	65.0	2	2	2	NCBI RefSeq	NCBI Prokaryotic Genome Annotation Pipeline (PGAP)	12/28/22	5332	5082	59	na
GCF_000015585.1	PRJNA224116	SAMN00623046	na	representative genome	349124	1053	Halorhodospira halophila SL1	strain=SL1	na	latest	Complete Genome	Major	Full	2007/01/10	ASM1558v1	DOE Joint Genome Institute	GCA_000015585.1	identical	https://ftp.ncbi.nlm.nih.gov/genomes/all/GCF/000/015/585/GCF_000015585.1_ASM1558v1	na	assembly from type material	na	haploid	bacteria	2678452	2678452	67.5	1	1	1	NCBI RefSeq	NCBI Prokaryotic Genome Annotation Pipeline (PGAP)	04/27/23	2519	2433	56	23991253
GCF_000015665.1	PRJNA224116	SAMN02603924	na	representative genome	167542	1219	Prochlorococcus marinus str. MIT 9515	strain=MIT 9515	na	latest	Complete Genome	Major	Full	2007/01/19	ASM1566v1	The Gordon and Betty Moore Foundation Marine Microbiology Initiative	GCA_000015665.1	identical	https://ftp.ncbi.nlm.nih.gov/genomes/all/GCF/000/015/665/GCF_000015665.1_ASM1566v1	na	na	na	haploid	bacteria	1704176	1704176	30.5	1	1	1	NCBI RefSeq	NCBI Prokaryotic Genome Annotation Pipeline (PGAP)	03/12/23	1924	1879	43	18159947
GCF_000015765.1	PRJNA224116	SAMN00623052	na	representative genome	410358	83984	Methanocorpusculum labreanum Z	strain=Z	na	latest	Complete Genome	Major	Full	2007/02/01	ASM1576v1	DOE Joint Genome Institute	GCA_000015765.1	identical	https://ftp.ncbi.nlm.nih.gov/genomes/all/GCF/000/015/765/GCF_000015765.1_ASM1576v1	na	assembly from type material	na	haploid	archaea	1804962	1804962	50.0	1	1	1	NCBI RefSeq	NCBI Prokaryotic Genome Annotation Pipeline (PGAP)	05/02/23	1874	1799	64	21304657
GCF_000016185.1	PRJNA224116	SAMN02603908	na	representative genome	414684	34018	Rhodospirillum centenum SW	strain=SW; ATCC 51521	na	latest	Complete Genome	Major	Full	2010/02/17	ASM1618v1	TGen	GCA_000016185.1	identical	https://ftp.ncbi.nlm.nih.gov/genomes/all/GCF/000/016/185/GCF_000016185.1_ASM1618v1	na	na	na	haploid	bacteria	4355543	4355543	70.0	1	1	1	NCBI RefSeq	NCBI Prokaryotic Genome Annotation Pipeline (PGAP)	02/11/23	3999	3909	68	20500872
GCF_000016285.1	PRJNA224116	SAMN02602976	na	representative genome	311402	3025782	Allorhizobium ampelinum S4	strain=S4	Kecskemet-Hungary; ATCC BAA-846	latest	Complete Genome	Major	Full	2009/01/27	ASM1628v1	Agrobacterium consortium	GCA_000016285.1	identical	https://ftp.ncbi.nlm.nih.gov/genomes/all/GCF/000/016/285/GCF_000016285.1_ASM1628v1	na	assembly from type material	na	haploid	bacteria	6320946	6320946	57.0	7	7	7	NCBI RefSeq	NCBI Prokaryotic Genome Annotation Pipeline (PGAP)	02/05/23	5800	5554	71	19251847
GCF_000015345.1	PRJNA224116	SAMN02603972	na	representative genome	246195	870	Dichelobacter nodosus VCS1703A	strain=VCS1703A	na	latest	Complete Genome	Major	Full	2007/05/04	ASM1534v1	TIGR	GCA_000015345.1	identical	https://ftp.ncbi.nlm.nih.gov/genomes/all/GCF/000/015/345/GCF_000015345.1_ASM1534v1	na	na	na	haploid	bacteria	1389350	1389350	44.0	1	1	1	NCBI RefSeq	NCBI Prokaryotic Genome Annotation Pipeline (PGAP)	11/26/22	1350	1287	58	17468768
GCF_000015945.1	PRJNA224116	SAMN02598390	na	representative genome	399550	2280	Staphylothermus marinus F1	strain=F1	na	latest	Complete Genome	Major	Full	2007/02/21	ASM1594v1	US DOE Joint Genome Institute	GCA_000015945.1	identical	https://ftp.ncbi.nlm.nih.gov/genomes/all/GCF/000/015/945/GCF_000015945.1_ASM1594v1	na	assembly from type material	na	haploid	archaea	1570485	1570485	35.5	1	1	1	NCBI RefSeq	NCBI Prokaryotic Genome Annotation Pipeline (PGAP)	04/24/23	1691	1636	50	21304655
GCF_000016165.1	PRJNA224116	SAMN02598304	na	representative genome	349161	59610	Desulforamulus reducens MI-1	strain=MI-1	na	latest	Complete Genome	Major	Full	2007/03/24	ASM1616v1	US DOE Joint Genome Institute	GCA_000016165.1	identical	https://ftp.ncbi.nlm.nih.gov/genomes/all/GCF/000/016/165/GCF_000016165.1_ASM1616v1	na	assembly from type material	na	haploid	bacteria	3608104	3608104	42.0	1	1	1	NCBI RefSeq	NCBI Prokaryotic Genome Annotation Pipeline (PGAP)	02/22/23	3637	3486	100	na
GCF_000015505.1	PRJNA224116	SAMN02598302	na	representative genome	365044	216465	Polaromonas naphthalenivorans CJ2	strain=CJ2	na	latest	Complete Genome	Major	Full	2007/01/04	ASM1550v1	DOE Joint Genome Institute	GCA_000015505.1	identical	https://ftp.ncbi.nlm.nih.gov/genomes/all/GCF/000/015/505/GCF_000015505.1_ASM1550v1	na	assembly from type material	na	haploid	bacteria	5366143	5366143	61.5	9	9	9	NCBI RefSeq	NCBI Prokaryotic Genome Annotation Pipeline (PGAP)	12/28/22	5174	4993	60	na
GCF_000016525.1	PRJNA224116	SAMN02604313	na	representative genome	420247	2173	Methanobrevibacter smithii ATCC 35061	strain=ATCC 35061; PS; DSMZ 861	na	latest	Complete Genome	Major	Full	2007/06/04	ASM1652v1	Washington University Center for Genome Sciences	GCA_000016525.1	identical	https://ftp.ncbi.nlm.nih.gov/genomes/all/GCF/000/016/525/GCF_000016525.1_ASM1652v1	na	assembly from type material	na	haploid	archaea	1853160	1853160	31.0	1	1	1	NCBI RefSeq	NCBI Prokaryotic Genome Annotation Pipeline (PGAP)	03/25/23	1810	1746	45	17563350
GCF_000016785.1	PRJNA224116	SAMN02598377	na	representative genome	390874	93929	Thermotoga petrophila RKU-1	strain=RKU-1	na	latest	Complete Genome	Major	Full	2007/05/18	ASM1678v1	US DOE Joint Genome Institute	GCA_000016785.1	identical	https://ftp.ncbi.nlm.nih.gov/genomes/all/GCF/000/016/785/GCF_000016785.1_ASM1678v1	na	assembly from type material	na	haploid	bacteria	1823511	1823511	46.0	1	1	1	NCBI RefSeq	NCBI Prokaryotic Genome Annotation Pipeline (PGAP)	02/22/23	1861	1799	52	19307556
GCF_000016985.1	PRJNA224116	SAMN02598282	na	representative genome	293826	208226	Alkaliphilus metalliredigens QYMF	strain=QYMF	na	latest	Complete Genome	Major	Full	2007/06/28	ASM1698v1	US DOE Joint Genome Institute	GCA_000016985.1	identical	https://ftp.ncbi.nlm.nih.gov/genomes/all/GCF/000/016/985/GCF_000016985.1_ASM1698v1	na	assembly from type material	na	haploid	bacteria	4929566	4929566	36.5	1	1	1	NCBI RefSeq	NCBI Prokaryotic Genome Annotation Pipeline (PGAP)	04/11/23	4990	4758	141	na
GCF_000016425.1	PRJNA224116	SAMN02598367	na	representative genome	369723	168695	Salinispora tropica CNB-440	strain=CNB-440	na	latest	Complete Genome	Major	Full	2007/04/17	ASM1642v1	US DOE Joint Genome Institute	GCA_000016425.1	identical	https://ftp.ncbi.nlm.nih.gov/genomes/all/GCF/000/016/425/GCF_000016425.1_ASM1642v1	na	assembly from type material	na	haploid	bacteria	5183331	5183331	69.0	1	1	1	NCBI RefSeq	NCBI Prokaryotic Genome Annotation Pipeline (PGAP)	02/22/23	4752	4560	64	19590008
GCF_000016545.1	PRJNA224116	SAMN00623033	na	representative genome	351627	44001	Caldicellulosiruptor saccharolyticus DSM 8903	strain=DSM 8903	na	latest	Complete Genome	Major	Full	2007/04/19	ASM1654v1	US DOE Joint Genome Institute	GCA_000016545.1	identical	https://ftp.ncbi.nlm.nih.gov/genomes/all/GCF/000/016/545/GCF_000016545.1_ASM1654v1	na	assembly from type material	na	haploid	bacteria	2970275	2970275	35.0	1	1	1	NCBI RefSeq	NCBI Prokaryotic Genome Annotation Pipeline (PGAP)	11/26/22	2924	2762	59	18776029
GCF_000016645.1	PRJNA224116	SAMN02598357	na	representative genome	376686	986	Flavobacterium johnsoniae UW101	strain=UW101; ATCC 17061	na	latest	Complete Genome	Major	Full	2007/05/01	ASM1664v1	US DOE Joint Genome Institute	GCA_000016645.1	identical	https://ftp.ncbi.nlm.nih.gov/genomes/all/GCF/000/016/645/GCF_000016645.1_ASM1664v1	na	assembly from type material	na	haploid	bacteria	6096872	6096872	34.0	1	1	1	NCBI RefSeq	NCBI Prokaryotic Genome Annotation Pipeline (PGAP)	10/05/22	5248	5140	83	19717629
GCF_000016745.1	PRJNA224116	SAMN02598352	na	representative genome	351605	351604	Geotalea uraniireducens Rf4	strain=Rf4	na	latest	Complete Genome	Major	Full	2007/05/11	ASM1674v1	US DOE Joint Genome Institute	GCA_000016745.1	identical	https://ftp.ncbi.nlm.nih.gov/genomes/all/GCF/000/016/745/GCF_000016745.1_ASM1674v1	na	assembly from type material	na	haploid	bacteria	5136364	5136364	54.0	1	1	1	NCBI RefSeq	NCBI Prokaryotic Genome Annotation Pipeline (PGAP)	12/12/22	4577	4470	61	na
GCF_000017545.1	PRJNA224116	SAMN00623043	na	representative genome	381764	2424	Fervidobacterium nodosum Rt17-B1	strain=Rt17-B1	na	latest	Complete Genome	Major	Full	2007/07/30	ASM1754v1	US DOE Joint Genome Institute	GCA_000017545.1	identical	https://ftp.ncbi.nlm.nih.gov/genomes/all/GCF/000/017/545/GCF_000017545.1_ASM1754v1	na	assembly from type material	na	haploid	bacteria	1948941	1948941	34.5	1	1	1	NCBI RefSeq	NCBI Prokaryotic Genome Annotation Pipeline (PGAP)	02/22/23	1871	1805	58	19307556
GCF_000017165.1	PRJNA224116	SAMN02598403	na	representative genome	406327	2187	Methanococcus vannielii SB	strain=SB	na	latest	Complete Genome	Major	Full	2007/06/29	ASM1716v1	US DOE Joint Genome Institute (JGI-PGF)	GCA_000017165.1	identical	https://ftp.ncbi.nlm.nih.gov/genomes/all/GCF/000/017/165/GCF_000017165.1_ASM1716v1	na	assembly from type material	na	haploid	archaea	1720048	1720048	31.0	1	1	1	NCBI RefSeq	NCBI Prokaryotic Genome Annotation Pipeline (PGAP)	12/28/22	1778	1713	53	na
GCF_000017265.1	PRJNA224116	SAMN02603048	na	representative genome	450851	284016	Phenylobacterium zucineum HLK1	strain=HLK1	na	latest	Complete Genome	Major	Full	2008/08/18	ASM1726v1	Cancer Institute, The Second Affiliated Hospital, Zhejiang University Medical School	GCA_000017265.1	identical	https://ftp.ncbi.nlm.nih.gov/genomes/all/GCF/000/017/265/GCF_000017265.1_ASM1726v1	na	assembly from type material	na	haploid	bacteria	4379231	4379231	71.0	2	2	2	NCBI RefSeq	NCBI Prokaryotic Genome Annotation Pipeline (PGAP)	12/18/22	4342	4249	49	18700039
GCF_000017625.1	PRJNA224116	SAMN02598409	na	representative genome	456442	358766	Methanoregula boonei 6A8	strain=6A8	na	latest	Complete Genome	Major	Full	2007/07/26	ASM1762v1	US DOE Joint Genome Institute	GCA_000017625.1	identical	https://ftp.ncbi.nlm.nih.gov/genomes/all/GCF/000/017/625/GCF_000017625.1_ASM1762v1	na	assembly from type material	na	haploid	archaea	2542943	2542943	54.5	1	1	1	NCBI RefSeq	NCBI Prokaryotic Genome Annotation Pipeline (PGAP)	12/29/22	2551	2487	54	na
GCF_000017305.1	PRJNA224116	SAMN02598259	na	representative genome	266940	131568	Kineococcus radiotolerans SRS30216 = ATCC BAA-149	strain=SRS30216	na	latest	Complete Genome	Major	Full	2008/08/14	ASM1730v1	US DOE Joint Genome Institute	GCA_000017305.1	identical	https://ftp.ncbi.nlm.nih.gov/genomes/all/GCF/000/017/305/GCF_000017305.1_ASM1730v1	na	assembly from type material	na	haploid	bacteria	4956672	4956672	74.0	3	3	3	NCBI RefSeq	NCBI Prokaryotic Genome Annotation Pipeline (PGAP)	03/10/23	4765	4678	64	na
GCF_000017805.1	PRJNA224116	SAMN02598306	na	representative genome	383372	120962	Roseiflexus castenholzii DSM 13941	strain=DSM 13941	na	latest	Complete Genome	Major	Full	2007/08/23	ASM1780v1	US DOE Joint Genome Institute	GCA_000017805.1	identical	https://ftp.ncbi.nlm.nih.gov/genomes/all/GCF/000/017/805/GCF_000017805.1_ASM1780v1	na	assembly from type material	na	haploid	bacteria	5723298	5723298	60.5	1	1	1	NCBI RefSeq	NCBI Prokaryotic Genome Annotation Pipeline (PGAP)	12/28/22	4619	4532	57	na
GCF_000018105.1	PRJNA224116	SAMN02604308	na	representative genome	329726	155978	Acaryochloris marina MBIC11017	strain=MBIC11017	na	latest	Complete Genome	Major	Full	2007/10/16	ASM1810v1	Washington University	GCA_000018105.1	identical	https://ftp.ncbi.nlm.nih.gov/genomes/all/GCF/000/018/105/GCF_000018105.1_ASM1810v1	na	assembly from type material	na	haploid	bacteria	8361599	8361599	46.5	10	10	10	NCBI RefSeq	NCBI Prokaryotic Genome Annotation Pipeline (PGAP)	12/19/22	7630	7302	84	18252824
GCF_000023705.1	PRJNA224116	SAMN00017443	na	representative genome	583345	359408	Methylotenera mobilis JLW8	strain=JLW8	na	latest	Complete Genome	Major	Full	2009/07/15	ASM2370v1	US DOE Joint Genome Institute	GCA_000023705.1	identical	https://ftp.ncbi.nlm.nih.gov/genomes/all/GCF/000/023/705/GCF_000023705.1_ASM2370v1	na	assembly from type material	na	haploid	bacteria	2547570	2547570	45.5	1	1	1	NCBI RefSeq	NCBI Prokaryotic Genome Annotation Pipeline (PGAP)	02/22/23	2378	2317	55	21622745
GCF_000023825.1	PRJNA224116	SAMN02598456	na	representative genome	485917	984	Pedobacter heparinus DSM 2366	strain=DSM 2366	na	latest	Complete Genome	Major	Full	2009/08/05	ASM2382v1	US DOE Joint Genome Institute (JGI-PGF)	GCA_000023825.1	identical	https://ftp.ncbi.nlm.nih.gov/genomes/all/GCF/000/023/825/GCF_000023825.1_ASM2382v1	na	assembly from type material	na	haploid	bacteria	5167383	5167383	42.0	1	1	1	NCBI RefSeq	NCBI Prokaryotic Genome Annotation Pipeline (PGAP)	03/25/23	4285	4222	58	21304637
GCF_000023925.1	PRJNA224116	SAMN02598443	na	na	478801	1276	Kytococcus sedentarius DSM 20547	strain=DSM 20547	na	latest	Complete Genome	Major	Full	2009/08/27	ASM2392v1	US DOE Joint Genome Institute (JGI-PGF)	GCA_000023925.1	identical	https://ftp.ncbi.nlm.nih.gov/genomes/all/GCF/000/023/925/GCF_000023925.1_ASM2392v1	na	assembly from type material	na	haploid	bacteria	2785024	2785024	71.5	1	1	1	NCBI RefSeq	NCBI Prokaryotic Genome Annotation Pipeline (PGAP)	08/21/22	2675	2533	56	21304632
GCF_000024025.1	PRJNA224116	SAMN02598445	na	representative genome	479433	304895	Catenulispora acidiphila DSM 44928	strain=DSM 44928	na	latest	Complete Genome	Major	Full	2009/08/21	ASM2402v1	US DOE Joint Genome Institute (JGI-PGF)	GCA_000024025.1	identical	https://ftp.ncbi.nlm.nih.gov/genomes/all/GCF/000/024/025/GCF_000024025.1_ASM2402v1	na	assembly from type material	na	haploid	bacteria	10467782	10467782	69.5	1	1	1	NCBI RefSeq	NCBI Prokaryotic Genome Annotation Pipeline (PGAP)	10/12/22	9103	8931	72	21304647
GCF_000024125.1	PRJNA224116	SAMN02603916	na	representative genome	313596	252307	Robiginitalea biformata HTCC2501	strain=HTCC2501	na	latest	Complete Genome	Major	Full	2009/09/11	ASM2412v1	The Gordon and Betty Moore Foundation Marine Microbiology Initiative	GCA_000024125.1	identical	https://ftp.ncbi.nlm.nih.gov/genomes/all/GCF/000/024/125/GCF_000024125.1_ASM2412v1	na	assembly from type material	na	haploid	bacteria	3530383	3530383	55.0	1	1	1	NCBI RefSeq	NCBI Prokaryotic Genome Annotation Pipeline (PGAP)	10/05/22	3143	3080	51	19767438
GCF_000024285.1	PRJNA224116	SAMN00001901	na	representative genome	521098	405212	Alicyclobacillus acidocaldarius subsp. acidocaldarius DSM 446	strain=DSM 446	na	latest	Complete Genome	Major	Full	2009/09/09	ASM2428v1	US DOE Joint Genome Institute (JGI-PGF)	GCA_000024285.1	identical	https://ftp.ncbi.nlm.nih.gov/genomes/all/GCF/000/024/285/GCF_000024285.1_ASM2428v1	na	assembly from type material	na	haploid	bacteria	3205686	3205686	61.5	4	4	4	NCBI RefSeq	NCBI Prokaryotic Genome Annotation Pipeline (PGAP)	05/02/23	3188	3066	84	21304673
GCF_000024325.1	PRJNA224116	SAMN02598459	na	representative genome	485915	45663	Desulfohalobium retbaense DSM 5692	strain=DSM 5692	na	latest	Complete Genome	Major	Full	2009/09/11	ASM2432v1	US DOE Joint Genome Institute (JGI-PGF)	GCA_000024325.1	identical	https://ftp.ncbi.nlm.nih.gov/genomes/all/GCF/000/024/325/GCF_000024325.1_ASM2432v1	na	assembly from type material	na	haploid	bacteria	2909567	2909567	57.0	2	2	2	NCBI RefSeq	NCBI Prokaryotic Genome Annotation Pipeline (PGAP)	04/22/23	2547	2472	60	21304676
GCF_000026205.1	PRJNA224116	SAMEA2272373	na	representative genome	37692	37692	Candidatus Phytoplasma mali	strain=AT	na	latest	Complete Genome	Major	Full	2008/07/04	ASM2620v1	Federal Biological Research Center for Agriculture and Forestry	GCA_000026205.1	identical	https://ftp.ncbi.nlm.nih.gov/genomes/all/GCF/000/026/205/GCF_000026205.1_ASM2620v1	na	na	na	haploid	bacteria	601943	601943	21.0	1	1	1	NCBI RefSeq	NCBI Prokaryotic Genome Annotation Pipeline (PGAP)	12/24/22	542	500	39	18582369
GCF_000023785.1	PRJNA224116	SAMN02598497	na	representative genome	582402	2724	Hirschia baltica ATCC 49814	strain=ATCC 49814	na	latest	Complete Genome	Major	Full	2009/07/17	ASM2378v1	US DOE Joint Genome Institute	GCA_000023785.1	identical	https://ftp.ncbi.nlm.nih.gov/genomes/all/GCF/000/023/785/GCF_000023785.1_ASM2378v1	na	assembly from type material	na	haploid	bacteria	3540114	3540114	45.0	2	2	2	NCBI RefSeq	NCBI Prokaryotic Genome Annotation Pipeline (PGAP)	12/07/22	3240	3182	48	22675580
GCF_000023905.1	PRJNA224116	SAMN00002593	na	representative genome	523794	40542	Leptotrichia buccalis C-1013-b	strain=DSM 1135	na	latest	Complete Genome	Major	Full	2009/09/01	ASM2390v1	US DOE Joint Genome Institute (JGI-PGF)	GCA_000023905.1	identical	https://ftp.ncbi.nlm.nih.gov/genomes/all/GCF/000/023/905/GCF_000023905.1_ASM2390v1	na	assembly from type material	na	haploid	bacteria	2465610	2465610	29.5	1	1	1	NCBI RefSeq	NCBI Prokaryotic Genome Annotation Pipeline (PGAP)	03/10/23	2356	2272	65	21304648
GCF_000024005.1	PRJNA224116	SAMN00001914	na	representative genome	485918	79329	Chitinophaga pinensis DSM 2588	strain=DSM 2588	na	latest	Complete Genome	Major	Full	2009/08/19	ASM2400v1	US DOE Joint Genome Institute (JGI-PGF)	GCA_000024005.1	identical	https://ftp.ncbi.nlm.nih.gov/genomes/all/GCF/000/024/005/GCF_000024005.1_ASM2400v1	na	assembly from type material	na	haploid	bacteria	9127347	9127347	45.0	1	1	1	NCBI RefSeq	NCBI Prokaryotic Genome Annotation Pipeline (PGAP)	02/10/23	7182	7075	92	21304681
GCF_000025965.1	PRJNA224116	SAMEA3138218	na	representative genome	76114	551760	Aromatoleum aromaticum EbN1	strain=EbN1	na	latest	Complete Genome	Major	Full	2004/12/03	ASM2596v1	Max Planck Institute	GCA_000025965.1	identical	https://ftp.ncbi.nlm.nih.gov/genomes/all/GCF/000/025/965/GCF_000025965.1_ASM2596v1	na	assembly from type material	na	haploid	bacteria	4727255	4727255	64.5	3	3	3	NCBI RefSeq	NCBI Prokaryotic Genome Annotation Pipeline (PGAP)	04/05/23	4580	4398	71	15551059;15687214
GCF_000026085.1	PRJNA224116	SAMEA3138224	na	representative genome	166935	166935	Pseudoalteromonas translucida	strain=TAC125	na	latest	Complete Genome	Major	Full	2005/10/03	ASM2608v1	CNRS	GCA_000026085.1	identical	https://ftp.ncbi.nlm.nih.gov/genomes/all/GCF/000/026/085/GCF_000026085.1_ASM2608v1	na	na	na	haploid	bacteria	3850272	3850272	40.0	2	2	2	NCBI RefSeq	NCBI Prokaryotic Genome Annotation Pipeline (PGAP)	12/30/22	3521	3361	138	16169927
GCF_000026185.1	PRJNA224116	SAMEA2272215	na	representative genome	465817	338565	Erwinia tasmaniensis Et1/99	strain=Et1/99	na	latest	Complete Genome	Major	Full	2008/05/13	ASM2618v1	Max Planck Institute for Molecular Genetics (MPIMG)	GCA_000026185.1	identical	https://ftp.ncbi.nlm.nih.gov/genomes/all/GCF/000/026/185/GCF_000026185.1_ASM2618v1	na	assembly from type material	na	haploid	bacteria	4067864	4067864	53.0	6	6	6	NCBI RefSeq	NCBI Prokaryotic Genome Annotation Pipeline (PGAP)	12/24/22	3784	3584	117	18462403
GCF_000024085.1	PRJNA224116	SAMN00002604	na	representative genome	523791	261964	Kangiella koreensis DSM 16069	strain=DSM 16069	na	latest	Complete Genome	Major	Full	2009/08/28	ASM2408v1	US DOE Joint Genome Institute (JGI-PGF)	GCA_000024085.1	identical	https://ftp.ncbi.nlm.nih.gov/genomes/all/GCF/000/024/085/GCF_000024085.1_ASM2408v1	na	assembly from type material	na	haploid	bacteria	2852073	2852073	43.5	1	1	1	NCBI RefSeq	NCBI Prokaryotic Genome Annotation Pipeline (PGAP)	11/29/22	2663	2599	52	21304661
GCF_000024225.1	PRJNA224116	SAMN00001907	na	representative genome	521095	1382	Lancefieldella parvula DSM 20469	strain=DSM 20469	na	latest	Complete Genome	Major	Full	2009/09/09	ASM2422v1	US DOE Joint Genome Institute (JGI-PGF)	GCA_000024225.1	identical	https://ftp.ncbi.nlm.nih.gov/genomes/all/GCF/000/024/225/GCF_000024225.1_ASM2422v1	na	assembly from type material	na	haploid	bacteria	1543805	1543805	45.5	1	1	1	NCBI RefSeq	NCBI Prokaryotic Genome Annotation Pipeline (PGAP)	05/02/23	1408	1353	51	21304653
GCF_000025945.1	PRJNA224116	SAMEA3138217	na	representative genome	177439	84980	Desulfotalea psychrophila LSv54	strain=LSv54	na	latest	Complete Genome	Major	Full	2004/07/31	ASM2594v1	e.gene Biotechnologie GmbH	GCA_000025945.1	identical	https://ftp.ncbi.nlm.nih.gov/genomes/all/GCF/000/025/945/GCF_000025945.1_ASM2594v1	na	assembly from type material	na	haploid	bacteria	3659634	3659634	46.5	3	3	3	NCBI RefSeq	NCBI Prokaryotic Genome Annotation Pipeline (PGAP)	11/17/22	3248	3088	91	15305914
GCF_000026045.1	PRJNA224116	SAMEA3138222	na	representative genome	348780	2257	Natronomonas pharaonis DSM 2160	strain=Gabara	na	latest	Complete Genome	Major	Full	2005/09/28	ASM2604v1	Max Planck Institute	GCA_000026045.1	identical	https://ftp.ncbi.nlm.nih.gov/genomes/all/GCF/000/026/045/GCF_000026045.1_ASM2604v1	na	assembly from type material	na	haploid	archaea	2749696	2749696	63.0	3	3	3	NCBI RefSeq	NCBI Prokaryotic Genome Annotation Pipeline (PGAP)	12/30/22	2883	2803	51	16169924
GCF_000024205.1	PRJNA224116	SAMN02598455	na	representative genome	485916	58138	Desulfofarcimen acetoxidans DSM 771	strain=DSM 771	na	latest	Complete Genome	Major	Full	2009/09/10	ASM2420v1	US DOE Joint Genome Institute (JGI-PGF)	GCA_000024205.1	identical	https://ftp.ncbi.nlm.nih.gov/genomes/all/GCF/000/024/205/GCF_000024205.1_ASM2420v1	na	assembly from type material	na	haploid	bacteria	4545624	4545624	41.5	1	1	1	NCBI RefSeq	NCBI Prokaryotic Genome Annotation Pipeline (PGAP)	04/11/23	4366	4158	103	21304664
GCF_000024365.1	PRJNA224116	SAMN02598467	na	representative genome	479431	53461	Nakamurella multipartita DSM 44233	strain=DSM 44233	na	latest	Complete Genome	Major	Full	2009/09/15	ASM2436v1	US DOE Joint Genome Institute (JGI-PGF)	GCA_000024365.1	identical	https://ftp.ncbi.nlm.nih.gov/genomes/all/GCF/000/024/365/GCF_000024365.1_ASM2436v1	na	assembly from type material	na	haploid	bacteria	6060298	6060298	70.5	1	1	1	NCBI RefSeq	NCBI Prokaryotic Genome Annotation Pipeline (PGAP)	05/02/23	5498	5361	56	21304699
GCF_000027325.1	PRJNA224116	SAMN02603983	na	representative genome	243273	2097	Mycoplasmoides genitalium G37	strain=G-37	na	latest	Complete Genome	Major	Full	2006/01/09	ASM2732v1	TIGR	GCA_000027325.1	identical	https://ftp.ncbi.nlm.nih.gov/genomes/all/GCF/000/027/325/GCF_000027325.1_ASM2732v1	na	assembly from type material	na	haploid	bacteria	580076	580076	31.5	1	1	1	NCBI RefSeq	NCBI Prokaryotic Genome Annotation Pipeline (PGAP)	12/18/22	563	504	42	16407165;7569993
GCF_000026745.1	PRJNA224116	SAMEA2272697	na	representative genome	568814	1307	Streptococcus suis BM407	strain=BM407	na	latest	Complete Genome	Major	Full	2009/07/07	ASM2674v1	The Wellcome Trust Sanger Institute	GCA_000026745.1	identical	https://ftp.ncbi.nlm.nih.gov/genomes/all/GCF/000/026/745/GCF_000026745.1_ASM2674v1	na	na	na	haploid	bacteria	2170808	2170808	41.0	2	2	2	NCBI RefSeq	NCBI Prokaryotic Genome Annotation Pipeline (PGAP)	03/12/23	2135	2000	72	19603075
GCF_000069785.1	PRJNA224116	SAMEA3138280	na	representative genome	977880	164546	Cupriavidus taiwanensis LMG 19424	strain=LMG 19424	na	latest	Chromosome	Major	Full	2008/03/27	ASM6978v1	Genoscope	GCA_000069785.1	identical	https://ftp.ncbi.nlm.nih.gov/genomes/all/GCF/000/069/785/GCF_000069785.1_ASM6978v1	na	assembly from type material	na	haploid	bacteria	6476522	6476359	66.5	3	3	3	NCBI RefSeq	NCBI Prokaryotic Genome Annotation Pipeline (PGAP)	07/16/23	5917	5709	84	18490699
GCF_000069965.1	PRJNA224116	SAMEA1705945	na	representative genome	529507	584	Proteus mirabilis HI4320	strain=HI4320	na	latest	Complete Genome	Major	Full	2008/04/03	ASM6996v1	Sanger Institute	GCA_000069965.1	identical	https://ftp.ncbi.nlm.nih.gov/genomes/all/GCF/000/069/965/GCF_000069965.1_ASM6996v1	na	na	na	haploid	bacteria	4099895	4099895	38.5	2	2	2	NCBI RefSeq	NCBI Prokaryotic Genome Annotation Pipeline (PGAP)	07/16/23	3802	3633	109	18375554
GCF_000027005.1	PRJNA39439	SAMEA2272385	na	representative genome	644223	460519	Komagataella phaffii GS115	strain=GS115	na	latest	Chromosome	Major	Full	2009/05/25	ASM2700v1	Unit for Molecular Glycobiology, Department for Molecular Biomedical Research, VIB, UGent, Belgium	GCA_000027005.1	identical	https://ftp.ncbi.nlm.nih.gov/genomes/all/GCF/000/027/005/GCF_000027005.1_ASM2700v1	na	na	na	haploid	fungi	9216378	9215851	41.0	4	4	4	Unit for Molecular Glycobiology, Department for Molecular Biomedical Research, VIB, UGent, Belgium	Annotation submitted by Unit for Molecular Glycobiology, Department for Molecular Biomedical Research, VIB, UGent, Belgium	02/17/23	5040	5040	0	19465926
GCF_000067205.1	PRJNA224116	SAMEA3138272	na	representative genome	94624	94624	Bordetella petrii	strain=DSM 12804	na	latest	Complete Genome	Major	Full	2007/12/18	ASM6720v1	Bielefeld Univ	GCA_000067205.1	identical	https://ftp.ncbi.nlm.nih.gov/genomes/all/GCF/000/067/205/GCF_000067205.1_ASM6720v1	na	assembly from type material	na	haploid	bacteria	5287950	5287950	65.0	1	1	1	NCBI RefSeq	NCBI Prokaryotic Genome Annotation Pipeline (PGAP)	12/24/22	5111	4924	64	18826580
GCF_000055785.1	PRJNA224116	SAMN02598275	na	representative genome	290398	158080	Chromohalobacter salexigens DSM 3043	strain=DSM 3043	na	latest	Complete Genome	Major	Full	2006/04/11	ASM5578v1	DOE Joint Genome Institute	GCA_000055785.1	identical	https://ftp.ncbi.nlm.nih.gov/genomes/all/GCF/000/055/785/GCF_000055785.1_ASM5578v1	na	assembly from type material	na	haploid	bacteria	3696649	3696649	63.5	1	1	1	NCBI RefSeq	NCBI Prokaryotic Genome Annotation Pipeline (PGAP)	04/27/23	3409	3306	88	22675587
GCF_000060345.1	PRJNA224116	SAMEA2272667	na	representative genome	411154	411153	Christiangramia forsetii KT0803	strain=KT0803	na	latest	Complete Genome	Major	Full	2006/11/06	ASM6034v1	Max Planck Institute for Molecular Genetics	GCA_000060345.1	identical	https://ftp.ncbi.nlm.nih.gov/genomes/all/GCF/000/060/345/GCF_000060345.1_ASM6034v1	na	assembly from type material	na	haploid	bacteria	3798465	3798465	36.5	1	1	1	NCBI RefSeq	NCBI Prokaryotic Genome Annotation Pipeline (PGAP)	04/16/23	3472	3389	58	17107561
GCF_000062885.1	PRJNA224116	SAMEA2272514	na	representative genome	405948	1836	Saccharopolyspora erythraea NRRL 2338	strain=NRRL 2338	na	latest	Complete Genome	Major	Full	2007/03/21	ASM6288v1	Department of Biochemistry, University of Cambridge	GCA_000062885.1	identical	https://ftp.ncbi.nlm.nih.gov/genomes/all/GCF/000/062/885/GCF_000062885.1_ASM6288v1	na	assembly from type material	na	haploid	bacteria	8212805	8212805	71.0	1	1	1	NCBI RefSeq	NCBI Prokaryotic Genome Annotation Pipeline (PGAP)	12/24/22	7304	7091	65	17369815
GCF_000067165.1	PRJNA224116	SAMEA3138271	na	representative genome	448385	56	Sorangium cellulosum So ce56	strain=So ce 56	na	latest	Complete Genome	Major	Full	2007/11/27	ASM6716v1	Bielefeld Univ	GCA_000067165.1	identical	https://ftp.ncbi.nlm.nih.gov/genomes/all/GCF/000/067/165/GCF_000067165.1_ASM6716v1	na	na	na	haploid	bacteria	13033779	13033779	71.0	1	1	1	NCBI RefSeq	NCBI Prokaryotic Genome Annotation Pipeline (PGAP)	03/19/23	9702	9571	80	17965706
GCF_000012985.1	PRJNA224116	SAMN02603483	na	representative genome	349521	158327	Hahella chejuensis KCTC 2396	strain=KCTC 2396	na	latest	Complete Genome	Major	Full	2005/12/14	ASM1298v1	Korea Research Institute of Bioscience and Biotechnology (KRIBB)	GCA_000012985.1	identical	https://ftp.ncbi.nlm.nih.gov/genomes/all/GCF/000/012/985/GCF_000012985.1_ASM1298v1	na	assembly from type material	na	haploid	bacteria	7215267	7215267	53.5	1	1	1	NCBI RefSeq	NCBI Prokaryotic Genome Annotation Pipeline (PGAP)	02/22/23	6402	6280	86	16352867
GCF_000013985.1	PRJNA224116	SAMN02598319	na	representative genome	317655	117207	Sphingopyxis alaskensis RB2256	strain=RB2256	na	latest	Complete Genome	Major	Full	2006/05/18	ASM1398v1	DOE Joint Genome Institute	GCA_000013985.1	identical	https://ftp.ncbi.nlm.nih.gov/genomes/all/GCF/000/013/985/GCF_000013985.1_ASM1398v1	na	assembly from type material	na	haploid	bacteria	3373713	3373713	65.0	2	2	2	NCBI RefSeq	NCBI Prokaryotic Genome Annotation Pipeline (PGAP)	02/12/23	3299	3212	51	19805210
GCF_000013345.1	PRJNA224116	SAMN02199398	na	representative genome	106370	106370	Frankia casuarinae	strain=CcI3	na	latest	Complete Genome	Major	Full	2006/02/06	ASM1334v1	US DOE Joint Genome Institute (JGI-PGF)	GCA_000013345.1	identical	https://ftp.ncbi.nlm.nih.gov/genomes/all/GCF/000/013/345/GCF_000013345.1_ASM1334v1	na	assembly from type material	na	haploid	bacteria	5433628	5433628	70.0	1	1	1	NCBI RefSeq	NCBI Prokaryotic Genome Annotation Pipeline (PGAP)	08/21/22	4740	4501	53	17151343
GCF_000013425.1	PRJNA57795	SAMN02604235	na	reference genome	93061	1280	Staphylococcus aureus subsp. aureus NCTC 8325	strain=NCTC 8325	na	latest	Complete Genome	Major	Full	2006/02/13	ASM1342v1	University of Oklahoma Health Sciences Center	GCA_000013425.1	identical	https://ftp.ncbi.nlm.nih.gov/genomes/all/GCF/000/013/425/GCF_000013425.1_ASM1342v1	na	na	na	haploid	bacteria	2821361	2821361	32.5	1	1	1	University of Oklahoma Health Sciences Center	Annotation submitted by University of Oklahoma Health Sciences Center	08/03/16	2872	2767	75	na
GCF_000013445.1	PRJNA224116	SAMN02598287	na	representative genome	323259	2203	Methanospirillum hungatei JF-1	strain=JF-1	na	latest	Complete Genome	Major	Full	2006/02/17	ASM1344v1	DOE Joint Genome Institute	GCA_000013445.1	identical	https://ftp.ncbi.nlm.nih.gov/genomes/all/GCF/000/013/445/GCF_000013445.1_ASM1344v1	na	assembly from type material	na	haploid	archaea	3544738	3544738	45.0	1	1	1	NCBI RefSeq	NCBI Prokaryotic Genome Annotation Pipeline (PGAP)	03/07/23	3415	3317	67	26744606
GCF_000013645.1	PRJNA224116	SAMN02598451	na	representative genome	266265	36873	Paraburkholderia xenovorans LB400	strain=LB400	na	latest	Complete Genome	Major	Full	2006/04/10	ASM1364v1	DOE Joint Genome Institute	GCA_000013645.1	identical	https://ftp.ncbi.nlm.nih.gov/genomes/all/GCF/000/013/645/GCF_000013645.1_ASM1364v1	na	assembly from type material	na	haploid	bacteria	9731138	9731138	62.5	3	3	3	NCBI RefSeq	NCBI Prokaryotic Genome Annotation Pipeline (PGAP)	02/12/23	8834	8488	87	17030797
GCF_000014145.1	PRJNA224116	SAMN02598536	na	representative genome	269798	985	Cytophaga hutchinsonii ATCC 33406	strain=ATCC 33406	na	latest	Complete Genome	Major	Full	2006/07/11	ASM1414v1	DOE Joint Genome Institute	GCA_000014145.1	identical	https://ftp.ncbi.nlm.nih.gov/genomes/all/GCF/000/014/145/GCF_000014145.1_ASM1414v1	na	assembly from type material	na	haploid	bacteria	4433218	4433218	38.5	1	1	1	NCBI RefSeq	NCBI Prokaryotic Genome Annotation Pipeline (PGAP)	10/05/22	3747	3674	51	17400776
GCF_000013405.1	PRJNA224116	SAMN02603418	na	representative genome	56780	316277	Syntrophus aciditrophicus SB	strain=SB	na	latest	Complete Genome	Major	Full	2006/01/26	ASM1340v1	Integrated Genomics	GCA_000013405.1	identical	https://ftp.ncbi.nlm.nih.gov/genomes/all/GCF/000/013/405/GCF_000013405.1_ASM1340v1	na	assembly from type material	na	haploid	bacteria	3179300	3179300	51.0	1	1	1	NCBI RefSeq	NCBI Prokaryotic Genome Annotation Pipeline (PGAP)	08/21/22	2939	2854	56	17442750
GCF_000013605.1	PRJNA224116	SAMN02598320	na	representative genome	338969	192843	Rhodoferax ferrireducens T118	strain=DSM 15236	na	latest	Complete Genome	Major	Full	2006/03/10	ASM1360v1	DOE Joint Genome Institute	GCA_000013605.1	identical	https://ftp.ncbi.nlm.nih.gov/genomes/all/GCF/000/013/605/GCF_000013605.1_ASM1360v1	na	assembly from type material	na	haploid	bacteria	4969784	4969784	59.5	2	2	2	NCBI RefSeq	NCBI Prokaryotic Genome Annotation Pipeline (PGAP)	04/20/23	4646	4533	54	na
GCF_000013705.1	PRJNA224116	SAMN02598256	na	representative genome	265072	405	Methylobacillus flagellatus KT	strain=KT	na	latest	Complete Genome	Major	Full	2006/04/10	ASM1370v1	DOE Joint Genome Institute	GCA_000013705.1	identical	https://ftp.ncbi.nlm.nih.gov/genomes/all/GCF/000/013/705/GCF_000013705.1_ASM1370v1	na	assembly from type material	na	haploid	bacteria	2971517	2971517	55.5	1	1	1	NCBI RefSeq	NCBI Prokaryotic Genome Annotation Pipeline (PGAP)	12/06/22	2875	2790	55	na
GCF_000013725.1	PRJNA224116	SAMN02598545	na	representative genome	259564	29291	Methanococcoides burtonii DSM 6242	strain=DSM 6242	na	latest	Complete Genome	Major	Full	2006/04/10	ASM1372v1	DOE Joint Genome Institute	GCA_000013725.1	identical	https://ftp.ncbi.nlm.nih.gov/genomes/all/GCF/000/013/725/GCF_000013725.1_ASM1372v1	na	assembly from type material	na	haploid	archaea	2575032	2575032	40.5	1	1	1	NCBI RefSeq	NCBI Prokaryotic Genome Annotation Pipeline (PGAP)	12/28/22	2625	2468	65	na
GCF_000014225.1	PRJNA224116	SAMN02598305	na	na	3042615	3042615	Paraglaciecola sp. T6c	strain=T6c	na	latest	Complete Genome	Major	Full	2006/06/28	ASM1422v1	DOE Joint Genome Institute	GCA_000014225.1	identical	https://ftp.ncbi.nlm.nih.gov/genomes/all/GCF/000/014/225/GCF_000014225.1_ASM1422v1	na	na	na	haploid	bacteria	5187005	5187005	44.5	1	1	1	NCBI RefSeq	NCBI Prokaryotic Genome Annotation Pipeline (PGAP)	07/18/23	4446	4329	81	na
GCF_000013565.1	PRJNA224116	SAMN02598279	na	na	290400	290400	Jannaschia sp. CCS1	strain=CCS1	na	latest	Complete Genome	Major	Full	2006/02/27	ASM1356v1	US DOE Joint Genome Institute	GCA_000013565.1	identical	https://ftp.ncbi.nlm.nih.gov/genomes/all/GCF/000/013/565/GCF_000013565.1_ASM1356v1	na	na	na	haploid	bacteria	4404049	4404049	62.0	2	2	2	NCBI RefSeq	NCBI Prokaryotic Genome Annotation Pipeline (PGAP)	07/31/22	4386	4305	48	17526795
GCF_000013665.1	PRJNA224116	SAMN02598483	na	representative genome	203122	86304	Saccharophagus degradans 2-40	strain=2-40	na	latest	Complete Genome	Major	Full	2006/03/17	ASM1366v1	DOE Joint Genome Institute	GCA_000013665.1	identical	https://ftp.ncbi.nlm.nih.gov/genomes/all/GCF/000/013/665/GCF_000013665.1_ASM1366v1	na	assembly from type material	na	haploid	bacteria	5057531	5057531	45.5	1	1	1	NCBI RefSeq	NCBI Prokaryotic Genome Annotation Pipeline (PGAP)	03/12/23	4135	4068	51	18516288
GCF_000013765.1	PRJNA224116	SAMN02598300	na	representative genome	318161	192073	Shewanella denitrificans OS217	strain=OS217	na	latest	Complete Genome	Major	Full	2006/04/10	ASM1376v1	DOE Joint Genome Institute	GCA_000013765.1	identical	https://ftp.ncbi.nlm.nih.gov/genomes/all/GCF/000/013/765/GCF_000013765.1_ASM1376v1	na	assembly from type material	na	haploid	bacteria	4545906	4545906	45.0	1	1	1	NCBI RefSeq	NCBI Prokaryotic Genome Annotation Pipeline (PGAP)	12/28/22	3966	3788	121	na
GCF_000014185.1	PRJNA224116	SAMN02598258	na	representative genome	266117	49319	Rubrobacter xylanophilus DSM 9941	strain=DSM 9941	na	latest	Complete Genome	Major	Full	2006/06/09	ASM1418v1	DOE Joint Genome Institute	GCA_000014185.1	identical	https://ftp.ncbi.nlm.nih.gov/genomes/all/GCF/000/014/185/GCF_000014185.1_ASM1418v1	na	assembly from type material	na	haploid	bacteria	3225748	3225748	70.0	1	1	1	NCBI RefSeq	NCBI Prokaryotic Genome Annotation Pipeline (PGAP)	12/28/22	3307	3218	53	na
GCF_000014005.1	PRJNA224116	SAMN02598354	na	representative genome	204669	658062	Candidatus Koribacter versatilis Ellin345	strain=Ellin345	na	latest	Complete Genome	Major	Full	2006/05/04	ASM1400v1	DOE Joint Genome Institute	GCA_000014005.1	identical	https://ftp.ncbi.nlm.nih.gov/genomes/all/GCF/000/014/005/GCF_000014005.1_ASM1400v1	na	na	na	haploid	bacteria	5650368	5650368	58.0	1	1	1	NCBI RefSeq	NCBI Prokaryotic Genome Annotation Pipeline (PGAP)	11/26/22	4971	4904	54	19201974
GCF_000014505.1	PRJNA224116	SAMN02598525	na	representative genome	278197	1255	Pediococcus pentosaceus ATCC 25745	strain=ATCC 25745	na	latest	Complete Genome	Major	Full	2006/10/13	ASM1450v1	US DOE Joint Genome Institute (JGI), The Lactic Acid Bacteria Genome Consortium and Fidelity Systems Inc.	GCA_000014505.1	identical	https://ftp.ncbi.nlm.nih.gov/genomes/all/GCF/000/014/505/GCF_000014505.1_ASM1450v1	na	na	na	haploid	bacteria	1832387	1832387	37.0	1	1	1	NCBI RefSeq	NCBI Prokaryotic Genome Annotation Pipeline (PGAP)	09/28/22	1815	1728	73	17030793
GCF_000015025.1	PRJNA224116	SAMN02598358	na	representative genome	351607	28049	Acidothermus cellulolyticus 11B	strain=11B; ATCC 43068	na	latest	Complete Genome	Major	Full	2006/11/09	ASM1502v1	DOE Joint Genome Institute	GCA_000015025.1	identical	https://ftp.ncbi.nlm.nih.gov/genomes/all/GCF/000/015/025/GCF_000015025.1_ASM1502v1	na	assembly from type material	na	haploid	bacteria	2443540	2443540	66.5	1	1	1	NCBI RefSeq	NCBI Prokaryotic Genome Annotation Pipeline (PGAP)	02/22/23	2203	2139	51	19270083
GCF_000015105.1	PRJNA224116	SAMN02598375	na	representative genome	413404	386487	Candidatus Ruthia magnifica str. Cm (Calyptogena magnifica)	strain=Cm	na	latest	Complete Genome	Major	Full	2006/12/01	ASM1510v1	DOE Joint Genome Institute	GCA_000015105.1	identical	https://ftp.ncbi.nlm.nih.gov/genomes/all/GCF/000/015/105/GCF_000015105.1_ASM1510v1	na	na	na	haploid	bacteria	1160782	1160782	34.0	1	1	1	NCBI RefSeq	NCBI Prokaryotic Genome Annotation Pipeline (PGAP)	04/09/23	1128	1069	42	17303757
GCF_000014865.1	PRJNA224116	SAMN02598452	na	representative genome	156889	1124597	Magnetococcus marinus MC-1	strain=MC-1	na	latest	Complete Genome	Major	Full	2006/11/08	ASM1486v1	US DOE Joint Genome Institute	GCA_000014865.1	identical	https://ftp.ncbi.nlm.nih.gov/genomes/all/GCF/000/014/865/GCF_000014865.1_ASM1486v1	na	assembly from type material	na	haploid	bacteria	4719581	4719581	54.0	1	1	1	NCBI RefSeq	NCBI Prokaryotic Genome Annotation Pipeline (PGAP)	11/10/22	3849	3735	60	22581902
GCF_000014965.1	PRJNA224116	SAMN02598285	na	representative genome	335543	119484	Syntrophobacter fumaroxidans MPOB	strain=MPOB	na	latest	Complete Genome	Major	Full	2006/10/26	ASM1496v1	US DOE Joint Genome Institute	GCA_000014965.1	identical	https://ftp.ncbi.nlm.nih.gov/genomes/all/GCF/000/014/965/GCF_000014965.1_ASM1496v1	na	assembly from type material	na	haploid	bacteria	4990251	4990251	59.5	1	1	1	NCBI RefSeq	NCBI Prokaryotic Genome Annotation Pipeline (PGAP)	04/22/23	4033	3957	60	na
GCF_000014725.1	PRJNA224116	SAMN02598286	na	representative genome	335541	863	Syntrophomonas wolfei subsp. wolfei str. Goettingen G311	strain=Goettingen	na	latest	Complete Genome	Major	Full	2006/09/14	ASM1472v1	DOE Joint Genome Institute	GCA_000014725.1	identical	https://ftp.ncbi.nlm.nih.gov/genomes/all/GCF/000/014/725/GCF_000014725.1_ASM1472v1	na	assembly from type material	na	haploid	bacteria	2936195	2936195	44.5	1	1	1	NCBI RefSeq	NCBI Prokaryotic Genome Annotation Pipeline (PGAP)	04/11/23	2702	2594	62	na
GCF_000014745.1	PRJNA224116	SAMN02598382	na	na	394221	74318	Maricaulis maris MCS10	strain=MCS10	na	latest	Complete Genome	Major	Full	2006/09/14	ASM1474v1	DOE Joint Genome Institute	GCA_000014745.1	identical	https://ftp.ncbi.nlm.nih.gov/genomes/all/GCF/000/014/745/GCF_000014745.1_ASM1474v1	na	na	na	haploid	bacteria	3368780	3368780	62.5	1	1	1	NCBI RefSeq	NCBI Prokaryotic Genome Annotation Pipeline (PGAP)	12/07/22	3172	3097	55	na
GCF_000014945.1	PRJNA224116	SAMN02598350	na	representative genome	349307	2224	Methanothrix thermoacetophila PT	strain=PT	na	latest	Complete Genome	Major	Full	2006/10/25	ASM1494v1	US DOE Joint Genome Institute	GCA_000014945.1	identical	https://ftp.ncbi.nlm.nih.gov/genomes/all/GCF/000/014/945/GCF_000014945.1_ASM1494v1	na	assembly from synonym type material	na	haploid	archaea	1879471	1879471	53.5	1	1	1	NCBI RefSeq	NCBI Prokaryotic Genome Annotation Pipeline (PGAP)	12/12/22	1824	1761	56	na
GCF_000015045.1	PRJNA224116	SAMN02598297	na	representative genome	338966	29543	Pelobacter propionicus DSM 2379	strain=DSM 2379	na	latest	Complete Genome	Major	Full	2006/11/30	ASM1504v1	US DOE Joint Genome Institute	GCA_000015045.1	identical	https://ftp.ncbi.nlm.nih.gov/genomes/all/GCF/000/015/045/GCF_000015045.1_ASM1504v1	na	assembly from type material	na	haploid	bacteria	4241119	4241119	58.0	3	3	3	NCBI RefSeq	NCBI Prokaryotic Genome Annotation Pipeline (PGAP)	12/28/22	3927	3833	69	na
GCF_000015145.1	PRJNA224116	SAMN02604082	na	representative genome	415426	54248	Hyperthermus butylicus DSM 5456	strain=DSM 5456	na	latest	Complete Genome	Major	Full	2007/01/22	ASM1514v1	Univ. Copenhagen	GCA_000015145.1	identical	https://ftp.ncbi.nlm.nih.gov/genomes/all/GCF/000/015/145/GCF_000015145.1_ASM1514v1	na	assembly from type material	na	haploid	archaea	1667163	1667163	53.5	1	1	1	NCBI RefSeq	NCBI Prokaryotic Genome Annotation Pipeline (PGAP)	03/09/23	1827	1752	51	17350933
GCF_000014785.1	PRJNA224116	SAMN02598349	na	representative genome	187272	351052	Alkalilimnicola ehrlichii MLHE-1	strain=MLHE-1	na	latest	Complete Genome	Major	Full	2006/09/12	ASM1478v1	DOE Joint Genome Institute	GCA_000014785.1	identical	https://ftp.ncbi.nlm.nih.gov/genomes/all/GCF/000/014/785/GCF_000014785.1_ASM1478v1	na	assembly from type material	na	haploid	bacteria	3275944	3275944	67.5	1	1	1	NCBI RefSeq	NCBI Prokaryotic Genome Annotation Pipeline (PGAP)	12/28/22	2963	2888	58	na
GCF_000015285.1	PRJNA224116	SAMN02598361	na	representative genome	357804	357794	Psychromonas ingrahamii 37	strain=37	na	latest	Complete Genome	Major	Full	2006/12/22	ASM1528v1	DOE Joint Genome Institute	GCA_000015285.1	identical	https://ftp.ncbi.nlm.nih.gov/genomes/all/GCF/000/015/285/GCF_000015285.1_ASM1528v1	na	assembly from type material	na	haploid	bacteria	4559598	4559598	40.0	1	1	1	NCBI RefSeq	NCBI Prokaryotic Genome Annotation Pipeline (PGAP)	12/28/22	3925	3720	120	na
GCF_000015305.1	PRJNA224116	SAMN02598347	na	representative genome	350058	110539	Mycolicibacterium vanbaalenii PYR-1	strain=PYR-1	na	latest	Complete Genome	Major	Full	2006/12/27	ASM1530v1	DOE Joint Genome Institute	GCA_000015305.1	identical	https://ftp.ncbi.nlm.nih.gov/genomes/all/GCF/000/015/305/GCF_000015305.1_ASM1530v1	na	assembly from type material	na	haploid	bacteria	6491865	6491865	67.5	1	1	1	NCBI RefSeq	NCBI Prokaryotic Genome Annotation Pipeline (PGAP)	03/10/23	6220	6046	57	na
GCF_000015485.1	PRJNA224116	SAMN02598381	na	representative genome	391774	881	Desulfovibrio vulgaris DP4	strain=DP4	na	latest	Complete Genome	Major	Full	2007/01/03	ASM1548v1	DOE Joint Genome Institute	GCA_000015485.1	identical	https://ftp.ncbi.nlm.nih.gov/genomes/all/GCF/000/015/485/GCF_000015485.1_ASM1548v1	na	na	na	haploid	bacteria	3661391	3661391	63.0	2	2	2	NCBI RefSeq	NCBI Prokaryotic Genome Annotation Pipeline (PGAP)	10/12/22	3169	3069	89	na
GCF_000020525.1	PRJNA224116	SAMN02598461	na	representative genome	517418	100716	Chloroherpeton thalassium ATCC 35110	strain=ATCC 35110	na	latest	Complete Genome	Major	Full	2008/06/27	ASM2052v1	US DOE Joint Genome Institute	GCA_000020525.1	identical	https://ftp.ncbi.nlm.nih.gov/genomes/all/GCF/000/020/525/GCF_000020525.1_ASM2052v1	na	assembly from type material	na	haploid	bacteria	3293456	3293456	45.0	1	1	1	NCBI RefSeq	NCBI Prokaryotic Genome Annotation Pipeline (PGAP)	07/31/22	2780	2710	50	na
GCF_000020625.1	PRJNA224116	SAMN02598281	na	representative genome	290512	1102	Prosthecochloris aestuarii DSM 271	strain=DSM 271	na	latest	Complete Genome	Major	Full	2008/07/18	ASM2062v1	US DOE Joint Genome Institute	GCA_000020625.1	identical	https://ftp.ncbi.nlm.nih.gov/genomes/all/GCF/000/020/625/GCF_000020625.1_ASM2062v1	na	assembly from type material	na	haploid	bacteria	2579695	2579695	50.0	2	2	2	NCBI RefSeq	NCBI Prokaryotic Genome Annotation Pipeline (PGAP)	04/22/23	2400	2316	52	na
GCF_000020725.1	PRJNA224116	SAMN02598400	na	representative genome	404380	225194	Citrifermentans bemidjiense Bem	strain=Bem	na	latest	Complete Genome	Major	Full	2008/08/19	ASM2072v1	US DOE Joint Genome Institute (JGI-PGF)	GCA_000020725.1	identical	https://ftp.ncbi.nlm.nih.gov/genomes/all/GCF/000/020/725/GCF_000020725.1_ASM2072v1	na	assembly from type material	na	haploid	bacteria	4615150	4615150	60.0	1	1	1	NCBI RefSeq	NCBI Prokaryotic Genome Annotation Pipeline (PGAP)	10/28/22	4124	4015	76	20828392
GCF_000020945.1	PRJNA224116	SAMN02603927	na	representative genome	309798	35786	Coprothermobacter proteolyticus DSM 5265	strain=DSM 5265	na	latest	Complete Genome	Major	Full	2008/09/26	ASM2094v1	The J. Craig Venter Institute	GCA_000020945.1	identical	https://ftp.ncbi.nlm.nih.gov/genomes/all/GCF/000/020/945/GCF_000020945.1_ASM2094v1	na	assembly from type material	na	haploid	bacteria	1424912	1424912	44.5	1	1	1	NCBI RefSeq	NCBI Prokaryotic Genome Annotation Pipeline (PGAP)	12/18/22	1472	1409	57	24831154
GCF_000021045.1	PRJNA224116	SAMN02604349	na	representative genome	322710	354	Azotobacter vinelandii DJ	strain=DJ; ATCC BAA-1303	na	latest	Complete Genome	Major	Full	2009/04/14	ASM2104v1	US DOE Joint Genome Institute (JGI-PGF)	GCA_000021045.1	identical	https://ftp.ncbi.nlm.nih.gov/genomes/all/GCF/000/021/045/GCF_000021045.1_ASM2104v1	na	na	na	haploid	bacteria	5365318	5365318	65.5	1	1	1	NCBI RefSeq	NCBI Prokaryotic Genome Annotation Pipeline (PGAP)	12/19/22	4914	4676	86	19429624
GCF_000021545.1	PRJNA224116	SAMN02604030	na	representative genome	204536	309806	Sulfurihydrogenibium azorense Az-Fu1	strain=Az-Fu1	na	latest	Complete Genome	Major	Full	2009/03/25	ASM2154v1	TIGR	GCA_000021545.1	identical	https://ftp.ncbi.nlm.nih.gov/genomes/all/GCF/000/021/545/GCF_000021545.1_ASM2154v1	na	assembly from type material	na	haploid	bacteria	1640877	1640877	32.5	1	1	1	NCBI RefSeq	NCBI Prokaryotic Genome Annotation Pipeline (PGAP)	11/26/22	1767	1711	48	19136599
GCF_000021005.1	PRJNA224116	SAMN02603252	na	representative genome	557760	1063	Cereibacter sphaeroides KD131	strain=KD131; KCTC 12085	na	latest	Complete Genome	Major	Full	2009/01/22	ASM2100v1	GenoTech corp.	GCA_000021005.1	identical	https://ftp.ncbi.nlm.nih.gov/genomes/all/GCF/000/021/005/GCF_000021005.1_ASM2100v1	na	na	na	haploid	bacteria	4711139	4711139	69.0	4	4	4	NCBI RefSeq	NCBI Prokaryotic Genome Annotation Pipeline (PGAP)	04/27/23	4476	4345	70	19028901
GCF_000021025.1	PRJNA224116	SAMN02603956	na	na	557598	168471	Laribacter hongkongensis HLHK9	strain=HLHK9	na	latest	Complete Genome	Major	Full	2009/04/14	ASM2102v1	The University of Hong Kong	GCA_000021025.1	identical	https://ftp.ncbi.nlm.nih.gov/genomes/all/GCF/000/021/025/GCF_000021025.1_ASM2102v1	na	na	na	haploid	bacteria	3169329	3169329	62.0	1	1	1	NCBI RefSeq	NCBI Prokaryotic Genome Annotation Pipeline (PGAP)	03/12/23	3140	2938	103	19283063
GCF_000021325.1	PRJNA224116	SAMN02598444	na	representative genome	272568	33996	Gluconacetobacter diazotrophicus PA1 5	strain=PAl 5; ATCC 49037	na	latest	Complete Genome	Major	Full	2008/10/16	ASM2132v1	US DOE Joint Genome Institute (JGI-PGF)	GCA_000021325.1	identical	https://ftp.ncbi.nlm.nih.gov/genomes/all/GCF/000/021/325/GCF_000021325.1_ASM2132v1	na	assembly from type material	na	haploid	bacteria	3914947	3914947	66.0	2	2	2	NCBI RefSeq	NCBI Prokaryotic Genome Annotation Pipeline (PGAP)	04/24/23	3694	3557	71	21304715
GCF_000021745.1	PRJNA224116	SAMN00000045	na	representative genome	395965	199596	Methylocella silvestris BL2	strain=BL2	na	latest	Complete Genome	Major	Full	2008/12/15	ASM2174v1	US DOE Joint Genome Institute (JGI-PGF)	GCA_000021745.1	identical	https://ftp.ncbi.nlm.nih.gov/genomes/all/GCF/000/021/745/GCF_000021745.1_ASM2174v1	na	assembly from type material	na	haploid	bacteria	4305430	4305430	63.0	1	1	1	NCBI RefSeq	NCBI Prokaryotic Genome Annotation Pipeline (PGAP)	04/24/23	3978	3842	59	20472789
GCF_000021285.1	PRJNA224116	SAMN02603170	na	representative genome	484019	2421	Thermosipho africanus TCF52B	strain=TCF52B	na	latest	Complete Genome	Major	Full	2008/12/10	ASM2128v1	Dalhousie University	GCA_000021285.1	identical	https://ftp.ncbi.nlm.nih.gov/genomes/all/GCF/000/021/285/GCF_000021285.1_ASM2128v1	na	na	na	haploid	bacteria	2016657	2016657	30.5	1	1	1	NCBI RefSeq	NCBI Prokaryotic Genome Annotation Pipeline (PGAP)	08/21/22	2043	1948	60	19124572
GCF_000021725.1	PRJNA224116	SAMN02603431	na	representative genome	598659	244787	Nautilia profundicola AmH	strain=AmH	na	latest	Complete Genome	Major	Full	2009/02/13	ASM2172v1	J Craig Venter Institute	GCA_000021725.1	identical	https://ftp.ncbi.nlm.nih.gov/genomes/all/GCF/000/021/725/GCF_000021725.1_ASM2172v1	na	assembly from type material	na	haploid	bacteria	1676444	1676444	33.5	1	1	1	NCBI RefSeq	NCBI Prokaryotic Genome Annotation Pipeline (PGAP)	03/12/23	1794	1728	64	19197347
GCF_000021825.1	PRJNA224116	SAMN00000286	na	representative genome	65393	2546356	Gloeothece citriformis PCC 7424	strain=PCC 7424	na	latest	Complete Genome	Major	Full	2008/12/17	ASM2182v1	US DOE Joint Genome Institute (JGI-PGF)	GCA_000021825.1	identical	https://ftp.ncbi.nlm.nih.gov/genomes/all/GCF/000/021/825/GCF_000021825.1_ASM2182v1	na	assembly from type material	na	haploid	bacteria	6554169	6554169	38.5	7	7	7	NCBI RefSeq	NCBI Prokaryotic Genome Annotation Pipeline (PGAP)	03/10/23	5937	5768	59	na
GCF_000022145.1	PRJNA224116	SAMN00000050	na	representative genome	455488	161493	Anaeromyxobacter dehalogenans 2CP-1	strain=2CP1	na	latest	Complete Genome	Major	Full	2009/01/12	ASM2214v1	US DOE Joint Genome Institute (JGI-PGF)	GCA_000022145.1	identical	https://ftp.ncbi.nlm.nih.gov/genomes/all/GCF/000/022/145/GCF_000022145.1_ASM2214v1	na	assembly from type material	na	haploid	bacteria	5029329	5029329	74.5	1	1	1	NCBI RefSeq	NCBI Prokaryotic Genome Annotation Pipeline (PGAP)	05/02/23	4572	4480	59	na
GCF_000021565.1	PRJNA224116	SAMN02604029	na	representative genome	123214	309805	Persephonella marina EX-H1	strain=EX-H1	na	latest	Complete Genome	Major	Full	2009/03/25	ASM2156v1	TIGR	GCA_000021565.1	identical	https://ftp.ncbi.nlm.nih.gov/genomes/all/GCF/000/021/565/GCF_000021565.1_ASM2156v1	na	assembly from type material	na	haploid	bacteria	1983966	1983966	37.0	2	2	2	NCBI RefSeq	NCBI Prokaryotic Genome Annotation Pipeline (PGAP)	02/27/23	2097	2045	49	19136599
GCF_000021685.1	PRJNA224116	SAMN02603430	na	representative genome	309801	500	Thermomicrobium roseum DSM 5159	strain=DSM 5159	na	latest	Complete Genome	Major	Full	2009/01/22	ASM2168v1	J Craig Venter Institute	GCA_000021685.1	identical	https://ftp.ncbi.nlm.nih.gov/genomes/all/GCF/000/021/685/GCF_000021685.1_ASM2168v1	na	assembly from type material	na	haploid	bacteria	2920744	2920744	64.0	2	2	2	NCBI RefSeq	NCBI Prokaryotic Genome Annotation Pipeline (PGAP)	03/12/23	2624	2543	57	19148287
GCF_000021705.1	PRJNA224116	SAMN02604135	na	representative genome	572265	138072	Candidatus Hamiltonella defensa 5AT (Acyrthosiphon pisum)	strain=T5A	na	latest	Chromosome	Major	Full	2009/05/05	ASM2170v1	University of Arizona	GCA_000021705.1	identical	https://ftp.ncbi.nlm.nih.gov/genomes/all/GCF/000/021/705/GCF_000021705.1_ASM2170v1	na	na	na	haploid	bacteria	2169363	2169253	40.0	2	2	2	NCBI RefSeq	NCBI Prokaryotic Genome Annotation Pipeline (PGAP)	02/22/23	2212	2001	54	19451630
GCF_000021805.1	PRJNA224116	SAMN00000280	na	representative genome	41431	2546366	Rippkaea orientalis PCC 8801	strain=PCC 8801	na	latest	Complete Genome	Major	Full	2008/12/17	ASM2180v1	US DOE Joint Genome Institute (JGI-PGF)	GCA_000021805.1	identical	https://ftp.ncbi.nlm.nih.gov/genomes/all/GCF/000/021/805/GCF_000021805.1_ASM2180v1	na	assembly from type material	na	haploid	bacteria	4787694	4787694	39.5	4	4	4	NCBI RefSeq	NCBI Prokaryotic Genome Annotation Pipeline (PGAP)	04/03/23	4547	4404	55	na
GCF_000021925.1	PRJNA224116	SAMN02598433	na	representative genome	272564	49338	Desulfitobacterium hafniense DCB-2	strain=DCB-2	na	latest	Complete Genome	Major	Full	2009/01/05	ASM2192v1	US DOE Joint Genome Institute	GCA_000021925.1	identical	https://ftp.ncbi.nlm.nih.gov/genomes/all/GCF/000/021/925/GCF_000021925.1_ASM2192v1	na	assembly from type material	na	haploid	bacteria	5279134	5279134	47.5	1	1	1	NCBI RefSeq	NCBI Prokaryotic Genome Annotation Pipeline (PGAP)	02/23/23	5010	4871	93	22316246
GCF_000022025.1	PRJNA224116	SAMN00000051	na	representative genome	452863	85085	Pseudarthrobacter chlorophenolicus A6	strain=A6	na	latest	Complete Genome	Major	Full	2009/01/09	ASM2202v1	US DOE Joint Genome Institute (JGI-PGF)	GCA_000022025.1	identical	https://ftp.ncbi.nlm.nih.gov/genomes/all/GCF/000/022/025/GCF_000022025.1_ASM2202v1	na	assembly from type material	na	haploid	bacteria	4980870	4980870	65.5	3	3	3	NCBI RefSeq	NCBI Prokaryotic Genome Annotation Pipeline (PGAP)	04/23/23	4722	4568	108	na
GCF_000021905.1	PRJNA224116	SAMN00000039	na	representative genome	218208	218208	Desulfatibacillum aliphaticivorans	strain=AK-1	na	latest	Complete Genome	Major	Full	2008/12/24	ASM2190v1	US DOE Joint Genome Institute (JGI-PGF)	GCA_000021905.1	identical	https://ftp.ncbi.nlm.nih.gov/genomes/all/GCF/000/021/905/GCF_000021905.1_ASM2190v1	na	na	na	haploid	bacteria	6517073	6517073	54.0	1	1	1	NCBI RefSeq	NCBI Prokaryotic Genome Annotation Pipeline (PGAP)	11/01/22	5343	5244	67	21651686
GCF_000021985.1	PRJNA224116	SAMN00001443	na	representative genome	396588	1033854	Thioalkalivibrio sulfidiphilus HL-EbGr7	strain=HL-EbGR7	na	latest	Complete Genome	Major	Full	2009/01/13	ASM2198v1	US DOE Joint Genome Institute (JGI-PGF)	GCA_000021985.1	identical	https://ftp.ncbi.nlm.nih.gov/genomes/all/GCF/000/021/985/GCF_000021985.1_ASM2198v1	na	assembly from type material	na	haploid	bacteria	3464554	3464554	65.0	1	1	1	NCBI RefSeq	NCBI Prokaryotic Genome Annotation Pipeline (PGAP)	05/02/23	3380	3285	52	21475584
GCF_000022005.1	PRJNA59307	SAMN02604151	na	reference genome	565050	155892	Caulobacter vibrioides NA1000	strain=NA1000	na	latest	Complete Genome	Major	Full	2009/01/16	ASM2200v1	University of Chicago	GCA_000022005.1	identical	https://ftp.ncbi.nlm.nih.gov/genomes/all/GCF/000/022/005/GCF_000022005.1_ASM2200v1	na	na	na	haploid	bacteria	4042929	4042929	67.0	1	1	1	University of Chicago	Annotation submitted by University of Chicago	12/10/20	4097	3886	211	20472802
GCF_000021965.1	PRJNA224116	SAMN00001866	na	representative genome	521011	475088	Methanosphaerula palustris E1-9c	strain=E1-9c	na	latest	Complete Genome	Major	Full	2009/01/05	ASM2196v1	US DOE Joint Genome Institute (JGI-PGF)	GCA_000021965.1	identical	https://ftp.ncbi.nlm.nih.gov/genomes/all/GCF/000/021/965/GCF_000021965.1_ASM2196v1	na	assembly from type material	na	haploid	archaea	2922917	2922917	55.0	1	1	1	NCBI RefSeq	NCBI Prokaryotic Genome Annotation Pipeline (PGAP)	12/18/22	2881	2751	70	26543115
GCF_000022065.1	PRJNA224116	SAMN00623037	na	representative genome	394503	1521	Ruminiclostridium cellulolyticum H10	strain=H10	na	latest	Complete Genome	Major	Full	2009/01/13	ASM2206v1	US DOE Joint Genome Institute	GCA_000022065.1	identical	https://ftp.ncbi.nlm.nih.gov/genomes/all/GCF/000/022/065/GCF_000022065.1_ASM2206v1	na	assembly from type material	na	haploid	bacteria	4068724	4068724	37.0	1	1	1	NCBI RefSeq	NCBI Prokaryotic Genome Annotation Pipeline (PGAP)	04/11/23	3552	3406	90	na
GCF_000022205.1	PRJNA224116	SAMN02598407	na	representative genome	416348	2247	Halorubrum lacusprofundi ATCC 49239	strain=ATCC 49239	na	latest	Complete Genome	Major	Full	2009/02/04	ASM2220v1	US DOE Joint Genome Institute (JGI-PGF)	GCA_000022205.1	identical	https://ftp.ncbi.nlm.nih.gov/genomes/all/GCF/000/022/205/GCF_000022205.1_ASM2220v1	na	assembly from type material	na	haploid	archaea	3692576	3692576	63.5	3	3	3	NCBI RefSeq	NCBI Prokaryotic Genome Annotation Pipeline (PGAP)	03/07/23	3668	3516	62	23536799;27617060;23320757;29109294;31463573;29189043
GCF_000022725.1	PRJNA224116	SAMN02603206	na	representative genome	634504	33045	Bartonella grahamii as4aup	strain=as4aup	na	latest	Complete Genome	Major	Full	2009/06/19	ASM2272v1	Dept. of Molecular Evolution, Uppsala University	GCA_000022725.1	identical	https://ftp.ncbi.nlm.nih.gov/genomes/all/GCF/000/022/725/GCF_000022725.1_ASM2272v1	na	na	na	haploid	bacteria	2369520	2369520	38.0	2	2	2	NCBI RefSeq	NCBI Prokaryotic Genome Annotation Pipeline (PGAP)	03/12/23	2015	1885	52	19578403
GCF_000023265.1	PRJNA224116	SAMN02598466	na	representative genome	525909	53635	Acidimicrobium ferrooxidans DSM 10331	strain=DSM 10331	na	latest	Complete Genome	Major	Full	2009/08/18	ASM2326v1	US DOE Joint Genome Institute (JGI-PGF)	GCA_000023265.1	identical	https://ftp.ncbi.nlm.nih.gov/genomes/all/GCF/000/023/265/GCF_000023265.1_ASM2326v1	na	assembly from type material	na	haploid	bacteria	2158157	2158157	68.0	1	1	1	NCBI RefSeq	NCBI Prokaryotic Genome Annotation Pipeline (PGAP)	05/02/23	2073	1998	55	21304635
GCF_000023405.1	PRJNA224116	SAMN00002685	na	representative genome	446465	43669	Brachybacterium faecium DSM 4810	strain=DSM 4810	na	latest	Complete Genome	Major	Full	2009/08/25	ASM2340v1	US DOE Joint Genome Institute (JGI-PGF)	GCA_000023405.1	identical	https://ftp.ncbi.nlm.nih.gov/genomes/all/GCF/000/023/405/GCF_000023405.1_ASM2340v1	na	assembly from type material	na	haploid	bacteria	3614992	3614992	72.0	1	1	1	NCBI RefSeq	NCBI Prokaryotic Genome Annotation Pipeline (PGAP)	05/02/23	3189	3103	62	21304631
GCF_000023225.1	PRJNA224116	SAMN00002602	na	representative genome	525897	899	Desulfomicrobium baculatum DSM 4028	strain=DSM 4028	na	latest	Complete Genome	Major	Full	2009/08/26	ASM2322v1	US DOE Joint Genome Institute (JGI-PGF)	GCA_000023225.1	identical	https://ftp.ncbi.nlm.nih.gov/genomes/all/GCF/000/023/225/GCF_000023225.1_ASM2322v1	na	assembly from type material	na	haploid	bacteria	3942657	3942657	58.5	1	1	1	NCBI RefSeq	NCBI Prokaryotic Genome Annotation Pipeline (PGAP)	11/29/22	3534	3437	76	21304634
GCF_000023325.1	PRJNA224116	SAMN00001868	na	representative genome	521045	651457	Kosmotoga olearia TBF 19.5.1	strain=TBF 19.5.1	na	latest	Complete Genome	Major	Full	2009/06/08	ASM2332v1	US DOE Joint Genome Institute (JGI-PGF)	GCA_000023325.1	identical	https://ftp.ncbi.nlm.nih.gov/genomes/all/GCF/000/023/325/GCF_000023325.1_ASM2332v1	na	assembly from type material	na	haploid	bacteria	2302126	2302126	41.5	1	1	1	NCBI RefSeq	NCBI Prokaryotic Genome Annotation Pipeline (PGAP)	02/12/23	2187	2113	55	21914881
GCF_000023445.1	PRJNA224116	SAMN00001870	na	representative genome	526222	880	Maridesulfovibrio salexigens DSM 2638	strain=DSM 2638	na	latest	Complete Genome	Major	Full	2009/06/26	ASM2344v1	US DOE Joint Genome Institute (JGI-PGF)	GCA_000023445.1	identical	https://ftp.ncbi.nlm.nih.gov/genomes/all/GCF/000/023/445/GCF_000023445.1_ASM2344v1	na	assembly from type material	na	haploid	bacteria	4289847	4289847	47.0	1	1	1	NCBI RefSeq	NCBI Prokaryotic Genome Annotation Pipeline (PGAP)	05/02/23	3933	3809	108	na
GCF_000023545.1	PRJNA224116	SAMN02598494	na	representative genome	579405	69223	Musicola paradisiaca Ech703	strain=Ech703	na	latest	Complete Genome	Major	Full	2009/06/26	ASM2354v1	US DOE Joint Genome Institute	GCA_000023545.1	identical	https://ftp.ncbi.nlm.nih.gov/genomes/all/GCF/000/023/545/GCF_000023545.1_ASM2354v1	na	na	na	haploid	bacteria	4679450	4679450	55.0	1	1	1	NCBI RefSeq	NCBI Prokaryotic Genome Annotation Pipeline (PGAP)	10/28/22	4096	3934	101	na
GCF_000023985.1	PRJNA224116	SAMN02598490	na	representative genome	573064	83171	Methanocaldococcus fervens AG86	strain=AG86	na	latest	Complete Genome	Major	Full	2009/08/28	ASM2398v1	US DOE Joint Genome Institute (JGI-PGF)	GCA_000023985.1	identical	https://ftp.ncbi.nlm.nih.gov/genomes/all/GCF/000/023/985/GCF_000023985.1_ASM2398v1	na	assembly from type material	na	haploid	archaea	1507251	1507251	32.0	2	2	2	NCBI RefSeq	NCBI Prokaryotic Genome Annotation Pipeline (PGAP)	05/02/23	1662	1595	45	na
GCF_000092125.1	PRJNA224116	SAMN02598469	na	representative genome	526227	52022	Allomeiothermus silvanus DSM 9946	strain=DSM 9946	na	latest	Complete Genome	Major	Full	2010/05/26	ASM9212v1	US DOE Joint Genome Institute (JGI-PGF)	GCA_000092125.1	identical	https://ftp.ncbi.nlm.nih.gov/genomes/all/GCF/000/092/125/GCF_000092125.1_ASM9212v1	na	assembly from type material	na	haploid	bacteria	3721669	3721669	62.5	3	3	3	NCBI RefSeq	NCBI Prokaryotic Genome Annotation Pipeline (PGAP)	02/10/23	3757	3621	56	21304690
GCF_000092405.1	PRJNA224116	SAMN02598518	na	representative genome	643648	86170	Syntrophothermus lipocalidus DSM 12680	strain=DSM 12680	na	latest	Complete Genome	Major	Full	2010/05/28	ASM9240v1	US DOE Joint Genome Institute (JGI-PGF)	GCA_000092405.1	identical	https://ftp.ncbi.nlm.nih.gov/genomes/all/GCF/000/092/405/GCF_000092405.1_ASM9240v1	na	assembly from type material	na	haploid	bacteria	2405559	2405559	50.5	1	1	1	NCBI RefSeq	NCBI Prokaryotic Genome Annotation Pipeline (PGAP)	04/11/23	2397	2322	56	21304731
GCF_000007745.1	PRJNA224116	SAMN02603473	na	representative genome	221988	157673	[Mannheimia] succiniciproducens MBEL55E	strain=MBEL55E	na	latest	Complete Genome	Major	Full	2004/09/17	ASM774v1	Korea Advanced Institute of Science and Technology, Republic of Korea, Yuseong-gu	GCA_000007745.1	identical	https://ftp.ncbi.nlm.nih.gov/genomes/all/GCF/000/007/745/GCF_000007745.1_ASM774v1	na	assembly from type material	na	haploid	bacteria	2314078	2314078	42.5	1	1	1	NCBI RefSeq	NCBI Prokaryotic Genome Annotation Pipeline (PGAP)	11/01/22	2190	2077	82	15378067
GCF_000008265.1	PRJNA224116	SAMN02603345	na	representative genome	1122961	46632	Picrophilus oshimae DSM 9789	strain=DSM 9790	na	latest	Complete Genome	Major	Full	2004/06/08	ASM826v1	Institut of Microbiology and Genetics, University of Goettingen	GCA_000008265.1	identical	https://ftp.ncbi.nlm.nih.gov/genomes/all/GCF/000/008/265/GCF_000008265.1_ASM826v1	na	assembly from synonym type material	na	haploid	archaea	1545895	1545895	35.5	1	1	1	NCBI RefSeq	NCBI Prokaryotic Genome Annotation Pipeline (PGAP)	04/23/23	1632	1574	52	15184674
GCF_000008365.1	PRJNA224116	SAMN03081417	na	representative genome	267748	2118	Mesomycoplasma mobile 163K	strain=163K	na	latest	Complete Genome	Major	Full	2004/05/18	ASM836v1	Broad Institute	GCA_000008365.1	identical	https://ftp.ncbi.nlm.nih.gov/genomes/all/GCF/000/008/365/GCF_000008365.1_ASM836v1	na	assembly from type material	na	haploid	bacteria	777079	777079	24.5	1	1	1	NCBI RefSeq	NCBI Prokaryotic Genome Annotation Pipeline (PGAP)	12/18/22	694	653	34	15289470
GCF_000007625.1	PRJNA224116	SAMN02603289	na	representative genome	212717	1513	Clostridium tetani E88	strain=Massachusetts substr. E88	na	latest	Complete Genome	Major	Full	2003/02/05	ASM762v1	Gottingen Genomics Laboratory	GCA_000007625.1	identical	https://ftp.ncbi.nlm.nih.gov/genomes/all/GCF/000/007/625/GCF_000007625.1_ASM762v1	na	na	na	haploid	bacteria	2873333	2873333	28.5	2	2	2	NCBI RefSeq	NCBI Prokaryotic Genome Annotation Pipeline (PGAP)	03/24/23	2862	2748	76	12552129
GCF_000008325.1	PRJNA224116	SAMN02603968	na	representative genome	243233	414	Methylococcus capsulatus str. Bath	strain=Bath	na	latest	Complete Genome	Major	Full	2005/05/18	ASM832v1	TIGR	GCA_000008325.1	identical	https://ftp.ncbi.nlm.nih.gov/genomes/all/GCF/000/008/325/GCF_000008325.1_ASM832v1	na	na	na	haploid	bacteria	3304561	3304561	63.5	1	1	1	NCBI RefSeq	NCBI Prokaryotic Genome Annotation Pipeline (PGAP)	03/12/23	3093	2994	56	15383840
GCF_000007905.1	PRJNA224116	SAMN02604097	na	representative genome	235279	32025	Helicobacter hepaticus ATCC 51449	strain=ATCC 51449	na	latest	Complete Genome	Major	Full	2003/06/26	ASM790v1	Univ. Wuerzburg	GCA_000007905.1	identical	https://ftp.ncbi.nlm.nih.gov/genomes/all/GCF/000/007/905/GCF_000007905.1_ASM790v1	na	na	na	haploid	bacteria	1799146	1799146	35.5	1	1	1	NCBI RefSeq	NCBI Prokaryotic Genome Annotation Pipeline (PGAP)	06/18/23	1850	1799	43	12810954
GCF_000008305.1	PRJNA224116	SAMN03081416	na	representative genome	265311	2151	Mesoplasma florum L1	strain=L1; ATCC 33453	na	latest	Complete Genome	Major	Full	2004/07/19	ASM830v1	Broad Institute	GCA_000008305.1	identical	https://ftp.ncbi.nlm.nih.gov/genomes/all/GCF/000/008/305/GCF_000008305.1_ASM830v1	na	assembly from type material	na	haploid	bacteria	793224	793224	27.0	1	1	1	NCBI RefSeq	NCBI Prokaryotic Genome Annotation Pipeline (PGAP)	03/24/23	725	685	38	na
GCF_000008725.1	PRJNA57637	SAMN02603114	na	reference genome	272561	813	Chlamydia trachomatis D/UW-3/CX	strain=D/UW-3/CX	na	latest	Complete Genome	Major	Full	2001/01/09	ASM872v1	ChGP	GCA_000008725.1	identical	https://ftp.ncbi.nlm.nih.gov/genomes/all/GCF/000/008/725/GCF_000008725.1_ASM872v1	na	na	na	haploid	bacteria	1042519	1042519	41.0	1	1	1	ChGP	Annotation submitted by ChGP	08/03/16	935	887	45	9784136
GCF_000008625.1	PRJNA224116	SAMN02603207	na	representative genome	224324	63363	Aquifex aeolicus VF5	strain=VF5	na	latest	Complete Genome	Major	Full	1999/12/22	ASM862v1	DIVERSA	GCA_000008625.1	identical	https://ftp.ncbi.nlm.nih.gov/genomes/all/GCF/000/008/625/GCF_000008625.1_ASM862v1	na	assembly from type material	na	haploid	bacteria	1590791	1590791	43.0	2	2	2	NCBI RefSeq	NCBI Prokaryotic Genome Annotation Pipeline (PGAP)	02/23/23	1823	1745	52	9537320
GCF_000009085.1	PRJNA57587	SAMEA1705929	na	reference genome	192222	197	Campylobacter jejuni subsp. jejuni NCTC 11168 = ATCC 700819	strain=NCTC 11168	na	latest	Complete Genome	Major	Full	2003/05/06	ASM908v1	Sanger Institute	GCA_000009085.1	identical	https://ftp.ncbi.nlm.nih.gov/genomes/all/GCF/000/009/085/GCF_000009085.1_ASM908v1	na	na	na	haploid	bacteria	1641481	1641481	30.5	1	1	1	Sanger Institute	Annotation submitted by Sanger Institute	07/18/22	1668	1572	56	10688204;17565669
GCF_000009185.1	PRJNA224116	SAMEA3138195	na	representative genome	362976	293091	Haloquadratum walsbyi DSM 16790	strain=DSM 16790 = HBSQ001	na	latest	Complete Genome	Major	Full	2006/06/22	ASM918v1	Max Planck Institute	GCA_000009185.1	identical	https://ftp.ncbi.nlm.nih.gov/genomes/all/GCF/000/009/185/GCF_000009185.1_ASM918v1	na	na	na	haploid	archaea	3179361	3179361	47.5	2	2	2	NCBI RefSeq	NCBI Prokaryotic Genome Annotation Pipeline (PGAP)	12/24/22	2920	2733	53	16820047
GCF_000008465.1	PRJNA224116	SAMN02604184	na	representative genome	283942	135577	Idiomarina loihiensis L2TR	strain=L2TR	na	latest	Complete Genome	Major	Full	2004/12/02	ASM846v1	University of Hawaii at Manoa	GCA_000008465.1	identical	https://ftp.ncbi.nlm.nih.gov/genomes/all/GCF/000/008/465/GCF_000008465.1_ASM846v1	na	assembly from type material	na	haploid	bacteria	2839318	2839318	47.0	1	1	1	NCBI RefSeq	NCBI Prokaryotic Genome Annotation Pipeline (PGAP)	02/12/23	2720	2636	72	15596722
GCF_000009045.1	PRJNA57675	SAMEA3138188	na	reference genome	224308	1423	Bacillus subtilis subsp. subtilis str. 168	strain=168	na	latest	Complete Genome	Major	Full	2009/03/17	ASM904v1	BSNR	GCA_000009045.1	identical	https://ftp.ncbi.nlm.nih.gov/genomes/all/GCF/000/009/045/GCF_000009045.1_ASM904v1	na	assembly from type material	na	haploid	bacteria	4215606	4215606	43.5	1	1	1	BSNR	Annotation submitted by BSNR	02/12/21	4536	4237	211	23429746;9384377;29280348;19383706
GCF_000009365.1	PRJNA224116	SAMEA3138202	na	representative genome	393595	59754	Alcanivorax borkumensis SK2	strain=SK2	na	latest	Complete Genome	Major	Full	2006/07/24	ASM936v1	German Research Centre for Biotechnology	GCA_000009365.1	identical	https://ftp.ncbi.nlm.nih.gov/genomes/all/GCF/000/009/365/GCF_000009365.1_ASM936v1	na	assembly from type material	na	haploid	bacteria	3120143	3120143	54.5	1	1	1	NCBI RefSeq	NCBI Prokaryotic Genome Annotation Pipeline (PGAP)	12/30/22	2829	2758	55	16878126
GCF_000009805.1	PRJNA224116	SAMD00061069	na	representative genome	247156	37329	Nocardia farcinica IFM 10152	strain=IFM 10152	na	latest	Complete Genome	Major	Full	2004/10/08	ASM980v1	Department of Bioactive Molecules, National Institute of Infectious Diseases	GCA_000009805.1	identical	https://ftp.ncbi.nlm.nih.gov/genomes/all/GCF/000/009/805/GCF_000009805.1_ASM980v1	na	na	na	haploid	bacteria	6292344	6292344	70.5	3	3	3	NCBI RefSeq	NCBI Prokaryotic Genome Annotation Pipeline (PGAP)	12/24/22	6050	5938	66	15466710
GCF_000009905.1	PRJNA224116	SAMD00061067	na	representative genome	292459	2734	Symbiobacterium thermophilum IAM 14863	strain=IAM14863	na	latest	Complete Genome	Major	Full	2004/09/02	ASM990v1	Kitasato Institute for Life Sciences, Japan	GCA_000009905.1	identical	https://ftp.ncbi.nlm.nih.gov/genomes/all/GCF/000/009/905/GCF_000009905.1_ASM990v1	na	assembly from type material	na	haploid	bacteria	3566135	3566135	68.5	1	1	1	NCBI RefSeq	NCBI Prokaryotic Genome Annotation Pipeline (PGAP)	03/24/23	3385	3226	119	15383646
GCF_000009725.1	PRJNA224116	SAMD00061113	na	na	1148	1148	Synechocystis sp. PCC 6803	strain=PCC 6803	na	latest	Complete Genome	Major	Full	2004/05/11	ASM972v1	Kazusa	GCA_000009725.1	identical	https://ftp.ncbi.nlm.nih.gov/genomes/all/GCF/000/009/725/GCF_000009725.1_ASM972v1	na	na	na	haploid	bacteria	3947019	3947019	47.0	5	5	5	NCBI RefSeq	NCBI Prokaryotic Genome Annotation Pipeline (PGAP)	07/16/23	3741	3619	51	14686584;8590279;8905231
GCF_000010085.1	PRJNA224116	SAMD00061079	na	representative genome	343509	63612	Sodalis glossinidius str. 'morsitans'	strain=morsitans	na	latest	Complete Genome	Major	Full	2006/01/10	ASM1008v1	Kitasato Institute for Life Sciences, Japan	GCA_000010085.1	identical	https://ftp.ncbi.nlm.nih.gov/genomes/all/GCF/000/010/085/GCF_000010085.1_ASM1008v1	na	na	na	haploid	bacteria	4292502	4292502	54.5	4	4	4	NCBI RefSeq	NCBI Prokaryotic Genome Annotation Pipeline (PGAP)	04/17/23	5017	3718	99	16365377
GCF_000010185.1	PRJNA224116	SAMD00060918	na	na	334413	1260	Finegoldia magna ATCC 29328	strain=ATCC 29328	na	latest	Complete Genome	Major	Full	2008/02/14	ASM1018v1	Kitasato Institute for Life Sciences	GCA_000010185.1	identical	https://ftp.ncbi.nlm.nih.gov/genomes/all/GCF/000/010/185/GCF_000010185.1_ASM1018v1	na	na	na	haploid	bacteria	1986740	1986740	32.0	2	2	2	NCBI RefSeq	NCBI Prokaryotic Genome Annotation Pipeline (PGAP)	12/24/22	1907	1829	63	18263572
GCF_000010305.1	PRJNA224116	SAMD00060909	na	representative genome	379066	173480	Gemmatimonas aurantiaca T-27	strain=T-27	na	latest	Complete Genome	Major	Full	2009/04/01	ASM1030v1	National Institute of Technology and Evaluation	GCA_000010305.1	identical	https://ftp.ncbi.nlm.nih.gov/genomes/all/GCF/000/010/305/GCF_000010305.1_ASM1030v1	na	assembly from type material	na	haploid	bacteria	4636964	4636964	64.0	1	1	1	NCBI RefSeq	NCBI Prokaryotic Genome Annotation Pipeline (PGAP)	12/24/22	3998	3936	55	na
GCF_000010405.1	PRJNA224116	SAMD00060908	na	representative genome	412965	412965	Candidatus Vesicomyosocius okutanii	strain=HA	na	latest	Complete Genome	Major	Full	2007/05/08	ASM1040v1	Japan Agency for Maine-Earth Science and Technology	GCA_000010405.1	identical	https://ftp.ncbi.nlm.nih.gov/genomes/all/GCF/000/010/405/GCF_000010405.1_ASM1040v1	na	na	na	haploid	bacteria	1022154	1022154	31.5	1	1	1	NCBI RefSeq	NCBI Prokaryotic Genome Annotation Pipeline (PGAP)	12/24/22	993	948	42	17493812;21966992
GCF_000010505.1	PRJNA224116	SAMD00060922	na	representative genome	431947	837	Porphyromonas gingivalis ATCC 33277	strain=ATCC 33277	na	latest	Complete Genome	Major	Full	2008/05/20	ASM1050v1	Kitasato University	GCA_000010505.1	identical	https://ftp.ncbi.nlm.nih.gov/genomes/all/GCF/000/010/505/GCF_000010505.1_ASM1050v1	na	assembly from type material	na	haploid	bacteria	2354886	2354886	48.0	1	1	1	NCBI RefSeq	NCBI Prokaryotic Genome Annotation Pipeline (PGAP)	10/05/22	2059	1920	67	18524787
GCF_000010525.1	PRJNA224116	SAMD00060925	na	representative genome	438753	7	Azorhizobium caulinodans ORS 571	strain=ORS 571	na	latest	Complete Genome	Major	Full	2007/10/16	ASM1052v1	University of Tokyo	GCA_000010525.1	identical	https://ftp.ncbi.nlm.nih.gov/genomes/all/GCF/000/010/525/GCF_000010525.1_ASM1052v1	na	assembly from type material	na	haploid	bacteria	5369772	5369772	67.0	1	1	1	NCBI RefSeq	NCBI Prokaryotic Genome Annotation Pipeline (PGAP)	02/23/23	4890	4765	66	20382809;17720818;18522759;19542345;21571889
GCF_000010625.1	PRJNA224116	SAMD00060936	na	na	449447	1126	Microcystis aeruginosa NIES-843	strain=NIES-843	na	latest	Complete Genome	Major	Full	2008/01/24	ASM1062v1	Kazusa DNA Research Institute	GCA_000010625.1	identical	https://ftp.ncbi.nlm.nih.gov/genomes/all/GCF/000/010/625/GCF_000010625.1_ASM1062v1	na	assembly from type material	na	haploid	bacteria	5842795	5842795	42.0	1	1	1	NCBI RefSeq	NCBI Prokaryotic Genome Annotation Pipeline (PGAP)	12/24/22	5783	5305	52	18192279
GCF_000017685.1	PRJNA224116	SAMN02603347	na	representative genome	456481	172	Leptospira biflexa serovar Patoc strain 'Patoc 1 (Paris)'	strain=Patoc 1 (Paris)	na	latest	Complete Genome	Major	Full	2008/02/13	ASM1768v1	Institut Pasteur	GCA_000017685.1	identical	https://ftp.ncbi.nlm.nih.gov/genomes/all/GCF/000/017/685/GCF_000017685.1_ASM1768v1	na	assembly from type material	na	haploid	bacteria	3951448	3951448	38.5	3	3	3	NCBI RefSeq	NCBI Prokaryotic Genome Annotation Pipeline (PGAP)	03/12/23	3716	3658	43	18270594
GCF_000018305.1	PRJNA224116	SAMN00623034	na	representative genome	397948	76887	Caldivirga maquilingensis IC-167	strain=IC-167	na	latest	Complete Genome	Major	Full	2007/10/05	ASM1830v1	US DOE Joint Genome Institute (JGI-PGF)	GCA_000018305.1	identical	https://ftp.ncbi.nlm.nih.gov/genomes/all/GCF/000/018/305/GCF_000018305.1_ASM1830v1	na	assembly from type material	na	haploid	archaea	2077567	2077567	43.0	1	1	1	NCBI RefSeq	NCBI Prokaryotic Genome Annotation Pipeline (PGAP)	03/09/23	2086	2031	45	na
GCF_000018405.1	PRJNA224116	SAMN00623035	na	representative genome	96561	181663	Desulfosudis oleivorans Hxd3	strain=Hxd3	na	latest	Complete Genome	Major	Full	2007/10/19	ASM1840v1	US DOE Joint Genome Institute (JGI-PGF)	GCA_000018405.1	identical	https://ftp.ncbi.nlm.nih.gov/genomes/all/GCF/000/018/405/GCF_000018405.1_ASM1840v1	na	assembly from type material	na	haploid	bacteria	3944167	3944167	56.0	1	1	1	NCBI RefSeq	NCBI Prokaryotic Genome Annotation Pipeline (PGAP)	12/29/22	3377	3316	54	na
GCF_000017845.1	PRJNA224116	SAMN02604312	na	representative genome	43989	2546360	Crocosphaera subtropica ATCC 51142	strain=ATCC 51142	na	latest	Complete Genome	Major	Full	2008/04/01	ASM1784v1	Washington University (WashU)	GCA_000017845.1	identical	https://ftp.ncbi.nlm.nih.gov/genomes/all/GCF/000/017/845/GCF_000017845.1_ASM1784v1	na	assembly from type material	na	haploid	bacteria	5460377	5460377	37.5	6	6	6	NCBI RefSeq	NCBI Prokaryotic Genome Annotation Pipeline (PGAP)	04/16/23	5090	4957	53	18812508
GCF_000017945.1	PRJNA224116	SAMN02598324	na	representative genome	453591	160233	Ignicoccus hospitalis KIN4/I	strain=KIN4/I	na	latest	Complete Genome	Major	Full	2007/08/29	ASM1794v1	US DOE Joint Genome Institute	GCA_000017945.1	identical	https://ftp.ncbi.nlm.nih.gov/genomes/all/GCF/000/017/945/GCF_000017945.1_ASM1794v1	na	assembly from type material	na	haploid	archaea	1297538	1297538	56.5	1	1	1	NCBI RefSeq	NCBI Prokaryotic Genome Annotation Pipeline (PGAP)	03/09/23	1531	1473	53	19000309
GCF_000018045.1	PRJNA224116	SAMN02603912	na	representative genome	290338	545	Citrobacter koseri ATCC BAA-895	strain=ATCC BAA-895	na	latest	Complete Genome	Major	Full	2007/09/11	ASM1804v1	The Citrobacter koseri Genome Sequencing Project	GCA_000018045.1	identical	https://ftp.ncbi.nlm.nih.gov/genomes/all/GCF/000/018/045/GCF_000018045.1_ASM1804v1	na	na	na	haploid	bacteria	4735357	4735357	53.5	3	3	3	NCBI RefSeq	NCBI Prokaryotic Genome Annotation Pipeline (PGAP)	04/23/23	4417	4257	111	na
GCF_000018145.1	PRJNA224116	SAMN02598387	na	representative genome	398580	215813	Dinoroseobacter shibae DFL 12 = DSM 16493	strain=DFL 12	na	latest	Complete Genome	Major	Full	2007/10/05	ASM1814v1	US DOE Joint Genome Institute	GCA_000018145.1	identical	https://ftp.ncbi.nlm.nih.gov/genomes/all/GCF/000/018/145/GCF_000018145.1_ASM1814v1	na	assembly from type material	na	haploid	bacteria	4417868	4417868	65.5	6	6	6	NCBI RefSeq	NCBI Prokaryotic Genome Annotation Pipeline (PGAP)	05/02/23	4328	4219	54	na
GCF_000018465.1	PRJNA224116	SAMN00000032	na	representative genome	436308	338192	Nitrosopumilus maritimus SCM1	strain=SCM1	na	latest	Complete Genome	Major	Full	2007/11/15	ASM1846v1	US DOE Joint Genome Institute (JGI-PGF)	GCA_000018465.1	identical	https://ftp.ncbi.nlm.nih.gov/genomes/all/GCF/000/018/465/GCF_000018465.1_ASM1846v1	na	assembly from type material	na	haploid	archaea	1645259	1645259	34.0	1	1	1	NCBI RefSeq	NCBI Prokaryotic Genome Annotation Pipeline (PGAP)	03/09/23	1973	1923	48	20421470
GCF_000018685.1	PRJNA224116	SAMN02598360	na	representative genome	357809	66219	Lachnoclostridium phytofermentans ISDg	strain=ISDg	na	latest	Complete Genome	Major	Full	2007/11/19	ASM1868v1	US DOE Joint Genome Institute	GCA_000018685.1	identical	https://ftp.ncbi.nlm.nih.gov/genomes/all/GCF/000/018/685/GCF_000018685.1_ASM1868v1	na	assembly from type material	na	haploid	bacteria	4847594	4847594	35.0	1	1	1	NCBI RefSeq	NCBI Prokaryotic Genome Annotation Pipeline (PGAP)	04/11/23	4121	3988	89	na
GCF_000018885.1	PRJNA224116	SAMN02603684	na	representative genome	288705	1646	Renibacterium salmoninarum ATCC 33209	strain=ATCC 33209	na	latest	Complete Genome	Major	Full	2007/12/18	ASM1888v1	Northwest Fisheries Science Center, NOAA Fisheries Service	GCA_000018885.1	identical	https://ftp.ncbi.nlm.nih.gov/genomes/all/GCF/000/018/885/GCF_000018885.1_ASM1888v1	na	assembly from type material	na	haploid	bacteria	3155250	3155250	56.0	1	1	1	NCBI RefSeq	NCBI Prokaryotic Genome Annotation Pipeline (PGAP)	04/27/23	3266	2826	54	na
GCF_000018665.1	PRJNA224116	SAMN00623041	na	representative genome	398578	80866	Delftia acidovorans SPH-1	strain=SPH-1	na	latest	Complete Genome	Major	Full	2007/11/16	ASM1866v1	US DOE Joint Genome Institute	GCA_000018665.1	identical	https://ftp.ncbi.nlm.nih.gov/genomes/all/GCF/000/018/665/GCF_000018665.1_ASM1866v1	na	na	na	haploid	bacteria	6767514	6767514	66.0	1	1	1	NCBI RefSeq	NCBI Prokaryotic Genome Annotation Pipeline (PGAP)	10/26/22	6263	6135	98	15240283
GCF_000018865.1	PRJNA224116	SAMN02598539	na	representative genome	324602	1108	Chloroflexus aurantiacus J-10-fl	strain=J-10-fl	na	latest	Complete Genome	Major	Full	2007/12/20	ASM1886v1	US DOE Joint Genome Institute	GCA_000018865.1	identical	https://ftp.ncbi.nlm.nih.gov/genomes/all/GCF/000/018/865/GCF_000018865.1_ASM1886v1	na	assembly from type material	na	haploid	bacteria	5258541	5258541	56.5	1	1	1	NCBI RefSeq	NCBI Prokaryotic Genome Annotation Pipeline (PGAP)	04/10/23	4120	4031	60	na
GCF_000018605.1	PRJNA224116	SAMN00623056	na	representative genome	403833	69499	Petrotoga mobilis SJ95	strain=SJ95	na	latest	Complete Genome	Major	Full	2007/11/16	ASM1860v1	US DOE Joint Genome Institute (JGI-PGF)	GCA_000018605.1	identical	https://ftp.ncbi.nlm.nih.gov/genomes/all/GCF/000/018/605/GCF_000018605.1_ASM1860v1	na	assembly from type material	na	haploid	bacteria	2169548	2169548	34.0	1	1	1	NCBI RefSeq	NCBI Prokaryotic Genome Annotation Pipeline (PGAP)	12/21/22	2051	1986	57	na
GCF_000019045.1	PRJNA224116	SAMN02604185	na	representative genome	491915	33934	Anoxybacillus flavithermus WK1	strain=WK1	na	latest	Complete Genome	Major	Full	2008/11/13	ASM1904v1	University of Hawaii at Manoa	GCA_000019045.1	identical	https://ftp.ncbi.nlm.nih.gov/genomes/all/GCF/000/019/045/GCF_000019045.1_ASM1904v1	na	na	na	haploid	bacteria	2846746	2846746	41.5	1	1	1	NCBI RefSeq	NCBI Prokaryotic Genome Annotation Pipeline (PGAP)	04/24/23	3030	2840	104	19014707
GCF_000019165.1	PRJNA224116	SAMN02602985	na	representative genome	498761	35701	Heliomicrobium modesticaldum Ice1	strain=Ice1; ATCC 51547	na	latest	Complete Genome	Major	Full	2008/04/01	ASM1916v1	Arizona State University	GCA_000019165.1	identical	https://ftp.ncbi.nlm.nih.gov/genomes/all/GCF/000/019/165/GCF_000019165.1_ASM1916v1	na	assembly from type material	na	haploid	bacteria	3075407	3075407	56.5	1	1	1	NCBI RefSeq	NCBI Prokaryotic Genome Annotation Pipeline (PGAP)	02/05/23	2877	2686	143	18441057
GCF_000019665.1	PRJNA224116	SAMN02604183	na	representative genome	481448	511746	Methylacidiphilum infernorum V4	strain=V4	na	latest	Complete Genome	Major	Full	2008/05/30	ASM1966v1	University of Hawaii	GCA_000019665.1	identical	https://ftp.ncbi.nlm.nih.gov/genomes/all/GCF/000/019/665/GCF_000019665.1_ASM1966v1	na	na	na	haploid	bacteria	2287145	2287145	45.0	1	1	1	NCBI RefSeq	NCBI Prokaryotic Genome Annotation Pipeline (PGAP)	02/22/23	2122	2059	52	18593465
GCF_000019345.1	PRJNA224116	SAMN02604063	na	representative genome	505682	134821	Ureaplasma parvum serovar 3 str. ATCC 27815	strain=ATCC 27815	na	latest	Complete Genome	Major	Full	2008/02/26	ASM1934v1	TIGR	GCA_000019345.1	identical	https://ftp.ncbi.nlm.nih.gov/genomes/all/GCF/000/019/345/GCF_000019345.1_ASM1934v1	na	assembly from type material	na	haploid	bacteria	751679	751679	25.0	1	1	1	NCBI RefSeq	NCBI Prokaryotic Genome Annotation Pipeline (PGAP)	12/21/22	648	608	39	na
GCF_000019845.1	PRJNA224116	SAMN02598441	na	representative genome	395963	533	Beijerinckia indica subsp. indica ATCC 9039	strain=ATCC 9039	na	latest	Complete Genome	Major	Full	2008/04/11	ASM1984v1	US DOE Joint Genome Institute	GCA_000019845.1	identical	https://ftp.ncbi.nlm.nih.gov/genomes/all/GCF/000/019/845/GCF_000019845.1_ASM1984v1	na	assembly from type material	na	haploid	bacteria	4418616	4418616	56.5	3	3	3	NCBI RefSeq	NCBI Prokaryotic Genome Annotation Pipeline (PGAP)	04/24/23	3958	3788	63	20601475
GCF_000019945.1	PRJNA224116	SAMN00000038	na	representative genome	441620	223967	Methylorubrum populi BJ001	strain=BJ001	na	latest	Complete Genome	Major	Full	2008/04/09	ASM1994v1	US DOE Joint Genome Institute (JGI-PGF)	GCA_000019945.1	identical	https://ftp.ncbi.nlm.nih.gov/genomes/all/GCF/000/019/945/GCF_000019945.1_ASM1994v1	na	assembly from type material	na	haploid	bacteria	5848997	5848997	69.0	3	3	3	NCBI RefSeq	NCBI Prokaryotic Genome Annotation Pipeline (PGAP)	03/24/23	5542	5376	75	22887658
GCF_000019965.1	PRJNA224116	SAMN00000285	na	representative genome	452637	107709	Opitutus terrae PB90-1	strain=PB90-1	na	latest	Complete Genome	Major	Full	2008/04/08	ASM1996v1	US DOE Joint Genome Institute	GCA_000019965.1	identical	https://ftp.ncbi.nlm.nih.gov/genomes/all/GCF/000/019/965/GCF_000019965.1_ASM1996v1	na	assembly from type material	na	haploid	bacteria	5957605	5957605	65.0	1	1	1	NCBI RefSeq	NCBI Prokaryotic Genome Annotation Pipeline (PGAP)	02/12/23	4696	4605	80	21398538
GCF_000019405.1	PRJNA224116	SAMN02598524	na	representative genome	228400	731	Histophilus somni 2336	strain=2336	na	latest	Complete Genome	Major	Full	2008/02/26	ASM1940v1	US DOE Joint Genome Institute	GCA_000019405.1	identical	https://ftp.ncbi.nlm.nih.gov/genomes/all/GCF/000/019/405/GCF_000019405.1_ASM1940v1	na	na	na	haploid	bacteria	2263857	2263857	37.0	1	1	1	NCBI RefSeq	NCBI Prokaryotic Genome Annotation Pipeline (PGAP)	11/16/22	2129	2014	68	22111657
GCF_000019605.1	PRJNA224116	SAMN02598368	na	na	374847	498846	Candidatus Korarchaeum cryptofilum OPF8	na	OPF8	latest	Complete Genome	Major	Full	2008/03/18	ASM1960v1	US DOE Joint Genome Institute	GCA_000019605.1	identical	https://ftp.ncbi.nlm.nih.gov/genomes/all/GCF/000/019/605/GCF_000019605.1_ASM1960v1	na	na	na	haploid	archaea	1590757	1590757	49.0	1	1	1	NCBI RefSeq	NCBI Prokaryotic Genome Annotation Pipeline (PGAP)	06/29/23	1727	1668	51	18535141
GCF_000019905.1	PRJNA224116	SAMN00120225	na	representative genome	262543	332410	Exiguobacterium sibiricum 255-15	strain=255-15	na	latest	Complete Genome	Major	Full	2008/04/03	ASM1990v1	US DOE Joint Genome Institute	GCA_000019905.1	identical	https://ftp.ncbi.nlm.nih.gov/genomes/all/GCF/000/019/905/GCF_000019905.1_ASM1990v1	na	assembly from type material	na	haploid	bacteria	3040786	3040786	47.5	3	3	3	NCBI RefSeq	NCBI Prokaryotic Genome Annotation Pipeline (PGAP)	12/12/22	3155	3024	100	16489412;19019206
GCF_000020005.1	PRJNA224116	SAMN02598430	na	representative genome	457570	375929	Natranaerobius thermophilus JW/NM-WN-LF	strain=JW/NM-WN-LF	na	latest	Complete Genome	Major	Full	2008/04/09	ASM2000v1	US DOE Joint Genome Institute (JGI-PGF)	GCA_000020005.1	identical	https://ftp.ncbi.nlm.nih.gov/genomes/all/GCF/000/020/005/GCF_000020005.1_ASM2000v1	na	assembly from type material	na	haploid	bacteria	3191453	3191453	36.0	3	3	3	NCBI RefSeq	NCBI Prokaryotic Genome Annotation Pipeline (PGAP)	02/22/23	3021	2933	67	21642468
GCF_000020305.1	PRJNA224116	SAMN02604306	na	representative genome	320483	770	Anaplasma marginale str. Florida	strain=Florida	na	latest	Complete Genome	Major	Full	2009/02/03	ASM2030v1	Washington State University	GCA_000020305.1	identical	https://ftp.ncbi.nlm.nih.gov/genomes/all/GCF/000/020/305/GCF_000020305.1_ASM2030v1	na	na	na	haploid	bacteria	1202435	1202435	49.5	1	1	1	NCBI RefSeq	NCBI Prokaryotic Genome Annotation Pipeline (PGAP)	03/24/23	996	928	44	8063397;19134224;1280624;7693596;8975906;15557651;7927726;12379676;10925201
GCF_000019785.1	PRJNA224116	SAMN02598429	na	representative genome	395495	34029	Leptothrix cholodnii SP-6	strain=SP-6	na	latest	Complete Genome	Major	Full	2008/03/25	ASM1978v1	US DOE Joint Genome Institute	GCA_000019785.1	identical	https://ftp.ncbi.nlm.nih.gov/genomes/all/GCF/000/019/785/GCF_000019785.1_ASM1978v1	na	na	na	haploid	bacteria	4909403	4909403	68.5	1	1	1	NCBI RefSeq	NCBI Prokaryotic Genome Annotation Pipeline (PGAP)	03/19/23	4453	4362	59	16348826
GCF_000020385.1	PRJNA224116	SAMN00623044	na	representative genome	398767	313985	Trichlorobacter lovleyi SZ	strain=SZ	na	latest	Complete Genome	Major	Full	2008/06/05	ASM2038v1	US DOE Joint Genome Institute	GCA_000020385.1	identical	https://ftp.ncbi.nlm.nih.gov/genomes/all/GCF/000/020/385/GCF_000020385.1_ASM2038v1	na	assembly from type material	na	haploid	bacteria	3994874	3994874	54.5	2	2	2	NCBI RefSeq	NCBI Prokaryotic Genome Annotation Pipeline (PGAP)	12/12/22	3738	3651	54	na
GCF_000020485.1	PRJNA224116	SAMN00623047	na	representative genome	373903	31909	Halothermothrix orenii H 168	strain=H 168	na	latest	Complete Genome	Major	Full	2009/01/13	ASM2048v1	US DOE Joint Genome Institute	GCA_000020485.1	identical	https://ftp.ncbi.nlm.nih.gov/genomes/all/GCF/000/020/485/GCF_000020485.1_ASM2048v1	na	assembly from type material	na	haploid	bacteria	2578146	2578146	37.5	1	1	1	NCBI RefSeq	NCBI Prokaryotic Genome Annotation Pipeline (PGAP)	05/14/23	2491	2405	71	19145256
GCF_000020685.1	PRJNA224116	SAMN02603250	na	representative genome	546414	310783	Deinococcus deserti VCD115	strain=VCD115	na	latest	Complete Genome	Major	Full	2009/04/02	ASM2068v1	Genoscope	GCA_000020685.1	identical	https://ftp.ncbi.nlm.nih.gov/genomes/all/GCF/000/020/685/GCF_000020685.1_ASM2068v1	na	assembly from type material	na	haploid	bacteria	3855329	3855329	62.5	4	4	4	NCBI RefSeq	NCBI Prokaryotic Genome Annotation Pipeline (PGAP)	03/07/23	3566	3467	62	19370165;19875382;24723731
GCF_000020145.1	PRJNA224116	SAMN00000042	na	representative genome	445932	423605	Elusimicrobium minutum Pei191	strain=Pei191	na	latest	Complete Genome	Major	Full	2008/04/30	ASM2014v1	US DOE Joint Genome Institute (JGI-PGF)	GCA_000020145.1	identical	https://ftp.ncbi.nlm.nih.gov/genomes/all/GCF/000/020/145/GCF_000020145.1_ASM2014v1	na	assembly from type material	na	haploid	bacteria	1643562	1643562	39.5	1	1	1	NCBI RefSeq	NCBI Prokaryotic Genome Annotation Pipeline (PGAP)	02/22/23	1588	1520	49	19270133
GCF_000020365.1	PRJNA224116	SAMN02603282	na	representative genome	177437	2296	Desulforapulum autotrophicum HRM2	strain=HRM2	na	latest	Complete Genome	Major	Full	2009/02/18	ASM2036v1	Goettingen Genomics Laboratory	GCA_000020365.1	identical	https://ftp.ncbi.nlm.nih.gov/genomes/all/GCF/000/020/365/GCF_000020365.1_ASM2036v1	na	assembly from type material	na	haploid	bacteria	5657782	5657782	48.5	2	2	2	NCBI RefSeq	NCBI Prokaryotic Genome Annotation Pipeline (PGAP)	12/29/22	4961	4857	74	19187283
GCF_000020565.1	PRJNA224116	SAMN00000287	na	representative genome	452471	281120	Candidatus Amoebophilus asiaticus 5a2	strain=5a2	na	latest	Complete Genome	Major	Full	2008/06/09	ASM2056v1	US DOE Joint Genome Institute (JGI-PGF)	GCA_000020565.1	identical	https://ftp.ncbi.nlm.nih.gov/genomes/all/GCF/000/020/565/GCF_000020565.1_ASM2056v1	na	na	na	haploid	bacteria	1884364	1884364	35.0	1	1	1	NCBI RefSeq	NCBI Prokaryotic Genome Annotation Pipeline (PGAP)	10/05/22	1467	1270	40	20023027
GCF_000020985.1	PRJNA224116	SAMN02603929	na	representative genome	289376	28262	Thermodesulfovibrio yellowstonii DSM 11347	strain=DSM 11347	na	latest	Complete Genome	Major	Full	2008/09/26	ASM2098v1	The J. Craig Venter Institute	GCA_000020985.1	identical	https://ftp.ncbi.nlm.nih.gov/genomes/all/GCF/000/020/985/GCF_000020985.1_ASM2098v1	na	assembly from type material	na	haploid	bacteria	2003803	2003803	34.0	1	1	1	NCBI RefSeq	NCBI Prokaryotic Genome Annotation Pipeline (PGAP)	04/07/23	2050	1990	55	25635016
GCF_000024845.1	PRJNA224116	SAMN00002700	na	representative genome	518766	29549	Rhodothermus marinus DSM 4252	strain=DSM 4252	na	latest	Complete Genome	Major	Full	2009/11/03	ASM2484v1	US DOE Joint Genome Institute (JGI-PGF)	GCA_000024845.1	identical	https://ftp.ncbi.nlm.nih.gov/genomes/all/GCF/000/024/845/GCF_000024845.1_ASM2484v1	na	assembly from type material	na	haploid	bacteria	3386737	3386737	64.0	2	2	2	NCBI RefSeq	NCBI Prokaryotic Genome Annotation Pipeline (PGAP)	04/16/23	2974	2910	51	21304669
GCF_000024385.1	PRJNA224116	SAMN02598435	na	representative genome	471852	2020	Thermomonospora curvata DSM 43183	strain=DSM 43183	na	latest	Complete Genome	Major	Full	2009/11/16	ASM2438v1	US DOE Joint Genome Institute (JGI-PGF)	GCA_000024385.1	identical	https://ftp.ncbi.nlm.nih.gov/genomes/all/GCF/000/024/385/GCF_000024385.1_ASM2438v1	na	assembly from type material	na	haploid	bacteria	5639016	5639016	71.5	1	1	1	NCBI RefSeq	NCBI Prokaryotic Genome Annotation Pipeline (PGAP)	05/02/23	4996	4885	76	21475583
GCF_000024565.1	PRJNA224116	SAMN00002603	na	representative genome	519441	34105	Streptobacillus moniliformis DSM 12112	strain=DSM 12112	na	latest	Complete Genome	Major	Full	2009/11/16	ASM2456v1	US DOE Joint Genome Institute (JGI-PGF)	GCA_000024565.1	identical	https://ftp.ncbi.nlm.nih.gov/genomes/all/GCF/000/024/565/GCF_000024565.1_ASM2456v1	na	assembly from type material	na	haploid	bacteria	1673280	1673280	26.0	2	2	2	NCBI RefSeq	NCBI Prokaryotic Genome Annotation Pipeline (PGAP)	12/07/22	1575	1495	58	21304670
GCF_000024405.1	PRJNA224116	SAMN02598468	na	representative genome	526218	826	Sebaldella termitidis ATCC 33386	strain=ATCC 33386	na	latest	Complete Genome	Major	Full	2009/11/18	ASM2440v1	US DOE Joint Genome Institute (JGI-PGF)	GCA_000024405.1	identical	https://ftp.ncbi.nlm.nih.gov/genomes/all/GCF/000/024/405/GCF_000024405.1_ASM2440v1	na	assembly from type material	na	haploid	bacteria	4486650	4486650	33.0	3	3	3	NCBI RefSeq	NCBI Prokaryotic Genome Annotation Pipeline (PGAP)	04/24/23	4256	4179	56	21304705
GCF_000025005.1	PRJNA224116	SAMN00017581	na	representative genome	525904	166501	Thermobaculum terrenum ATCC BAA-798	strain=ATCC BAA-798	na	latest	Complete Genome	Major	Full	2009/11/23	ASM2500v1	US DOE Joint Genome Institute (JGI-PGF)	GCA_000025005.1	identical	https://ftp.ncbi.nlm.nih.gov/genomes/all/GCF/000/025/005/GCF_000025005.1_ASM2500v1	na	assembly from type material	na	haploid	bacteria	3101581	3101581	53.5	2	2	2	NCBI RefSeq	NCBI Prokaryotic Genome Annotation Pipeline (PGAP)	04/01/23	2917	2839	59	21304745
GCF_000024865.1	PRJNA224116	SAMN00002585	na	representative genome	479432	2001	Streptosporangium roseum DSM 43021	strain=DSM 43021	na	latest	Complete Genome	Major	Full	2009/12/10	ASM2486v1	US DOE Joint Genome Institute (JGI-PGF)	GCA_000024865.1	identical	https://ftp.ncbi.nlm.nih.gov/genomes/all/GCF/000/024/865/GCF_000024865.1_ASM2486v1	na	assembly from type material	na	haploid	bacteria	10369518	10369518	70.5	2	2	2	NCBI RefSeq	NCBI Prokaryotic Genome Annotation Pipeline (PGAP)	05/02/23	9306	9095	84	21304675
GCF_000024345.1	PRJNA224116	SAMN02598447	na	representative genome	479435	182640	Kribbella flavida DSM 17836	strain=DSM 17836	na	latest	Complete Genome	Major	Full	2010/01/13	ASM2434v1	US DOE Joint Genome Institute (JGI-PGF)	GCA_000024345.1	identical	https://ftp.ncbi.nlm.nih.gov/genomes/all/GCF/000/024/345/GCF_000024345.1_ASM2434v1	na	assembly from type material	na	haploid	bacteria	7579488	7579488	70.5	1	1	1	NCBI RefSeq	NCBI Prokaryotic Genome Annotation Pipeline (PGAP)	02/12/23	7131	7032	62	21304701
GCF_000025325.1	PRJNA224116	SAMN02598471	na	representative genome	543526	62320	Haloterrigena turkmenica DSM 5511	strain=DSM 5511	na	latest	Complete Genome	Major	Full	2010/01/19	ASM2532v1	US DOE Joint Genome Institute (JGI-PGF)	GCA_000025325.1	identical	https://ftp.ncbi.nlm.nih.gov/genomes/all/GCF/000/025/325/GCF_000025325.1_ASM2532v1	na	assembly from type material	na	haploid	archaea	5440782	5440782	64.0	7	7	7	NCBI RefSeq	NCBI Prokaryotic Genome Annotation Pipeline (PGAP)	10/28/22	5283	5061	62	21304683
GCF_000024305.1	PRJNA224116	SAMN02598413	na	representative genome	425944	43080	Sulfolobus islandicus L.D.8.5	strain=L.D.8.5	na	latest	Chromosome	Major	Full	2010/01/22	ASM2430v1	US DOE Joint Genome Institute	GCA_000024305.1	identical	https://ftp.ncbi.nlm.nih.gov/genomes/all/GCF/000/024/305/GCF_000024305.1_ASM2430v1	na	na	na	haploid	archaea	2748647	2748637	35.0	2	2	2	NCBI RefSeq	NCBI Prokaryotic Genome Annotation Pipeline (PGAP)	04/23/23	3090	2846	51	na
GCF_000024805.1	PRJNA224116	SAMN00002596	na	representative genome	502025	80816	Haliangium ochraceum DSM 14365	strain=DSM 14365	na	latest	Complete Genome	Major	Full	2009/10/27	ASM2480v1	US DOE Joint Genome Institute (JGI-PGF)	GCA_000024805.1	identical	https://ftp.ncbi.nlm.nih.gov/genomes/all/GCF/000/024/805/GCF_000024805.1_ASM2480v1	na	assembly from type material	na	haploid	bacteria	9446314	9446314	69.0	1	1	1	NCBI RefSeq	NCBI Prokaryotic Genome Annotation Pipeline (PGAP)	03/19/23	6930	6794	57	21304682
GCF_000024925.1	PRJNA224116	SAMN02598426	na	representative genome	446469	60920	Sanguibacter keddieii DSM 10542	strain=DSM 10542	na	latest	Complete Genome	Major	Full	2009/11/19	ASM2492v1	US DOE Joint Genome Institute (JGI-PGF)	GCA_000024925.1	identical	https://ftp.ncbi.nlm.nih.gov/genomes/all/GCF/000/024/925/GCF_000024925.1_ASM2492v1	na	assembly from type material	na	haploid	bacteria	4253413	4253413	71.5	1	1	1	NCBI RefSeq	NCBI Prokaryotic Genome Annotation Pipeline (PGAP)	05/02/23	3784	3693	66	21304646
GCF_000025265.1	PRJNA224116	SAMN00002582	na	representative genome	469383	191495	Conexibacter woesei DSM 14684	strain=DSM 14684	na	latest	Complete Genome	Major	Full	2010/01/15	ASM2526v1	US DOE Joint Genome Institute (JGI-PGF)	GCA_000025265.1	identical	https://ftp.ncbi.nlm.nih.gov/genomes/all/GCF/000/025/265/GCF_000025265.1_ASM2526v1	na	assembly from type material	na	haploid	bacteria	6359369	6359369	72.5	1	1	1	NCBI RefSeq	NCBI Prokaryotic Genome Annotation Pipeline (PGAP)	12/14/22	6015	5939	52	21304704
GCF_000025505.1	PRJNA224116	SAMN02598503	na	representative genome	589924	54261	Ferroglobus placidus DSM 10642	strain=DSM 10642	na	latest	Complete Genome	Major	Full	2010/02/16	ASM2550v1	US DOE Joint Genome Institute	GCA_000025505.1	identical	https://ftp.ncbi.nlm.nih.gov/genomes/all/GCF/000/025/505/GCF_000025505.1_ASM2550v1	na	assembly from type material	na	haploid	archaea	2196266	2196266	44.0	1	1	1	NCBI RefSeq	NCBI Prokaryotic Genome Annotation Pipeline (PGAP)	04/24/23	2616	2553	54	22180810
GCF_000025685.1	PRJNA224116	SAMN02604027	na	representative genome	309800	2246	Haloferax volcanii DS2	strain=DS2	na	latest	Complete Genome	Major	Full	2010/03/23	ASM2568v1	TIGR	GCA_000025685.1	identical	https://ftp.ncbi.nlm.nih.gov/genomes/all/GCF/000/025/685/GCF_000025685.1_ASM2568v1	na	assembly from type material	na	haploid	archaea	4012900	4012900	65.0	5	5	5	NCBI RefSeq	NCBI Prokaryotic Genome Annotation Pipeline (PGAP)	03/12/23	4067	3921	61	20333302
GCF_000025185.1	PRJNA224116	SAMN00120219	na	representative genome	530564	125	Pirellula staleyi DSM 6068	strain=DSM 6068	na	latest	Complete Genome	Major	Full	2010/01/07	ASM2518v1	US DOE Joint Genome Institute (JGI-PGF)	GCA_000025185.1	identical	https://ftp.ncbi.nlm.nih.gov/genomes/all/GCF/000/025/185/GCF_000025185.1_ASM2518v1	na	assembly from type material	na	haploid	bacteria	6196199	6196199	57.0	1	1	1	NCBI RefSeq	NCBI Prokaryotic Genome Annotation Pipeline (PGAP)	09/25/22	4600	4520	53	21304671
GCF_000025345.1	PRJNA224116	SAMN00002612	na	representative genome	526225	1861	Geodermatophilus obscurus DSM 43160	strain=DSM 43160	na	latest	Complete Genome	Major	Full	2010/01/20	ASM2534v1	US DOE Joint Genome Institute (JGI-PGF)	GCA_000025345.1	identical	https://ftp.ncbi.nlm.nih.gov/genomes/all/GCF/000/025/345/GCF_000025345.1_ASM2534v1	na	assembly from type material	na	haploid	bacteria	5322497	5322497	73.5	1	1	1	NCBI RefSeq	NCBI Prokaryotic Genome Annotation Pipeline (PGAP)	04/19/23	5128	4967	63	21304698
GCF_000025125.1	PRJNA224116	SAMN02641594	na	representative genome	1453429	713887	Candidatus Atelocyanobacterium thalassa isolate ALOHA	strain=ALOHA	ALOHA	latest	Complete Genome	Major	Full	2010/01/28	ASM2512v1	University of California at Santa Cruz	GCA_000025125.1	identical	https://ftp.ncbi.nlm.nih.gov/genomes/all/GCF/000/025/125/GCF_000025125.1_ASM2512v1	na	na	na	haploid	bacteria	1443806	1443806	31.0	1	1	1	NCBI RefSeq	NCBI Prokaryotic Genome Annotation Pipeline (PGAP)	09/25/22	1225	1162	47	19008448;20173737
GCF_000025605.1	PRJNA224116	SAMN02598512	na	representative genome	638303	136094	Thermocrinis albus DSM 14484	strain=DSM 14484	na	latest	Complete Genome	Major	Full	2010/02/19	ASM2560v1	US DOE Joint Genome Institute (JGI-PGF)	GCA_000025605.1	identical	https://ftp.ncbi.nlm.nih.gov/genomes/all/GCF/000/025/605/GCF_000025605.1_ASM2560v1	na	assembly from type material	na	haploid	bacteria	1500577	1500577	46.5	1	1	1	NCBI RefSeq	NCBI Prokaryotic Genome Annotation Pipeline (PGAP)	05/02/23	1645	1594	49	21304702
GCF_000010985.1	PRJNA224116	SAMD00060965	na	representative genome	639282	197162	Deferribacter desulfuricans SSM1	strain=SSM1	na	latest	Complete Genome	Major	Full	2010/03/05	ASM1098v1	Japan Agency for Marine-Earth Science and Technology	GCA_000010985.1	identical	https://ftp.ncbi.nlm.nih.gov/genomes/all/GCF/000/010/985/GCF_000010985.1_ASM1098v1	na	assembly from type material	na	haploid	bacteria	2542933	2542933	30.0	2	2	2	NCBI RefSeq	NCBI Prokaryotic Genome Annotation Pipeline (PGAP)	12/24/22	2527	2472	53	12807210;20189949
GCF_000024985.1	PRJNA224116	SAMN02598446	na	representative genome	479434	2057	Sphaerobacter thermophilus DSM 20745	strain=DSM 20745	na	latest	Complete Genome	Major	Full	2009/11/23	ASM2498v1	US DOE Joint Genome Institute (JGI-PGF)	GCA_000024985.1	identical	https://ftp.ncbi.nlm.nih.gov/genomes/all/GCF/000/024/985/GCF_000024985.1_ASM2498v1	na	assembly from type material	na	haploid	bacteria	3993764	3993764	68.0	2	2	2	NCBI RefSeq	NCBI Prokaryotic Genome Annotation Pipeline (PGAP)	05/02/23	3540	3463	60	21304676
GCF_000011005.1	PRJNA224116	SAMD00060931	na	representative genome	304371	570267	Methanocella paludicola SANAE	strain=SANAE	na	latest	Complete Genome	Major	Full	2009/12/25	ASM1100v1	NITE	GCA_000011005.1	identical	https://ftp.ncbi.nlm.nih.gov/genomes/all/GCF/000/011/005/GCF_000011005.1_ASM1100v1	na	assembly from type material	na	haploid	archaea	2957635	2957635	54.5	1	1	1	NCBI RefSeq	NCBI Prokaryotic Genome Annotation Pipeline (PGAP)	12/24/22	3102	3033	59	17483259;18398197
GCF_000025305.1	PRJNA224116	SAMN02598507	na	representative genome	591001	905	Acidaminococcus fermentans DSM 20731	strain=DSM 20731	na	latest	Complete Genome	Major	Full	2010/01/15	ASM2530v1	US DOE Joint Genome Institute (JGI-PGF)	GCA_000025305.1	identical	https://ftp.ncbi.nlm.nih.gov/genomes/all/GCF/000/025/305/GCF_000025305.1_ASM2530v1	na	assembly from type material	na	haploid	bacteria	2329769	2329769	55.5	1	1	1	NCBI RefSeq	NCBI Prokaryotic Genome Annotation Pipeline (PGAP)	02/10/23	2179	2090	82	21304687
GCF_000025285.1	PRJNA224116	SAMN00017459	na	representative genome	572546	84156	Archaeoglobus profundus DSM 5631	strain=DSM 5631	na	latest	Complete Genome	Major	Full	2010/01/19	ASM2528v1	US DOE Joint Genome Institute (JGI-PGF)	GCA_000025285.1	identical	https://ftp.ncbi.nlm.nih.gov/genomes/all/GCF/000/025/285/GCF_000025285.1_ASM2528v1	na	assembly from type material	na	haploid	archaea	1563423	1563423	42.0	2	2	2	NCBI RefSeq	NCBI Prokaryotic Genome Annotation Pipeline (PGAP)	05/02/23	1893	1833	52	21304717
GCF_000025485.1	PRJNA224116	SAMN02598487	na	representative genome	572477	1049	Allochromatium vinosum DSM 180	strain=DSM 180	na	latest	Complete Genome	Major	Full	2010/02/16	ASM2548v1	US DOE Joint Genome Institute (JGI-PGF)	GCA_000025485.1	identical	https://ftp.ncbi.nlm.nih.gov/genomes/all/GCF/000/025/485/GCF_000025485.1_ASM2548v1	na	assembly from type material	na	haploid	bacteria	3669074	3669074	64.0	3	3	3	NCBI RefSeq	NCBI Prokaryotic Genome Annotation Pipeline (PGAP)	10/12/22	3348	3245	64	22675582
GCF_000025725.1	PRJNA224116	SAMN02598464	na	representative genome	522772	118000	Denitrovibrio acetiphilus DSM 12809	strain=DSM 12809	na	latest	Complete Genome	Major	Full	2010/03/11	ASM2572v1	US DOE Joint Genome Institute (JGI-PGF)	GCA_000025725.1	identical	https://ftp.ncbi.nlm.nih.gov/genomes/all/GCF/000/025/725/GCF_000025725.1_ASM2572v1	na	assembly from type material	na	haploid	bacteria	3222077	3222077	42.5	1	1	1	NCBI RefSeq	NCBI Prokaryotic Genome Annotation Pipeline (PGAP)	05/27/23	3078	3014	52	21304711
GCF_000025625.1	PRJNA224116	SAMN02598473	na	representative genome	547559	13769	Natrialba magadii ATCC 43099	strain=ATCC 43099	na	latest	Complete Genome	Major	Full	2010/02/24	ASM2562v1	US DOE Joint Genome Institute (JGI-PGF)	GCA_000025625.1	identical	https://ftp.ncbi.nlm.nih.gov/genomes/all/GCF/000/025/625/GCF_000025625.1_ASM2562v1	na	assembly from type material	na	haploid	archaea	4443643	4443643	61.0	4	4	4	NCBI RefSeq	NCBI Prokaryotic Genome Annotation Pipeline (PGAP)	02/05/23	4252	4111	63	22559199
GCF_000025665.1	PRJNA224116	SAMN02598523	na	na	439481	379547	Aciduliprofundum boonei T469	strain=T469	na	latest	Complete Genome	Major	Full	2010/02/24	ASM2566v1	US DOE Joint Genome Institute	GCA_000025665.1	identical	https://ftp.ncbi.nlm.nih.gov/genomes/all/GCF/000/025/665/GCF_000025665.1_ASM2566v1	na	na	na	haploid	archaea	1486778	1486778	39.0	1	1	1	NCBI RefSeq	NCBI Prokaryotic Genome Annotation Pipeline (PGAP)	04/01/23	1598	1542	51	na
GCF_000024545.1	PRJNA224116	SAMN02598427	na	representative genome	446470	283811	Stackebrandtia nassauensis DSM 44728	strain=DSM 44728	na	latest	Complete Genome	Major	Full	2010/03/05	ASM2454v1	US DOE Joint Genome Institute (JGI-PGF)	GCA_000024545.1	identical	https://ftp.ncbi.nlm.nih.gov/genomes/all/GCF/000/024/545/GCF_000024545.1_ASM2454v1	na	assembly from type material	na	haploid	bacteria	6841557	6841557	68.0	1	1	1	NCBI RefSeq	NCBI Prokaryotic Genome Annotation Pipeline (PGAP)	04/24/23	6516	6418	55	21304662
GCF_000025705.1	PRJNA224116	SAMN02598496	na	representative genome	580332	63745	Sideroxydans lithotrophicus ES-1	strain=ES-1	na	latest	Complete Genome	Major	Full	2010/03/26	ASM2570v1	US DOE Joint Genome Institute (JGI-PGF)	GCA_000025705.1	identical	https://ftp.ncbi.nlm.nih.gov/genomes/all/GCF/000/025/705/GCF_000025705.1_ASM2570v1	na	assembly from type material	na	haploid	bacteria	3003656	3003656	57.5	1	1	1	NCBI RefSeq	NCBI Prokaryotic Genome Annotation Pipeline (PGAP)	10/12/22	3022	2947	55	na
GCF_000024465.1	PRJNA224116	SAMN02603472	na	representative genome	488538	767892	Candidatus Puniceispirillum marinum IMCC1322	strain=IMCC1322	na	latest	Complete Genome	Major	Full	2010/03/31	ASM2446v1	KORDI/Inha Univ	GCA_000024465.1	identical	https://ftp.ncbi.nlm.nih.gov/genomes/all/GCF/000/024/465/GCF_000024465.1_ASM2446v1	na	na	na	haploid	bacteria	2753527	2753527	48.5	1	1	1	NCBI RefSeq	NCBI Prokaryotic Genome Annotation Pipeline (PGAP)	02/22/23	2604	2547	43	20382761
GCF_000025905.1	PRJNA224116	SAMN02598501	na	representative genome	583355	395922	Coraliomargarita akajimensis DSM 45221	strain=DSM 45221	na	latest	Complete Genome	Major	Full	2010/04/05	ASM2590v1	US DOE Joint Genome Institute (JGI-PGF)	GCA_000025905.1	identical	https://ftp.ncbi.nlm.nih.gov/genomes/all/GCF/000/025/905/GCF_000025905.1_ASM2590v1	na	assembly from type material	na	haploid	bacteria	3750771	3750771	53.5	1	1	1	NCBI RefSeq	NCBI Prokaryotic Genome Annotation Pipeline (PGAP)	06/25/23	3076	3010	56	21304713
GCF_000021865.1	PRJNA224116	SAMN02604080	na	representative genome	272942	1061	Rhodobacter capsulatus SB 1003	strain=SB 1003	na	latest	Complete Genome	Major	Full	2010/04/09	ASM2186v1	Univ. Chicago	GCA_000021865.1	identical	https://ftp.ncbi.nlm.nih.gov/genomes/all/GCF/000/021/865/GCF_000021865.1_ASM2186v1	na	na	na	haploid	bacteria	3871920	3871920	66.5	2	2	2	NCBI RefSeq	NCBI Prokaryotic Genome Annotation Pipeline (PGAP)	02/22/23	3722	3600	69	20418398
GCF_000002945.1	PRJNA127	SAMEA3138176	na	representative genome	4896	4896	Schizosaccharomyces pombe	strain=972h-	na	latest	Chromosome	Major	Full	2007/11/09	ASM294v2	S. pombe European Sequencing Consortium (EUPOM)	GCA_000002945.2	identical	https://ftp.ncbi.nlm.nih.gov/genomes/all/GCF/000/002/945/GCF_000002945.1_ASM294v2	na	na	na	haploid	fungi	12571820	12571420	36.0	3	3	3	PomBase	Annotation submitted by PomBase	07/14/22	6974	5131	1810	15811919;11859360
GCF_000194605.1	PRJNA224116	SAMN00713599	na	representative genome	755732	191579	Fluviicola taffensis DSM 16823	strain=DSM 16823	na	latest	Complete Genome	Major	Full	2011/03/31	ASM19460v1	US DOE Joint Genome Institute (JGI-PGF)	GCA_000194605.1	identical	https://ftp.ncbi.nlm.nih.gov/genomes/all/GCF/000/194/605/GCF_000194605.1_ASM19460v1	na	assembly from type material	na	haploid	bacteria	4633577	4633577	36.0	1	1	1	NCBI RefSeq	NCBI Prokaryotic Genome Annotation Pipeline (PGAP)	05/02/23	4070	4002	52	22180807
GCF_000143145.1	PRJNA224116	SAMN02598499	na	representative genome	582899	53399	Hyphomicrobium denitrificans ATCC 51888	strain=ATCC 51888	na	latest	Complete Genome	Major	Full	2010/06/25	ASM14314v1	US DOE Joint Genome Institute (JGI-PGF)	GCA_000143145.1	identical	https://ftp.ncbi.nlm.nih.gov/genomes/all/GCF/000/143/145/GCF_000143145.1_ASM14314v1	na	assembly from type material	na	haploid	bacteria	3638969	3638969	60.5	1	1	1	NCBI RefSeq	NCBI Prokaryotic Genome Annotation Pipeline (PGAP)	04/30/23	3531	3468	53	na
GCF_000091045.1	PRJNA10698	SAMN03081418	na	representative genome	214684	5207	Cryptococcus neoformans var. neoformans JEC21	strain=JEC21	na	latest	Chromosome	Major	Full	2005/01/07	ASM9104v1	TIGR	GCA_000091045.1	identical	https://ftp.ncbi.nlm.nih.gov/genomes/all/GCF/000/091/045/GCF_000091045.1_ASM9104v1	na	na	na	haploid	fungi	19051922	19050125	48.5	14	14	14	TIGR	Annotation submitted by TIGR	04/11/18	7004	6632	134	15653466
GCF_000196155.1	PRJNA224116	SAMEA3138334	na	representative genome	243265	2218628	Photorhabdus laumondii subsp. laumondii TTO1	strain=TTO1	na	latest	Complete Genome	Major	Full	2003/10/03	ASM19615v1	Institut Pasteur	GCA_000196155.1	identical	https://ftp.ncbi.nlm.nih.gov/genomes/all/GCF/000/196/155/GCF_000196155.1_ASM19615v1	na	na	na	haploid	bacteria	5688987	5688987	42.5	1	1	17	NCBI RefSeq	NCBI Prokaryotic Genome Annotation Pipeline (PGAP)	12/30/22	4997	4686	115	14528314
GCF_000165485.1	PRJNA224116	SAMN02603592	na	na	378806	41	Stigmatella aurantiaca DW4/3-1	strain=DW4/3-1	na	latest	Complete Genome	Major	Full	2010/10/21	ASM16548v1	Max Planck Institute for Terrestrial Microbiology	GCA_000165485.1	identical	https://ftp.ncbi.nlm.nih.gov/genomes/all/GCF/000/165/485/GCF_000165485.1_ASM16548v1	na	na	na	haploid	bacteria	10260756	10260756	67.0	1	1	1	NCBI RefSeq	NCBI Prokaryotic Genome Annotation Pipeline (PGAP)	02/22/23	8322	8144	59	21037205
GCF_000002455.1	PRJNA27939	na	na	na	227086	227086	Bigelowiella natans	na	na	latest	Chromosome	Major	Partial	2006/07/28	ASM245v1	University of Melbourne, Australia	GCA_000002455.1	different	https://ftp.ncbi.nlm.nih.gov/genomes/all/GCF/000/002/455/GCF_000002455.1_ASM245v1	partial	na	na	haploid	protozoa	372870	372870	28.0	3	3	3	na	na	na	426	344	78	16990439;16760254
GCF_000002975.1	PRJNA210	SAMEA3865277	na	na	55529	55529	Guillardia theta	na	na	latest	Chromosome	Major	Partial	2001/04/26	ASM297v1	Institute for Marine Biosciences, Halifax, Canada	GCA_000002975.1	different	https://ftp.ncbi.nlm.nih.gov/genomes/all/GCF/000/002/975/GCF_000002975.1_ASM297v1	partial	na	na	haploid	protozoa	551264	551264	26.0	3	3	3	na	na	na	743	632	103	9929392;11323671;10618395
GCF_000160775.2	PRJNA224116	SAMN00139180	ACLF00000000.3	representative genome	585531	219314	Aeromicrobium marinum DSM 15272	strain=DSM 15272	na	latest	Chromosome	Major	Full	2010/11/15	ASM16077v2	Baylor College of Medicine	GCA_000160775.2	identical	https://ftp.ncbi.nlm.nih.gov/genomes/all/GCF/000/160/775/GCF_000160775.2_ASM16077v2	na	assembly from type material	na	haploid	bacteria	3079840	3078240	71.0	1	1	16	NCBI RefSeq	NCBI Prokaryotic Genome Annotation Pipeline (PGAP)	05/02/23	3138	3067	52	na
GCF_000192865.1	PRJNA224116	SAMN00713593	na	representative genome	717774	119864	Marinomonas mediterranea MMB-1	strain=MMB-1	na	latest	Complete Genome	Major	Full	2011/03/22	ASM19286v1	US DOE Joint Genome Institute	GCA_000192865.1	identical	https://ftp.ncbi.nlm.nih.gov/genomes/all/GCF/000/192/865/GCF_000192865.1_ASM19286v1	na	assembly from type material	na	haploid	bacteria	4684316	4684316	44.0	1	1	1	NCBI RefSeq	NCBI Prokaryotic Genome Annotation Pipeline (PGAP)	10/12/22	4297	4135	106	22675599
GCF_000178835.2	PRJNA224116	SAMN00013959	na	representative genome	642492	29360	Cellulosilyticum lentocellum DSM 5427	strain=DSM 5427	na	latest	Complete Genome	Major	Full	2011/03/22	ASM17883v2	US DOE Joint Genome Institute (JGI-PGF)	GCA_000178835.2	identical	https://ftp.ncbi.nlm.nih.gov/genomes/all/GCF/000/178/835/GCF_000178835.2_ASM17883v2	na	assembly from type material	na	haploid	bacteria	4714237	4714237	34.0	1	1	1	NCBI RefSeq	NCBI Prokaryotic Genome Annotation Pipeline (PGAP)	01/08/23	4384	4204	145	21398547
GCF_000165795.1	PRJNA224116	SAMN02256532	AEIV00000000.1	representative genome	584708	81412	Aminomonas paucivorans DSM 12260	strain=DSM 12260	na	latest	Chromosome	Major	Full	2010/11/01	ASM16579v1	US DOE Joint Genome Institute (JGI-PGF)	GCA_000165795.1	identical	https://ftp.ncbi.nlm.nih.gov/genomes/all/GCF/000/165/795/GCF_000165795.1_ASM16579v1	na	assembly from type material	na	haploid	bacteria	2630170	2630070	67.5	1	1	2	NCBI RefSeq	NCBI Prokaryotic Genome Annotation Pipeline (PGAP)	12/28/22	2476	2400	61	21304733
GCF_000193375.1	PRJNA224116	SAMN02603093	na	representative genome	999630	184117	Thermoproteus uzoniensis 768-20	strain=768-20	na	latest	Complete Genome	Major	Full	2011/03/28	ASM19337v1	Centre Bioengineering RAS	GCA_000193375.1	identical	https://ftp.ncbi.nlm.nih.gov/genomes/all/GCF/000/193/375/GCF_000193375.1_ASM19337v1	na	na	na	haploid	archaea	1936063	1936063	59.5	1	1	1	NCBI RefSeq	NCBI Prokaryotic Genome Annotation Pipeline (PGAP)	03/09/23	2247	2182	49	21478349
GCF_000146185.1	PRJNA224116	SAMN02603083	na	representative genome	515620	39485	[Eubacterium] eligens ATCC 27750	strain=ATCC 27750	na	latest	Complete Genome	Major	Full	2009/06/04	ASM14618v1	Center for Genome Sciences, Washington University School of Medicine	GCA_000146185.1	identical	https://ftp.ncbi.nlm.nih.gov/genomes/all/GCF/000/146/185/GCF_000146185.1_ASM14618v1	na	assembly from type material	na	haploid	bacteria	2831389	2831389	37.5	3	3	3	NCBI RefSeq	NCBI Prokaryotic Genome Annotation Pipeline (PGAP)	04/12/23	2737	2635	66	19321416
GCF_000165345.1	PRJNA15586	SAMN02952908	AAEE00000000.1	representative genome	353152	5807	Cryptosporidium parvum Iowa II	na	Iowa type II	latest	Chromosome	Major	Full	2007/02/26	ASM16534v1	Univ. Minnesota	GCA_000165345.1	identical	https://ftp.ncbi.nlm.nih.gov/genomes/all/GCF/000/165/345/GCF_000165345.1_ASM16534v1	na	na	na	haploid	protozoa	9102324	9087724	30.0	8	8	18	Univ. Minnesota	Annotation submitted by Univ. Minnesota	09/13/12	3887	3805	81	15044751
GCF_000172155.1	PRJNA224116	SAMN02436175	ABIZ00000000.1	representative genome	240016	2736	Verrucomicrobium spinosum DSM 4136 = JCM 18804	strain=DSM 4136	na	latest	Chromosome	Major	Full	2008/01/02	ASM17215v1	TIGR	GCA_000172155.1	identical	https://ftp.ncbi.nlm.nih.gov/genomes/all/GCF/000/172/155/GCF_000172155.1_ASM17215v1	na	assembly from type material	na	haploid	bacteria	8220857	8220857	60.0	1	1	1	NCBI RefSeq	NCBI Prokaryotic Genome Annotation Pipeline (PGAP)	12/17/19	6278	6166	78	na
GCF_000166275.1	PRJNA224116	SAMN02436092	AAXU00000000.2	representative genome	388413	388413	Algoriphagus machipongonensis	strain=PR1	na	latest	Chromosome	Major	Full	2010/11/09	ASM16627v1	Gordon and Betty Moore Foundation Microbial Genome Sequencing Project	GCA_000166275.1	identical	https://ftp.ncbi.nlm.nih.gov/genomes/all/GCF/000/166/275/GCF_000166275.1_ASM16627v1	na	assembly from type material	na	haploid	bacteria	4787724	4786724	38.5	1	1	1	NCBI RefSeq	NCBI Prokaryotic Genome Annotation Pipeline (PGAP)	10/05/22	4025	3957	51	21183675
GCF_000179915.2	PRJNA224116	SAMN00100755	na	representative genome	401053	870903	Terriglobus saanensis SP1PR4	strain=SP1PR4	na	latest	Complete Genome	Major	Full	2011/01/24	ASM17991v2	US DOE Joint Genome Institute (JGI-PGF)	GCA_000179915.2	identical	https://ftp.ncbi.nlm.nih.gov/genomes/all/GCF/000/179/915/GCF_000179915.2_ASM17991v2	na	assembly from type material	na	haploid	bacteria	5095226	5095226	57.0	1	1	1	NCBI RefSeq	NCBI Prokaryotic Genome Annotation Pipeline (PGAP)	05/02/23	4244	4173	52	23450133
GCF_000176855.2	PRJNA224116	SAMN00006197	na	representative genome	643561	80867	Paracidovorax avenae ATCC 19860	strain=ATCC 19860	na	latest	Complete Genome	Major	Full	2011/02/14	ASM17685v2	US DOE Joint Genome Institute (JGI-PGF)	GCA_000176855.2	identical	https://ftp.ncbi.nlm.nih.gov/genomes/all/GCF/000/176/855/GCF_000176855.2_ASM17685v2	na	assembly from type material	na	haploid	bacteria	5482170	5482170	68.5	1	1	1	NCBI RefSeq	NCBI Prokaryotic Genome Annotation Pipeline (PGAP)	07/02/23	4873	4776	64	na
GCF_000190735.1	PRJNA224116	SAMN00103626	na	representative genome	762903	151895	Pseudopedobacter saltans DSM 12145	strain=DSM 12145	na	latest	Complete Genome	Major	Full	2011/03/01	ASM19073v2	US DOE Joint Genome Institute (JGI-PGF)	GCA_000190735.2	identical	https://ftp.ncbi.nlm.nih.gov/genomes/all/GCF/000/190/735/GCF_000190735.1_ASM19073v2	na	assembly from type material	na	haploid	bacteria	4635236	4635236	36.5	1	1	1	NCBI RefSeq	NCBI Prokaryotic Genome Annotation Pipeline (PGAP)	05/02/23	3853	3778	67	22180808
GCF_000194135.1	PRJNA224116	SAMN00713597	na	representative genome	760142	84405	Hippea maritima DSM 10411	strain=DSM 10411	na	latest	Complete Genome	Major	Full	2011/03/29	ASM19413v1	US DOE Joint Genome Institute (JGI-PGF)	GCA_000194135.1	identical	https://ftp.ncbi.nlm.nih.gov/genomes/all/GCF/000/194/135/GCF_000194135.1_ASM19413v1	na	assembly from type material	na	haploid	bacteria	1694430	1694430	37.0	1	1	1	NCBI RefSeq	NCBI Prokaryotic Genome Annotation Pipeline (PGAP)	05/22/23	1795	1724	58	21886857
GCF_000004695.1	PRJNA13925	SAMN02953606	AAFI00000000.2	representative genome	352472	44689	Dictyostelium discoideum AX4	strain=AX4	na	latest	Chromosome	Major	Full	2009/08/24	dicty_2.7	The Dictyostelium discoideum Sequencing Consortium	GCA_000004695.1	different	https://ftp.ncbi.nlm.nih.gov/genomes/all/GCF/000/004/695/GCF_000004695.1_dicty_2.7	na	na	na	haploid	protozoa	34149409	34126409	22.0	7	40	260	The Dictyostelium discoideum Sequencing Consortium	Annotation submitted by The Dictyostelium discoideum Sequencing Consortium	04/03/23	13961	13289	507	10821186;9539429;12097910;15875012
GCF_000192745.1	PRJNA224116	SAMN02603150	na	representative genome	991905	991904	Polymorphum gilvum SL003B-26A1	strain=SL003B-26A1	na	latest	Complete Genome	Major	Full	2011/03/18	ASM19274v1	College of Engineering, Peking University	GCA_000192745.1	identical	https://ftp.ncbi.nlm.nih.gov/genomes/all/GCF/000/192/745/GCF_000192745.1_ASM19274v1	na	assembly from type material	na	haploid	bacteria	4718963	4718963	67.0	2	2	2	NCBI RefSeq	NCBI Prokaryotic Genome Annotation Pipeline (PGAP)	04/07/23	4498	4394	60	21478361
GCF_000212395.1	PRJNA224116	SAMN00713612	na	representative genome	747365	184064	Thermodesulfobium narugense DSM 14796	strain=DSM 14796	na	latest	Complete Genome	Major	Full	2011/05/05	ASM21239v1	US DOE Joint Genome Institute (JGI-PGF)	GCA_000212395.1	identical	https://ftp.ncbi.nlm.nih.gov/genomes/all/GCF/000/212/395/GCF_000212395.1_ASM21239v1	na	assembly from type material	na	haploid	bacteria	1898865	1898865	33.5	1	1	1	NCBI RefSeq	NCBI Prokaryotic Genome Annotation Pipeline (PGAP)	05/02/23	1916	1852	56	na
GCF_000213215.1	PRJNA224116	SAMN02602984	na	representative genome	933801	563177	Acidianus hospitalis W1	strain=W1	na	latest	Complete Genome	Major	Full	2011/05/12	ASM21321v1	Archaea Centre, Department of Biology, University of Copenhagen, Copenhagen 2200 N, Denmark	GCA_000213215.1	identical	https://ftp.ncbi.nlm.nih.gov/genomes/all/GCF/000/213/215/GCF_000213215.1_ASM21321v1	na	na	na	haploid	archaea	2137654	2137654	34.0	1	1	1	NCBI RefSeq	NCBI Prokaryotic Genome Annotation Pipeline (PGAP)	05/02/23	2519	2422	51	21607549
GCF_000213235.1	PRJNA224116	SAMN00713617	na	representative genome	1209989	499229	Tepidanaerobacter acetatoxydans Re1	strain=Re1	na	latest	Complete Genome	Major	Full	2011/05/12	ASM21323v1	US DOE Joint Genome Institute	GCA_000213235.1	identical	https://ftp.ncbi.nlm.nih.gov/genomes/all/GCF/000/213/235/GCF_000213235.1_ASM21323v1	na	assembly from type material	na	haploid	bacteria	2759867	2759867	37.5	1	1	1	NCBI RefSeq	NCBI Prokaryotic Genome Annotation Pipeline (PGAP)	04/27/23	2661	2577	62	na
GCF_000212735.1	PRJNA224116	SAMN00713614	na	representative genome	760192	2350	Haliscomenobacter hydrossis DSM 1100	strain=DSM 1100	na	latest	Complete Genome	Major	Full	2011/05/09	ASM21273v1	US DOE Joint Genome Institute (JGI-PGF)	GCA_000212735.1	identical	https://ftp.ncbi.nlm.nih.gov/genomes/all/GCF/000/212/735/GCF_000212735.1_ASM21273v1	na	assembly from type material	na	haploid	bacteria	8771651	8771651	47.0	4	4	4	NCBI RefSeq	NCBI Prokaryotic Genome Annotation Pipeline (PGAP)	02/10/23	6825	6758	59	21886862
GCF_000213255.1	PRJNA224116	SAMN02232034	na	representative genome	697281	252966	Mahella australiensis 50-1 BON	strain=50-1 BON	na	latest	Complete Genome	Major	Full	2011/05/12	ASM21325v1	US DOE Joint Genome Institute (JGI-PGF)	GCA_000213255.1	identical	https://ftp.ncbi.nlm.nih.gov/genomes/all/GCF/000/213/255/GCF_000213255.1_ASM21325v1	na	assembly from type material	na	haploid	bacteria	3135972	3135972	43.0	1	1	1	NCBI RefSeq	NCBI Prokaryotic Genome Annotation Pipeline (PGAP)	05/02/23	2991	2907	62	21886860
GCF_000215705.1	PRJNA224116	SAMN02603053	na	representative genome	365046	94132	Ramlibacter tataouinensis TTB310	strain=TTB310	na	latest	Complete Genome	Major	Full	2011/06/03	ASM21570v1	CEA-CNRS	GCA_000215705.1	identical	https://ftp.ncbi.nlm.nih.gov/genomes/all/GCF/000/215/705/GCF_000215705.1_ASM21570v1	na	assembly from type material	na	haploid	bacteria	4070193	4070193	69.5	1	1	1	NCBI RefSeq	NCBI Prokaryotic Genome Annotation Pipeline (PGAP)	03/12/23	3999	3912	49	21912644
GCF_000217795.1	PRJNA224116	SAMN02232057	na	representative genome	667014	171695	Thermodesulfatator indicus DSM 15286	strain=DSM 15286	na	latest	Complete Genome	Major	Full	2011/06/10	ASM21779v1	US DOE Joint Genome Institute (JGI-PGF)	GCA_000217795.1	identical	https://ftp.ncbi.nlm.nih.gov/genomes/all/GCF/000/217/795/GCF_000217795.1_ASM21779v1	na	assembly from type material	na	haploid	bacteria	2322224	2322224	42.0	1	1	1	NCBI RefSeq	NCBI Prokaryotic Genome Annotation Pipeline (PGAP)	05/02/23	2287	2217	60	22768359
GCF_000217995.1	PRJNA224116	SAMN02232039	na	representative genome	679901	39669	Methanosalsum zhilinae DSM 4017	strain=DSM 4017	na	latest	Complete Genome	Major	Full	2011/06/13	ASM21799v1	US DOE Joint Genome Institute (JGI-PGF)	GCA_000217995.1	identical	https://ftp.ncbi.nlm.nih.gov/genomes/all/GCF/000/217/995/GCF_000217995.1_ASM21799v1	na	assembly from type material	na	haploid	archaea	2138444	2138444	39.0	1	1	1	NCBI RefSeq	NCBI Prokaryotic Genome Annotation Pipeline (PGAP)	05/02/23	2075	1986	61	na
GCF_000176035.2	PRJNA224116	SAMN02232036	na	representative genome	536019	593909	Mesorhizobium opportunistum WSM2075	strain=WSM2075	na	latest	Complete Genome	Major	Full	2011/06/14	ASM17603v2	US DOE Joint Genome Institute (JGI-PGF)	GCA_000176035.2	identical	https://ftp.ncbi.nlm.nih.gov/genomes/all/GCF/000/176/035/GCF_000176035.2_ASM17603v2	na	assembly from type material	na	haploid	bacteria	6884444	6884444	62.5	1	1	1	NCBI RefSeq	NCBI Prokaryotic Genome Annotation Pipeline (PGAP)	04/30/23	6701	6515	63	na
GCF_000218565.1	PRJNA224116	SAMN02603254	na	representative genome	504832	40137	Afipia carboxidovorans OM5	strain=OM5	na	latest	Complete Genome	Major	Full	2011/06/15	ASM21856v1	Georg-August Universität Göttingen	GCA_000218565.1	identical	https://ftp.ncbi.nlm.nih.gov/genomes/all/GCF/000/218/565/GCF_000218565.1_ASM21856v1	na	assembly from type material	na	haploid	bacteria	3896074	3896074	62.0	3	3	3	NCBI RefSeq	NCBI Prokaryotic Genome Annotation Pipeline (PGAP)	04/09/23	3748	3665	58	7721710;10433972;9324252;14644498;21742883
GCF_000215975.1	PRJNA224116	SAMN02232058	na	representative genome	795359	1295609	Thermodesulfobacterium geofontis OPF15	strain=OPF15	na	latest	Complete Genome	Major	Full	2011/06/07	ASM21597v1	US DOE Joint Genome Institute	GCA_000215975.1	identical	https://ftp.ncbi.nlm.nih.gov/genomes/all/GCF/000/215/975/GCF_000215975.1_ASM21597v1	na	assembly from type material	na	haploid	bacteria	1634377	1634377	30.5	1	1	1	NCBI RefSeq	NCBI Prokaryotic Genome Annotation Pipeline (PGAP)	12/18/22	1693	1631	52	23580711
GCF_000178115.2	PRJNA224116	SAMN00008641	na	representative genome	663278	253239	Ethanoligenens harbinense YUAN-3	strain=YUAN-3	na	latest	Complete Genome	Major	Full	2010/12/27	ASM17811v2	US DOE Joint Genome Institute (JGI-PGF)	GCA_000178115.2	identical	https://ftp.ncbi.nlm.nih.gov/genomes/all/GCF/000/178/115/GCF_000178115.2_ASM17811v2	na	assembly from type material	na	haploid	bacteria	3008576	3008576	55.5	1	1	1	NCBI RefSeq	NCBI Prokaryotic Genome Annotation Pipeline (PGAP)	04/12/23	2869	2764	76	na
GCF_000218895.1	PRJNA224116	SAMN02232050	na	representative genome	761193	106	Runella slithyformis DSM 19594	strain=DSM 19594	na	latest	Complete Genome	Major	Full	2011/06/17	ASM21889v1	US DOE Joint Genome Institute (JGI-PGF)	GCA_000218895.1	identical	https://ftp.ncbi.nlm.nih.gov/genomes/all/GCF/000/218/895/GCF_000218895.1_ASM21889v1	na	assembly from type material	na	haploid	bacteria	6919729	6919729	46.0	6	6	6	NCBI RefSeq	NCBI Prokaryotic Genome Annotation Pipeline (PGAP)	10/05/22	5864	5779	51	22768358
GCF_000002525.2	PRJNA12414	SAMEA3138171	na	representative genome	284591	4952	Yarrowia lipolytica CLIB122	strain=CLIB122	na	latest	Chromosome	Major	Full	2004/07/02	ASM252v1	Genolevures Consortium	GCA_000002525.1	different	https://ftp.ncbi.nlm.nih.gov/genomes/all/GCF/000/002/525/GCF_000002525.2_ASM252v1	na	na	na	haploid	fungi	20502981	20501837	49.0	6	6	6	Genolevures Consortium	Annotation submitted by Genolevures Consortium	04/03/23	7144	6471	667	15229592;18628906
GCF_000270245.1	PRJNA224116	SAMD00061117	na	representative genome	1032480	29405	Microlunatus phosphovorus NM-1	strain=NM-1	na	latest	Complete Genome	Major	Full	2011/06/01	ASM27024v1	National Institute of Technology and Evaluation	GCA_000270245.1	identical	https://ftp.ncbi.nlm.nih.gov/genomes/all/GCF/000/270/245/GCF_000270245.1_ASM27024v1	na	assembly from type material	na	haploid	bacteria	5683123	5683123	67.0	1	1	1	NCBI RefSeq	NCBI Prokaryotic Genome Annotation Pipeline (PGAP)	12/24/22	5189	5074	52	na
GCF_000284295.1	PRJNA224116	SAMD00060941	na	representative genome	512565	1866	Actinoplanes missouriensis 431	strain=431	na	latest	Complete Genome	Major	Full	2012/03/28	ASM28429v1	National Institute of Technology and Evaluation	GCA_000284295.1	identical	https://ftp.ncbi.nlm.nih.gov/genomes/all/GCF/000/284/295/GCF_000284295.1_ASM28429v1	na	assembly from type material	na	haploid	bacteria	8773466	8773466	70.5	1	1	1	NCBI RefSeq	NCBI Prokaryotic Genome Annotation Pipeline (PGAP)	12/24/22	8176	8017	80	na
GCF_000237305.1	PRJNA224116	SAMEA3138404	na	representative genome	1003195	29303	Streptantibioticus cattleyicolor NRRL 8057 = DSM 46488	strain=NRRL 8057	na	latest	Complete Genome	Major	Full	2011/06/24	ASM23730v1	CEA/Genoscope	GCA_000237305.1	identical	https://ftp.ncbi.nlm.nih.gov/genomes/all/GCF/000/237/305/GCF_000237305.1_ASM23730v1	na	assembly from type material	na	haploid	bacteria	8092553	8092553	73.0	2	2	2	NCBI RefSeq	NCBI Prokaryotic Genome Annotation Pipeline (PGAP)	11/20/22	7232	6975	86	21868806
GCF_000191145.1	PRJNA83123	SAMN02603040	na	reference genome	871585	48296	Acinetobacter pittii PHEA-2	strain=PHEA-2	na	latest	Complete Genome	Major	Full	2011/03/03	ASM19114v1	Biotechnology Research Institute, Chinese Academy of Agricultural Sciences	GCA_000191145.1	identical	https://ftp.ncbi.nlm.nih.gov/genomes/all/GCF/000/191/145/GCF_000191145.1_ASM19114v1	na	na	na	haploid	bacteria	3862530	3862530	38.5	1	1	1	Biotechnology Research Institute, Chinese Academy of Agricultural Sciences	Annotation submitted by Biotechnology Research Institute, Chinese Academy of Agricultural Sciences	08/24/16	3674	3599	75	21441526
GCF_000002545.3	PRJNA12376	SAMEA3138172	na	representative genome	5478	5478	Nakaseomyces glabratus	strain=CBS 138	na	latest	Chromosome	Major	Full	2008/08/12	ASM254v2	Genolevures Consortium	GCA_000002545.2	different	https://ftp.ncbi.nlm.nih.gov/genomes/all/GCF/000/002/545/GCF_000002545.3_ASM254v2	na	assembly from type material	na	haploid	fungi	12318245	12317945	38.5	13	13	13	Genolevures Consortium	Annotation submitted by Genolevures Consortium	11/08/17	5458	5212	246	12527359;15229592
GCF_000246855.1	PRJNA224116	SAMN02232043	na	representative genome	700598	354356	Niastella koreensis GR20-10	strain=GR20-10	na	latest	Complete Genome	Major	Full	2011/12/14	ASM24685v1	DOE Joint Genome Institute	GCA_000246855.1	identical	https://ftp.ncbi.nlm.nih.gov/genomes/all/GCF/000/246/855/GCF_000246855.1_ASM24685v1	na	assembly from type material	na	haploid	bacteria	9033684	9033684	44.5	1	1	1	NCBI RefSeq	NCBI Prokaryotic Genome Annotation Pipeline (PGAP)	04/27/23	7182	7102	68	na
GCF_000184685.1	PRJNA224116	SAMN00713569	na	representative genome	710696	53358	Intrasporangium calvum DSM 43043	strain=DSM 43043	na	latest	Complete Genome	Major	Full	2010/12/29	ASM18468v1	US DOE Joint Genome Institute (JGI-PGF)	GCA_000184685.1	identical	https://ftp.ncbi.nlm.nih.gov/genomes/all/GCF/000/184/685/GCF_000184685.1_ASM18468v1	na	assembly from type material	na	haploid	bacteria	4024382	4024382	70.5	1	1	1	NCBI RefSeq	NCBI Prokaryotic Genome Annotation Pipeline (PGAP)	04/27/23	3703	3603	56	21304734
GCF_000195295.1	PRJNA224116	SAMN00713603	na	representative genome	880072	60893	Desulfobacca acetoxidans DSM 11109	strain=DSM 11109	na	latest	Complete Genome	Major	Full	2011/04/07	ASM19529v1	US DOE Joint Genome Institute (JGI-PGF)	GCA_000195295.1	identical	https://ftp.ncbi.nlm.nih.gov/genomes/all/GCF/000/195/295/GCF_000195295.1_ASM19529v1	na	assembly from type material	na	haploid	bacteria	3282536	3282536	52.5	1	1	1	NCBI RefSeq	NCBI Prokaryotic Genome Annotation Pipeline (PGAP)	08/21/22	2955	2882	54	21886866
GCF_000195335.1	PRJNA224116	SAMN00713602	na	representative genome	869210	186192	Marinithermus hydrothermalis DSM 14884	strain=DSM 14884	na	latest	Complete Genome	Major	Full	2011/04/07	ASM19533v1	US DOE Joint Genome Institute (JGI-PGF)	GCA_000195335.1	identical	https://ftp.ncbi.nlm.nih.gov/genomes/all/GCF/000/195/335/GCF_000195335.1_ASM19533v1	na	assembly from type material	na	haploid	bacteria	2269167	2269167	68.0	1	1	1	NCBI RefSeq	NCBI Prokaryotic Genome Annotation Pipeline (PGAP)	05/02/23	2283	2195	60	22675595
GCF_000203895.1	PRJNA224116	SAMN02598290	na	representative genome	318586	266	Paracoccus denitrificans PD1222	strain=PD1222	na	latest	Complete Genome	Major	Full	2006/12/13	ASM20389v1	DOE Joint Genome Institute	GCA_000203895.1	identical	https://ftp.ncbi.nlm.nih.gov/genomes/all/GCF/000/203/895/GCF_000203895.1_ASM20389v1	na	na	na	haploid	bacteria	5236194	5236194	66.5	3	3	3	NCBI RefSeq	NCBI Prokaryotic Genome Annotation Pipeline (PGAP)	12/29/22	5225	5053	65	na
GCF_000209165.1	PRJNA18881	SAMN02746101	AAVQ00000000.1	representative genome	322104	4924	Scheffersomyces stipitis CBS 6054	strain=CBS 6054	na	latest	Chromosome	Major	Full	2007/02/26	ASM20916v1	DOE Joint Genome Institute	GCA_000209165.1	identical	https://ftp.ncbi.nlm.nih.gov/genomes/all/GCF/000/209/165/GCF_000209165.1_ASM20916v1	na	na	na	haploid	fungi	15441179	15441079	41.0	8	8	9	DOE Joint Genome Institute	Annotation submitted by DOE Joint Genome Institute	06/05/17	5819	5818	1	17334359
GCF_000179575.2	PRJNA224116	SAMN00100784	na	representative genome	647113	155863	Methanothermococcus okinawensis IH1	strain=IH1	na	latest	Complete Genome	Major	Full	2011/06/06	ASM17957v2	US DOE Joint Genome Institute (JGI-PGF)	GCA_000179575.2	identical	https://ftp.ncbi.nlm.nih.gov/genomes/all/GCF/000/179/575/GCF_000179575.2_ASM17957v2	na	assembly from type material	na	haploid	archaea	1677455	1677455	29.0	2	2	2	NCBI RefSeq	NCBI Prokaryotic Genome Annotation Pipeline (PGAP)	12/28/22	1701	1625	47	na
GCF_000177615.2	PRJNA224116	SAMN00713636	na	na	2716812	2716812	Candidatus Protofrankia datiscae	strain=Dg1	na	latest	Complete Genome	Major	Full	2011/06/06	ASM17761v2	US DOE Joint Genome Institute (JGI-PGF)	GCA_000177615.2	identical	https://ftp.ncbi.nlm.nih.gov/genomes/all/GCF/000/177/615/GCF_000177615.2_ASM17761v2	na	na	na	haploid	bacteria	5340989	5340989	70.0	3	3	3	NCBI RefSeq	NCBI Prokaryotic Genome Annotation Pipeline (PGAP)	05/22/23	4591	4372	54	22123767
GCF_000217715.1	PRJNA224116	SAMN02232028	na	representative genome	797210	387343	Halopiger xanaduensis SH-6	strain=SH-6	na	latest	Complete Genome	Major	Full	2011/06/09	ASM21771v1	US DOE Joint Genome Institute	GCA_000217715.1	identical	https://ftp.ncbi.nlm.nih.gov/genomes/all/GCF/000/217/715/GCF_000217715.1_ASM21771v1	na	assembly from type material	na	haploid	archaea	4355268	4355268	65.0	4	4	4	NCBI RefSeq	NCBI Prokaryotic Genome Annotation Pipeline (PGAP)	05/02/23	4320	4198	62	22675596
GCF_000218625.1	PRJNA224116	SAMN02232022	na	representative genome	717231	2352	Flexistipes sinusarabici DSM 4947	strain=DSM 4947	na	latest	Complete Genome	Major	Full	2011/06/15	ASM21862v1	US DOE Joint Genome Institute (JGI-PGF)	GCA_000218625.1	identical	https://ftp.ncbi.nlm.nih.gov/genomes/all/GCF/000/218/625/GCF_000218625.1_ASM21862v1	na	assembly from type material	na	haploid	bacteria	2526590	2526590	38.0	1	1	1	NCBI RefSeq	NCBI Prokaryotic Genome Annotation Pipeline (PGAP)	05/27/23	2416	2334	54	22180813
GCF_000222485.1	PRJNA224116	SAMN02261369	na	representative genome	880070	104	Cyclobacterium marinum DSM 745	strain=DSM 745	na	latest	Complete Genome	Major	Full	2011/08/03	ASM22248v1	JGI	GCA_000222485.1	identical	https://ftp.ncbi.nlm.nih.gov/genomes/all/GCF/000/222/485/GCF_000222485.1_ASM22248v1	na	assembly from type material	na	haploid	bacteria	6221273	6221273	38.0	1	1	1	NCBI RefSeq	NCBI Prokaryotic Genome Annotation Pipeline (PGAP)	10/05/22	5001	4919	51	na
GCF_000236905.1	PRJNA79335	SAMEA2272094	na	representative genome	1071381	113608	Tetrapisispora phaffii CBS 4417	strain=type strain:CBS 4417	na	latest	Chromosome	Major	Full	2011/11/17	ASM23690v1	Wolfe Laboratory, Smurfit Institute of Genetics, Trinity College Dublin, Ireland	GCA_000236905.1	identical	https://ftp.ncbi.nlm.nih.gov/genomes/all/GCF/000/236/905/GCF_000236905.1_ASM23690v1	na	assembly from type material	na	haploid	fungi	12115070	12099635	33.5	16	17	17	Wolfe Laboratory, Smurfit Institute of Genetics, Trinity College Dublin, Ireland	Annotation submitted by Wolfe Laboratory, Smurfit Institute of Genetics, Trinity College Dublin, Ireland	06/02/17	5462	5252	210	22123960
GCF_000198775.1	PRJNA224116	SAMEA2272497	na	representative genome	882378	412963	Mycetohabitans rhizoxinica HKI 454	strain=HKI 454	B1	latest	Complete Genome	Major	Full	2010/11/16	ASM19877v1	Leibniz Institute for Natural Product Research and Infection Biology (HKI)	GCA_000198775.1	identical	https://ftp.ncbi.nlm.nih.gov/genomes/all/GCF/000/198/775/GCF_000198775.1_ASM19877v1	na	assembly from type material	na	haploid	bacteria	3750138	3750138	60.5	3	3	3	NCBI RefSeq	NCBI Prokaryotic Genome Annotation Pipeline (PGAP)	12/30/22	3345	2875	61	21131495
GCF_000091785.1	PRJNA224116	SAMEA2272007	na	representative genome	661367	450	Legionella longbeachae NSW150	strain=NSW150	na	latest	Complete Genome	Major	Full	2010/02/13	ASM9178v1	Institut Pasteur - Unite de Biologie des Bacteries Intracellulaires	GCA_000091785.1	identical	https://ftp.ncbi.nlm.nih.gov/genomes/all/GCF/000/091/785/GCF_000091785.1_ASM9178v1	na	na	na	haploid	bacteria	4149158	4149158	37.0	2	2	2	NCBI RefSeq	NCBI Prokaryotic Genome Annotation Pipeline (PGAP)	03/12/23	3607	3483	62	20174605
GCF_000143845.1	PRJNA224116	SAMN00016989	na	representative genome	633147	133926	Olsenella uli DSM 7084	strain=DSM 7084	na	latest	Complete Genome	Major	Full	2010/07/26	ASM14384v1	US DOE Joint Genome Institute (JGI-PGF)	GCA_000143845.1	identical	https://ftp.ncbi.nlm.nih.gov/genomes/all/GCF/000/143/845/GCF_000143845.1_ASM14384v1	na	assembly from type material	na	haploid	bacteria	2051896	2051896	64.5	1	1	1	NCBI RefSeq	NCBI Prokaryotic Genome Annotation Pipeline (PGAP)	04/27/23	1807	1745	55	21304694
GCF_000143965.1	PRJNA224116	SAMN02598521	na	representative genome	644282	453230	Desulfarculus baarsii DSM 2075	strain=DSM 2075	na	latest	Complete Genome	Major	Full	2010/07/29	ASM14396v1	US DOE Joint Genome Institute (JGI-PGF)	GCA_000143965.1	identical	https://ftp.ncbi.nlm.nih.gov/genomes/all/GCF/000/143/965/GCF_000143965.1_ASM14396v1	na	assembly from type material	na	haploid	bacteria	3655731	3655731	65.5	1	1	1	NCBI RefSeq	NCBI Prokaryotic Genome Annotation Pipeline (PGAP)	05/02/23	3369	3312	54	21304732
GCF_000208385.1	PRJNA224116	SAMN00713608	na	representative genome	760011	273376	Parasphaerochaeta coccoides DSM 17374	strain=DSM 17374	na	latest	Complete Genome	Major	Full	2011/04/21	ASM20838v1	US DOE Joint Genome Institute (JGI-PGF)	GCA_000208385.1	identical	https://ftp.ncbi.nlm.nih.gov/genomes/all/GCF/000/208/385/GCF_000208385.1_ASM20838v1	na	assembly from type material	na	haploid	bacteria	2227296	2227296	50.5	1	1	1	NCBI RefSeq	NCBI Prokaryotic Genome Annotation Pipeline (PGAP)	07/23/23	1895	1830	59	22768363
GCF_000144405.1	PRJNA224116	SAMN00001916	na	representative genome	553174	28132	Prevotella melaninogenica ATCC 25845	strain=ATCC 25845	na	latest	Complete Genome	Major	Full	2010/08/04	ASM14440v1	J. Craig Venter Institute	GCA_000144405.1	identical	https://ftp.ncbi.nlm.nih.gov/genomes/all/GCF/000/144/405/GCF_000144405.1_ASM14440v1	na	assembly from type material	na	haploid	bacteria	3168282	3168282	40.5	2	2	2	NCBI RefSeq	NCBI Prokaryotic Genome Annotation Pipeline (PGAP)	10/05/22	2448	2352	65	na
GCF_000144915.1	PRJNA224116	SAMN02603091	na	representative genome	666510	242703	Acidilobus saccharovorans 345-15	strain=345-15	na	latest	Complete Genome	Major	Full	2010/08/06	ASM14491v1	Centre Bioengineering RAS	GCA_000144915.1	identical	https://ftp.ncbi.nlm.nih.gov/genomes/all/GCF/000/144/915/GCF_000144915.1_ASM14491v1	na	assembly from type material	na	haploid	archaea	1496453	1496453	57.0	1	1	1	NCBI RefSeq	NCBI Prokaryotic Genome Annotation Pipeline (PGAP)	03/09/23	1548	1495	51	20581186
GCF_000175215.2	PRJNA224116	SAMN00002561	na	representative genome	573065	78587	Asticcacaulis excentricus CB 48	strain=CS 48	na	latest	Complete Genome	Major	Full	2010/12/22	ASM17521v2	US DOE Joint Genome Institute (JGI-PGF)	GCA_000175215.2	identical	https://ftp.ncbi.nlm.nih.gov/genomes/all/GCF/000/175/215/GCF_000175215.2_ASM17521v2	na	assembly from type material	na	haploid	bacteria	4308776	4308776	59.5	4	4	4	NCBI RefSeq	NCBI Prokaryotic Genome Annotation Pipeline (PGAP)	05/02/23	3860	3768	62	na
GCF_000214415.1	PRJNA224116	SAMN00713627	na	representative genome	880724	2189	Methanotorris igneus Kol 5	strain=Kol 5	na	latest	Complete Genome	Major	Full	2011/05/23	ASM21441v1	US DOE Joint Genome Institute	GCA_000214415.1	identical	https://ftp.ncbi.nlm.nih.gov/genomes/all/GCF/000/214/415/GCF_000214415.1_ASM21441v1	na	assembly from type material	na	haploid	archaea	1854197	1854197	32.0	1	1	1	NCBI RefSeq	NCBI Prokaryotic Genome Annotation Pipeline (PGAP)	05/02/23	1858	1803	43	na
GCF_000214235.1	PRJNA224116	SAMN00713621	na	representative genome	768492	82996	Serratia plymuthica AS9	strain=AS9	na	latest	Complete Genome	Major	Full	2011/05/20	ASM21423v1	US DOE Joint Genome Institute	GCA_000214235.1	identical	https://ftp.ncbi.nlm.nih.gov/genomes/all/GCF/000/214/235/GCF_000214235.1_ASM21423v1	na	na	na	haploid	bacteria	5442880	5442880	55.5	1	1	1	NCBI RefSeq	NCBI Prokaryotic Genome Annotation Pipeline (PGAP)	03/12/23	5118	4952	119	21886857;22675598
GCF_000002655.1	PRJNA14003	SAMN00115746	AAHF00000000.1	representative genome	330879	746128	Aspergillus fumigatus Af293	strain=Af293	na	latest	Chromosome	Major	Full	2005/06/10	ASM265v1	J. Craig Venter Institute	GCA_000002655.1	identical	https://ftp.ncbi.nlm.nih.gov/genomes/all/GCF/000/002/655/GCF_000002655.1_ASM265v1	na	na	na	haploid	fungi	29384958	28809958	49.5	8	8	19	J. Craig Venter Institute	Annotation submitted by J. Craig Venter Institute	04/18/22	9915	9630	228	16372009
GCF_000214175.1	PRJNA224116	SAMN02603151	na	representative genome	443218	639313	Hoyosella subflava DQS3-9A1	strain=DQS3-9A1	na	latest	Complete Genome	Major	Full	2011/05/20	ASM21417v1	College of Engineering, Peking University	GCA_000214175.1	identical	https://ftp.ncbi.nlm.nih.gov/genomes/all/GCF/000/214/175/GCF_000214175.1_ASM21417v1	na	assembly from type material	na	haploid	bacteria	4863490	4863490	62.0	3	3	3	NCBI RefSeq	NCBI Prokaryotic Genome Annotation Pipeline (PGAP)	04/16/23	4577	4460	57	21725023
GCF_000213785.1	PRJNA224116	SAMN02769644	na	na	547143	547143	Hydrogenobaculum sp. 3684	strain=3684	na	latest	Complete Genome	Major	Full	2011/05/17	ASM21378v1	US DOE Joint Genome Institute	GCA_000213785.1	identical	https://ftp.ncbi.nlm.nih.gov/genomes/all/GCF/000/213/785/GCF_000213785.1_ASM21378v1	na	na	na	haploid	bacteria	1552775	1552775	34.5	1	1	1	NCBI RefSeq	NCBI Prokaryotic Genome Annotation Pipeline (PGAP)	07/31/22	1670	1605	54	23435891
GCF_000189775.2	PRJNA224116	SAMN00204087	na	representative genome	858215	29329	Thermoanaerobacterium xylanolyticum LX-11	strain=LX-11	na	latest	Complete Genome	Major	Full	2011/05/17	ASM18977v3	US DOE Joint Genome Institute (JGI-PGF)	GCA_000189775.3	identical	https://ftp.ncbi.nlm.nih.gov/genomes/all/GCF/000/189/775/GCF_000189775.2_ASM18977v3	na	assembly from type material	na	haploid	bacteria	2534358	2534358	34.5	1	1	1	NCBI RefSeq	NCBI Prokaryotic Genome Annotation Pipeline (PGAP)	06/11/23	2493	2394	77	na
GCF_000214665.1	PRJNA224116	SAMN00713628	na	representative genome	857087	421	Methylomonas methanica MC09	strain=MC09	na	latest	Complete Genome	Major	Full	2011/05/24	ASM21466v1	US DOE Joint Genome Institute	GCA_000214665.1	identical	https://ftp.ncbi.nlm.nih.gov/genomes/all/GCF/000/214/665/GCF_000214665.1_ASM21466v1	na	na	na	haploid	bacteria	5051681	5051681	51.0	1	1	1	NCBI RefSeq	NCBI Prokaryotic Genome Annotation Pipeline (PGAP)	02/22/23	4621	4521	58	22123758
GCF_000214435.1	PRJNA224116	SAMN00713626	na	na	868595	1565	Desulfotomaculum nigrificans CO-1-SRB	strain=CO-1-SRB	na	latest	Complete Genome	Major	Full	2011/05/23	ASM21443v1	US DOE Joint Genome Institute	GCA_000214435.1	identical	https://ftp.ncbi.nlm.nih.gov/genomes/all/GCF/000/214/435/GCF_000214435.1_ASM21443v1	na	assembly from synonym type material	na	haploid	bacteria	2892255	2892255	46.5	1	1	1	NCBI RefSeq	NCBI Prokaryotic Genome Annotation Pipeline (PGAP)	05/14/23	2869	2726	95	na
GCF_000213655.1	PRJNA224116	SAMN02603134	na	representative genome	715451	715451	Alteromonas naphthalenivorans	strain=SN2	na	latest	Complete Genome	Major	Full	2011/05/13	ASM21365v1	Chung-ang University	GCA_000213655.1	identical	https://ftp.ncbi.nlm.nih.gov/genomes/all/GCF/000/213/655/GCF_000213655.1_ASM21365v1	na	assembly from type material	na	haploid	bacteria	4972148	4972148	43.5	1	1	1	NCBI RefSeq	NCBI Prokaryotic Genome Annotation Pipeline (PGAP)	02/05/23	4373	4228	83	21705606
GCF_000214825.1	PRJNA224116	SAMN02232061	na	representative genome	717773	147268	Thiomicrospira cyclica ALM1	strain=ALM1	na	latest	Complete Genome	Major	Full	2011/05/25	ASM21482v1	US DOE Joint Genome Institute	GCA_000214825.1	identical	https://ftp.ncbi.nlm.nih.gov/genomes/all/GCF/000/214/825/GCF_000214825.1_ASM21482v1	na	assembly from type material	na	haploid	bacteria	1932455	1932455	46.5	1	1	1	NCBI RefSeq	NCBI Prokaryotic Genome Annotation Pipeline (PGAP)	05/02/23	1723	1671	50	na
GCF_000146045.2	PRJNA128	na	na	reference genome	559292	4932	Saccharomyces cerevisiae S288C	strain=S288C	na	latest	Complete Genome	Major	Full	2014/12/17	R64	Saccharomyces Genome Database	GCA_000146045.2	different	https://ftp.ncbi.nlm.nih.gov/genomes/all/GCF/000/146/045/GCF_000146045.2_R64	na	na	na	haploid	fungi	12071326	12071326	38.0	16	16	16	SGD	SGD R64-3-1	01/18/23	6465	6017	430	7670463;7813418;9169869;1574125;9169867;8091229;9169872;7731988;9169870;9169868;9169873;8196765;9169875;8641269;9872396;8849441;9169871;9169874;34897464
GCF_000219805.1	PRJNA224116	SAMN02603132	na	representative genome	1045854	165096	Weissella koreensis KACC 15510	strain=KACC 15510	na	latest	Complete Genome	Major	Full	2011/06/30	ASM21980v1	Chung-Ang Univ.	GCA_000219805.1	identical	https://ftp.ncbi.nlm.nih.gov/genomes/all/GCF/000/219/805/GCF_000219805.1_ASM21980v1	na	na	na	haploid	bacteria	1441470	1441470	35.0	2	2	2	NCBI RefSeq	NCBI Prokaryotic Genome Annotation Pipeline (PGAP)	04/12/23	1421	1336	73	21914863
GCF_000219725.1	PRJNA224116	SAMN02232064	na	representative genome	744872	215591	Gracilinema caldarium DSM 7334	strain=DSM 7334	na	latest	Complete Genome	Major	Full	2011/06/30	ASM21972v1	DOE Joint Genome Institute	GCA_000219725.1	identical	https://ftp.ncbi.nlm.nih.gov/genomes/all/GCF/000/219/725/GCF_000219725.1_ASM21972v1	na	assembly from type material	na	haploid	bacteria	3239340	3239340	45.5	1	1	1	NCBI RefSeq	NCBI Prokaryotic Genome Annotation Pipeline (PGAP)	02/05/23	2934	2851	60	na
GCF_000224085.1	PRJNA224116	SAMN02232041	na	representative genome	886377	111501	Muricauda ruestringensis DSM 13258	strain=DSM 13258	na	latest	Complete Genome	Major	Full	2011/08/19	ASM22408v1	DOE Joint Genome Institute	GCA_000224085.1	identical	https://ftp.ncbi.nlm.nih.gov/genomes/all/GCF/000/224/085/GCF_000224085.1_ASM22408v1	na	assembly from type material	na	haploid	bacteria	3842422	3842422	41.0	1	1	1	NCBI RefSeq	NCBI Prokaryotic Genome Annotation Pipeline (PGAP)	05/02/23	3432	3365	48	22768362
GCF_000224675.1	PRJNA224116	SAMN02232020	na	representative genome	885040	885040	Enterobacter soli	strain=LF7a	na	latest	Complete Genome	Major	Full	2011/08/30	ASM22467v1	DOE Joint Genome Institute	GCA_000224675.1	identical	https://ftp.ncbi.nlm.nih.gov/genomes/all/GCF/000/224/675/GCF_000224675.1_ASM22467v1	na	na	na	haploid	bacteria	5012132	5012132	53.5	3	3	3	NCBI RefSeq	NCBI Prokaryotic Genome Annotation Pipeline (PGAP)	05/02/23	4790	4621	112	na
GCF_000233775.1	PRJNA224116	SAMN02232060	na	representative genome	580340	336261	Thermovirga lienii DSM 17291	strain=DSM 17291	na	latest	Complete Genome	Major	Full	2011/11/03	ASM23377v1	DOE Joint Genome Institute	GCA_000233775.1	identical	https://ftp.ncbi.nlm.nih.gov/genomes/all/GCF/000/233/775/GCF_000233775.1_ASM23377v1	na	assembly from type material	na	haploid	bacteria	1999646	1999646	47.0	2	2	2	NCBI RefSeq	NCBI Prokaryotic Genome Annotation Pipeline (PGAP)	04/24/23	1967	1885	60	22768366
GCF_000179635.2	PRJNA224116	SAMN00016988	na	representative genome	697329	1264	Ruminococcus albus 7 = DSM 20455	strain=7	na	latest	Complete Genome	Major	Full	2010/12/23	ASM17963v2	US DOE Joint Genome Institute (JGI-PGF)	GCA_000179635.2	identical	https://ftp.ncbi.nlm.nih.gov/genomes/all/GCF/000/179/635/GCF_000179635.2_ASM17963v2	na	assembly from type material	na	haploid	bacteria	4482087	4482087	43.5	5	5	5	NCBI RefSeq	NCBI Prokaryotic Genome Annotation Pipeline (PGAP)	02/10/23	4128	3991	90	21914885
GCF_000179015.2	PRJNA224116	SAMN00015356	na	representative genome	596153	179636	Alicycliphilus denitrificans BC	strain=BC	na	latest	Complete Genome	Major	Full	2011/01/07	ASM17901v2	US DOE Joint Genome Institute (JGI-PGF)	GCA_000179015.2	identical	https://ftp.ncbi.nlm.nih.gov/genomes/all/GCF/000/179/015/GCF_000179015.2_ASM17901v2	na	na	na	haploid	bacteria	4835713	4835713	67.5	3	3	3	NCBI RefSeq	NCBI Prokaryotic Genome Annotation Pipeline (PGAP)	02/22/23	4718	4576	66	21742888
GCF_000172995.2	PRJNA224116	SAMN00002580	na	representative genome	469382	60847	Halogeometricum borinquense DSM 11551	strain=DSM 11551	na	latest	Complete Genome	Major	Full	2010/11/22	ASM17299v2	US DOE Joint Genome Institute (JGI-PGF)	GCA_000172995.2	identical	https://ftp.ncbi.nlm.nih.gov/genomes/all/GCF/000/172/995/GCF_000172995.2_ASM17299v2	na	assembly from type material	na	haploid	archaea	3944467	3944467	59.5	6	6	6	NCBI RefSeq	NCBI Prokaryotic Genome Annotation Pipeline (PGAP)	03/24/23	3929	3822	60	21304651
GCF_000006925.2	PRJNA62907	SAMN02603599	na	reference genome	198214	623	Shigella flexneri 2a str. 301	strain=301	na	latest	Complete Genome	Major	Full	2011/08/03	ASM692v2	Microbial Genome Center of ChMPH	GCA_000006925.2	identical	https://ftp.ncbi.nlm.nih.gov/genomes/all/GCF/000/006/925/GCF_000006925.2_ASM692v2	na	na	na	haploid	bacteria	4828820	4828820	50.5	2	2	2	Microbial Genome Center of ChMPH	Annotation submitted by Microbial Genome Center of ChMPH	08/24/16	4788	4313	129	12384590
GCF_000005825.2	PRJNA224116	SAMN02603086	na	na	398511	79885	Alkalihalophilus pseudofirmus OF4	strain=OF4	na	latest	Complete Genome	Major	Full	2010/12/15	ASM582v2	Center for Genomic Sciences, Allegheny-Singer Research Institute	GCA_000005825.2	identical	https://ftp.ncbi.nlm.nih.gov/genomes/all/GCF/000/005/825/GCF_000005825.2_ASM582v2	na	na	na	haploid	bacteria	4249248	4249248	39.5	3	3	3	NCBI RefSeq	NCBI Prokaryotic Genome Annotation Pipeline (PGAP)	02/22/23	4314	4158	105	21951522
GCF_000236665.1	PRJNA224116	SAMN02232011	na	representative genome	640081	146939	Azospira oryzae PS	strain=PS	na	latest	Complete Genome	Major	Full	2011/12/05	ASM23666v1	US DOE Joint Genome Institute (JGI-PGF)	GCA_000236665.1	identical	https://ftp.ncbi.nlm.nih.gov/genomes/all/GCF/000/236/665/GCF_000236665.1_ASM23666v1	na	assembly from synonym type material	na	haploid	bacteria	3806980	3806980	65.0	1	1	1	NCBI RefSeq	NCBI Prokaryotic Genome Annotation Pipeline (PGAP)	02/22/23	3581	3505	66	22535943
GCF_000226095.1	PRJNA79339	SAMN00739435	na	representative genome	573729	78579	Thermothelomyces thermophilus ATCC 42464	strain=ATCC 42464	na	latest	Complete Genome	Major	Full	2011/09/16	ASM22609v1	DOE Joint Genome Institute	GCA_000226095.1	identical	https://ftp.ncbi.nlm.nih.gov/genomes/all/GCF/000/226/095/GCF_000226095.1_ASM22609v1	na	na	na	haploid	fungi	38744216	38744216	51.0	7	7	7	DOE Joint Genome Institute	Annotation submitted by DOE Joint Genome Institute	09/19/20	9292	9097	192	21964414
GCF_000182745.2	PRJNA224116	SAMD00060987	na	representative genome	634177	1177712	Komagataeibacter medellinensis NBRC 3288	strain=NBRC 3288	na	latest	Complete Genome	Major	Full	2011/09/25	ASM18274v1	National Institute of Technology and Evaluation	GCA_000182745.1	identical	https://ftp.ncbi.nlm.nih.gov/genomes/all/GCF/000/182/745/GCF_000182745.2_ASM18274v1	na	assembly from type material	na	haploid	bacteria	3513191	3513191	60.5	8	8	8	NCBI RefSeq	NCBI Prokaryotic Genome Annotation Pipeline (PGAP)	12/24/22	3378	3172	76	22123756
GCF_000258425.1	PRJNA224116	SAMN02603095	na	representative genome	1163730	683846	Fervidicoccus fontis Kam940	strain=Kam940	na	latest	Complete Genome	Major	Full	2012/04/10	ASM25842v1	Centre Bioengineering RAS	GCA_000258425.1	identical	https://ftp.ncbi.nlm.nih.gov/genomes/all/GCF/000/258/425/GCF_000258425.1_ASM25842v1	na	assembly from type material	na	haploid	archaea	1319206	1319206	37.0	1	1	1	NCBI RefSeq	NCBI Prokaryotic Genome Annotation Pipeline (PGAP)	04/24/23	1409	1357	49	24366681
GCF_000258405.1	PRJNA224116	SAMN02603949	na	representative genome	945713	591197	Ignavibacterium album JCM 16511	strain=JCM 16511	na	latest	Complete Genome	Major	Full	2012/04/10	ASM25840v1	The Pennsylvania State University	GCA_000258405.1	identical	https://ftp.ncbi.nlm.nih.gov/genomes/all/GCF/000/258/405/GCF_000258405.1_ASM25840v1	na	assembly from type material	na	haploid	bacteria	3658997	3658997	33.5	1	1	1	NCBI RefSeq	NCBI Prokaryotic Genome Annotation Pipeline (PGAP)	03/07/23	3176	3111	51	22661972
GCF_000146505.1	PRJNA224116	SAMN02603971	na	representative genome	59374	833	Fibrobacter succinogenes subsp. succinogenes S85	strain=S85	na	latest	Complete Genome	Major	Full	2010/08/06	ASM14650v1	TIGR	GCA_000146505.1	identical	https://ftp.ncbi.nlm.nih.gov/genomes/all/GCF/000/146/505/GCF_000146505.1_ASM14650v1	na	assembly from type material	na	haploid	bacteria	3843004	3843004	48.0	1	1	1	NCBI RefSeq	NCBI Prokaryotic Genome Annotation Pipeline (PGAP)	03/24/23	3180	3107	70	na
GCF_000165465.1	PRJNA224116	SAMN00103629	na	representative genome	572479	2331	Halanaerobium praevalens DSM 2228	strain=DSM 2228	na	latest	Complete Genome	Major	Full	2010/10/21	ASM16546v1	DOE Joint Genome Institute	GCA_000165465.1	identical	https://ftp.ncbi.nlm.nih.gov/genomes/all/GCF/000/165/465/GCF_000165465.1_ASM16546v1	na	assembly from type material	na	haploid	bacteria	2309262	2309262	30.0	1	1	1	NCBI RefSeq	NCBI Prokaryotic Genome Annotation Pipeline (PGAP)	05/02/23	2181	2104	71	21886858
GCF_000233595.1	PRJNA224116	SAMN02603299	na	representative genome	1095774	553	Pantoea ananatis PA13	strain=PA13	na	latest	Complete Genome	Major	Full	2011/11/01	ASM23359v1	Gyeongsang National University	GCA_000233595.1	identical	https://ftp.ncbi.nlm.nih.gov/genomes/all/GCF/000/233/595/GCF_000233595.1_ASM23359v1	na	na	na	haploid	bacteria	4867131	4867131	53.5	2	2	2	NCBI RefSeq	NCBI Prokaryotic Genome Annotation Pipeline (PGAP)	08/21/22	4599	4423	123	22207741
GCF_000236145.1	PRJNA224116	SAMN02469351	AGVT00000000.1	representative genome	1094714	463	Fluoribacter dumoffii Tex-KL	strain=Tex-KL	na	latest	Chromosome	Major	Full	2011/11/29	ASM23614v1	Beijing Genomics Institute	GCA_000236145.1	identical	https://ftp.ncbi.nlm.nih.gov/genomes/all/GCF/000/236/145/GCF_000236145.1_ASM23614v1	na	na	na	haploid	bacteria	3761887	3750355	39.5	2	2	21	NCBI RefSeq	NCBI Prokaryotic Genome Annotation Pipeline (PGAP)	12/19/22	3346	3277	51	na
GCF_000264495.1	PRJNA224116	SAMN02603096	na	representative genome	1184251	1200300	Thermogladius calderae 1633	strain=1633	na	latest	Complete Genome	Major	Full	2012/05/25	ASM26449v1	Centre Bioengineering RAS	GCA_000264495.1	identical	https://ftp.ncbi.nlm.nih.gov/genomes/all/GCF/000/264/495/GCF_000264495.1_ASM26449v1	na	assembly from type material	na	haploid	archaea	1356318	1356318	55.5	1	1	1	NCBI RefSeq	NCBI Prokaryotic Genome Annotation Pipeline (PGAP)	03/09/23	1472	1416	51	22843584;26801582
GCF_000219915.2	PRJNA224116	SAMN01940915	na	representative genome	1036672	310575	Advenella kashmirensis WT001	strain=WT001	na	latest	Complete Genome	Major	Full	2012/05/25	ASM21991v3	Bose Institute	GCA_000219915.3	identical	https://ftp.ncbi.nlm.nih.gov/genomes/all/GCF/000/219/915/GCF_000219915.2_ASM21991v3	na	assembly from type material	na	haploid	bacteria	4423879	4423879	54.5	2	2	2	NCBI RefSeq	NCBI Prokaryotic Genome Annotation Pipeline (PGAP)	03/12/23	4448	3572	51	23741407;21914874
GCF_000002415.2	PRJNA20431	SAMN02953638	AAKM00000000.1	representative genome	5855	5855	Plasmodium vivax	strain=Salvador I	Salvador I	latest	Chromosome	Major	Full	2009/05/06	ASM241v2	TIGR	GCA_000002415.2	different	https://ftp.ncbi.nlm.nih.gov/genomes/all/GCF/000/002/415/GCF_000002415.2_ASM241v2	na	na	na	haploid	protozoa	27007701	26959301	42.0	14	2747	2763	TIGR	Annotation submitted by TIGR	04/03/23	5510	5392	76	18843361;15901839
GCF_000147715.2	PRJNA224116	SAMN00025417	na	representative genome	660470	1184387	Mesotoga prima MesG1.Ag.4.2	strain=mesG1.Ag.4.2	na	latest	Complete Genome	Major	Full	2012/05/17	ASM14771v3	US DOE Joint Genome Institute (JGI-PGF)	GCA_000147715.3	identical	https://ftp.ncbi.nlm.nih.gov/genomes/all/GCF/000/147/715/GCF_000147715.2_ASM14771v3	na	assembly from type material	na	haploid	bacteria	2975953	2975953	45.0	2	2	2	NCBI RefSeq	NCBI Prokaryotic Genome Annotation Pipeline (PGAP)	12/18/22	2687	2612	55	22798451
GCF_000269985.1	PRJNA224116	SAMD00060928	na	representative genome	452652	2066	Kitasatospora setae KM-6054	strain=KM-6054	na	latest	Complete Genome	Major	Full	2010/11/11	ASM26998v1	NITE	GCA_000269985.1	identical	https://ftp.ncbi.nlm.nih.gov/genomes/all/GCF/000/269/985/GCF_000269985.1_ASM26998v1	na	assembly from type material	na	haploid	bacteria	8783278	8783278	74.0	1	1	1	NCBI RefSeq	NCBI Prokaryotic Genome Annotation Pipeline (PGAP)	12/24/22	7709	7446	108	21059706
GCF_000233695.2	PRJNA224116	SAMN02261381	AGJR00000000.2	representative genome	879212	2293	Desulfobacter postgatei 2ac9	strain=2ac9	na	latest	Chromosome	Major	Full	2012/05/31	ASM23369v3	JGI	GCA_000233695.3	identical	https://ftp.ncbi.nlm.nih.gov/genomes/all/GCF/000/233/695/GCF_000233695.2_ASM23369v3	na	assembly from type material	na	haploid	bacteria	3974658	3972458	47.0	1	1	23	NCBI RefSeq	NCBI Prokaryotic Genome Annotation Pipeline (PGAP)	05/02/23	3697	3596	64	na
GCF_000275865.1	PRJNA224116	SAMN02256542	AGCO00000000.1	representative genome	28892	2201	Methanofollis liminatans DSM 4140	strain=DSM 4140	na	latest	Chromosome	Major	Full	2012/07/13	ASM27586v1	DOE Joint Genome Institute	GCA_000275865.1	identical	https://ftp.ncbi.nlm.nih.gov/genomes/all/GCF/000/275/865/GCF_000275865.1_ASM27586v1	na	assembly from type material	na	haploid	archaea	2475100	2474500	60.5	1	1	7	NCBI RefSeq	NCBI Prokaryotic Genome Annotation Pipeline (PGAP)	05/02/23	2493	2423	58	na
GCF_000281175.1	PRJNA224116	SAMD00061033	na	representative genome	926550	133453	Caldilinea aerophila DSM 14535 = NBRC 104270	strain=DSM 14535	na	latest	Complete Genome	Major	Full	2012/03/28	ASM28117v1	National Institute of Technology and Evaluation	GCA_000281175.1	identical	https://ftp.ncbi.nlm.nih.gov/genomes/all/GCF/000/281/175/GCF_000281175.1_ASM28117v1	na	assembly from type material	na	haploid	bacteria	5144873	5144873	58.5	1	1	1	NCBI RefSeq	NCBI Prokaryotic Genome Annotation Pipeline (PGAP)	12/24/22	4119	4045	57	na
GCF_000279145.1	PRJNA224116	SAMN02603097	na	representative genome	1191523	1134405	Melioribacter roseus P3M-2	strain=P3M-2	na	latest	Complete Genome	Major	Full	2012/07/18	ASM27914v1	Centre Bioengineering RAS	GCA_000279145.1	identical	https://ftp.ncbi.nlm.nih.gov/genomes/all/GCF/000/279/145/GCF_000279145.1_ASM27914v1	na	assembly from type material	na	haploid	bacteria	3300414	3300414	41.0	1	1	1	NCBI RefSeq	NCBI Prokaryotic Genome Annotation Pipeline (PGAP)	03/12/23	2945	2883	51	23297868;23301019
GCF_000231385.2	PRJNA224116	SAMN02261405	na	representative genome	768704	79209	Desulfosporosinus meridiei DSM 13257	strain=DSM 13257	na	latest	Complete Genome	Major	Full	2012/08/27	ASM23138v3	JGI	GCA_000231385.3	identical	https://ftp.ncbi.nlm.nih.gov/genomes/all/GCF/000/231/385/GCF_000231385.2_ASM23138v3	na	assembly from type material	na	haploid	bacteria	4873567	4873567	41.5	1	1	1	NCBI RefSeq	NCBI Prokaryotic Genome Annotation Pipeline (PGAP)	05/14/23	4579	4395	117	23105050
GCF_000287275.1	PRJNA224116	SAMN02604335	na	representative genome	1202538	114186	Candidatus Carsonella ruddii HC isolate Thao2000	strain=HC	Thao2000	latest	Complete Genome	Major	Full	2012/08/13	ASM28727v1	Yale University	GCA_000287275.1	identical	https://ftp.ncbi.nlm.nih.gov/genomes/all/GCF/000/287/275/GCF_000287275.1_ASM28727v1	na	na	na	haploid	bacteria	166163	166163	14.0	1	1	1	NCBI RefSeq	NCBI Prokaryotic Genome Annotation Pipeline (PGAP)	04/17/23	219	192	26	22821013
GCF_000007985.2	PRJNA224116	SAMN02603989	na	representative genome	243231	35554	Geobacter sulfurreducens PCA	strain=PCA	na	latest	Complete Genome	Major	Full	2012/07/31	ASM798v2	TIGR	GCA_000007985.2	identical	https://ftp.ncbi.nlm.nih.gov/genomes/all/GCF/000/007/985/GCF_000007985.2_ASM798v2	na	assembly from type material	na	haploid	bacteria	3814128	3814128	60.5	1	1	1	NCBI RefSeq	NCBI Prokaryotic Genome Annotation Pipeline (PGAP)	03/25/23	3480	3407	58	14671304;22967216
GCF_000292685.1	PRJNA224116	SAMN02604336	na	representative genome	1206109	91844	Candidatus Portiera aleyrodidarum BT-B-HRs	strain=BT-B	na	latest	Complete Genome	Major	Full	2012/08/22	ASM29268v1	Yale University	GCA_000292685.1	identical	https://ftp.ncbi.nlm.nih.gov/genomes/all/GCF/000/292/685/GCF_000292685.1_ASM29268v1	na	na	na	haploid	bacteria	358242	358242	26.0	1	1	1	NCBI RefSeq	NCBI Prokaryotic Genome Annotation Pipeline (PGAP)	02/23/23	295	249	38	22977066
GCF_000299355.1	PRJNA224116	SAMN02603272	na	representative genome	1128398	1556	Gottschalkia acidurici 9a	strain=9a	na	latest	Complete Genome	Major	Full	2012/09/27	ASM29935v1	Georg-August-University Goettingen, Genomic and Applied Microbiology, Goettingen Genomics Laboratory	GCA_000299355.1	identical	https://ftp.ncbi.nlm.nih.gov/genomes/all/GCF/000/299/355/GCF_000299355.1_ASM29935v1	na	assembly from type material	na	haploid	bacteria	3108248	3108248	29.5	2	2	2	NCBI RefSeq	NCBI Prokaryotic Genome Annotation Pipeline (PGAP)	03/12/23	3066	2926	104	23240052
GCF_000150955.2	PRJNA33251	SAMN02953727	ABQD00000000.1	representative genome	556484	2850	Phaeodactylum tricornutum CCAP 1055/1	strain=CCAP 1055/1	na	latest	Chromosome	Major	Full	2008/12/12	ASM15095v2	Diatom Consortium	GCA_000150955.2	identical	https://ftp.ncbi.nlm.nih.gov/genomes/all/GCF/000/150/955/GCF_000150955.2_ASM15095v2	na	na	na	haploid	protozoa	27450724	27017695	48.5	33	88	179	Diatom Consortium	Annotation submitted by Diatom Consortium	06/18/17	10398	10392	0	18923393
GCF_000212675.2	PRJNA224116	SAMN00713616	na	representative genome	690850	873	Desulfocurvibacter africanus subsp. africanus str. Walvis Bay	strain=Walvis Bay	na	latest	Complete Genome	Major	Full	2012/01/04	ASM21267v2	US DOE Joint Genome Institute	GCA_000212675.2	identical	https://ftp.ncbi.nlm.nih.gov/genomes/all/GCF/000/212/675/GCF_000212675.2_ASM21267v2	na	na	na	haploid	bacteria	4200534	4200534	61.0	1	1	1	NCBI RefSeq	NCBI Prokaryotic Genome Annotation Pipeline (PGAP)	03/12/23	3862	3766	71	21642452;31068923
GCF_000178955.2	PRJNA224116	SAMN02232025	na	representative genome	682795	940614	Granulicella mallensis MP5ACTX8	strain=MP5ACTX8	na	latest	Complete Genome	Major	Full	2011/12/01	ASM17895v2	US DOE Joint Genome Institute (JGI-PGF)	GCA_000178955.2	identical	https://ftp.ncbi.nlm.nih.gov/genomes/all/GCF/000/178/955/GCF_000178955.2_ASM17895v2	na	assembly from type material	na	haploid	bacteria	6237577	6237577	57.5	1	1	1	NCBI RefSeq	NCBI Prokaryotic Genome Annotation Pipeline (PGAP)	10/12/22	4807	4735	54	na
GCF_000235585.1	PRJNA224116	SAMN02603583	na	representative genome	985665	159743	Paenibacillus terrae HPL-003	strain=HPL-003	na	latest	Complete Genome	Major	Full	2011/11/16	ASM23558v1	Macrogen Inc.	GCA_000235585.1	identical	https://ftp.ncbi.nlm.nih.gov/genomes/all/GCF/000/235/585/GCF_000235585.1_ASM23558v1	na	na	na	haploid	bacteria	6083395	6083395	46.5	1	1	1	NCBI RefSeq	NCBI Prokaryotic Genome Annotation Pipeline (PGAP)	02/22/23	5521	5242	122	22328761
GCF_000002515.2	PRJNA12377	SAMEA3138170	na	representative genome	28985	28985	Kluyveromyces lactis	strain=NRRL Y-1140	na	latest	Complete Genome	Major	Full	2004/07/02	ASM251v1	Genolevures Consortium	GCA_000002515.1	different	https://ftp.ncbi.nlm.nih.gov/genomes/all/GCF/000/002/515/GCF_000002515.2_ASM251v1	na	na	na	haploid	fungi	10689156	10689156	38.5	6	6	6	Genolevures Consortium	Annotation submitted by Genolevures Consortium	04/03/23	5335	5084	251	15229592;15691736
GCF_000243255.1	PRJNA224116	SAMN02261391	AHKP00000000.1	representative genome	937775	2315	Methanoplanus limicola DSM 2279	strain=DSM 2279	na	latest	Chromosome	Major	Full	2012/01/24	ASM24325v1	JGI	GCA_000243255.1	identical	https://ftp.ncbi.nlm.nih.gov/genomes/all/GCF/000/243/255/GCF_000243255.1_ASM24325v1	na	assembly from type material	na	haploid	archaea	3200946	3200246	42.0	1	1	8	NCBI RefSeq	NCBI Prokaryotic Genome Annotation Pipeline (PGAP)	05/02/23	3107	3016	65	na
GCF_000242255.2	PRJNA224116	SAMN02261415	na	representative genome	767434	81475	Frateuria aurantia DSM 6220	strain=DSM 6220	na	latest	Complete Genome	Major	Full	2012/03/02	ASM24225v3	JGI	GCA_000242255.3	identical	https://ftp.ncbi.nlm.nih.gov/genomes/all/GCF/000/242/255/GCF_000242255.2_ASM24225v3	na	assembly from type material	na	haploid	bacteria	3603458	3603458	63.0	1	1	1	NCBI RefSeq	NCBI Prokaryotic Genome Annotation Pipeline (PGAP)	05/02/23	3256	3126	90	na
GCF_000260965.1	PRJNA224116	SAMN02603343	na	representative genome	754477	754477	Methylophaga frappieri	strain=JAM7	na	latest	Complete Genome	Major	Full	2012/05/03	ASM26096v1	INRS-Institut Armand-Frappier	GCA_000260965.1	identical	https://ftp.ncbi.nlm.nih.gov/genomes/all/GCF/000/260/965/GCF_000260965.1_ASM26096v1	na	assembly from type material	na	haploid	bacteria	2745290	2745290	47.5	2	2	2	NCBI RefSeq	NCBI Prokaryotic Genome Annotation Pipeline (PGAP)	02/22/23	2660	2589	54	22815445
GCF_000195555.1	PRJNA224116	SAMN02603514	na	representative genome	622488	622488	Francisella hispaniensis	strain=3523	na	latest	Complete Genome	Major	Full	2011/04/08	ASM19555v1	LANL	GCA_000195555.1	identical	https://ftp.ncbi.nlm.nih.gov/genomes/all/GCF/000/195/555/GCF_000195555.1_ASM19555v1	na	na	na	haploid	bacteria	1945310	1945310	32.0	1	1	1	NCBI RefSeq	NCBI Prokaryotic Genome Annotation Pipeline (PGAP)	03/30/23	1888	1814	52	na
GCF_000262305.1	PRJNA224116	SAMN02603253	na	representative genome	630626	563	Shimwellia blattae DSM 4481 = NBRC 105725	strain=DSM 4481	na	latest	Complete Genome	Major	Full	2012/05/10	ASM26230v1	Georg August University Goettingen	GCA_000262305.1	identical	https://ftp.ncbi.nlm.nih.gov/genomes/all/GCF/000/262/305/GCF_000262305.1_ASM26230v1	na	assembly from type material	na	haploid	bacteria	4158725	4158725	56.5	1	1	1	NCBI RefSeq	NCBI Prokaryotic Genome Annotation Pipeline (PGAP)	02/12/23	3942	3753	128	22843577
GCF_000242635.2	PRJNA224116	SAMN02232052	na	representative genome	929556	995	Solitalea canadensis DSM 3403	strain=DSM 3403	na	latest	Complete Genome	Major	Full	2012/03/08	ASM24263v3	DOE Joint Genome Institute	GCA_000242635.3	identical	https://ftp.ncbi.nlm.nih.gov/genomes/all/GCF/000/242/635/GCF_000242635.2_ASM24263v3	na	assembly from type material	na	haploid	bacteria	5202069	5202069	37.0	1	1	1	NCBI RefSeq	NCBI Prokaryotic Genome Annotation Pipeline (PGAP)	05/02/23	4456	4366	75	na
GCF_000270205.1	PRJNA224116	SAMD00060989	na	na	1029718	49118	Candidatus Arthromitus sp. SFB-mouse-Japan	na	mouse isolate	latest	Complete Genome	Major	Full	2011/08/02	ASM27020v1	Frontier Science Research Center, University of Miyazaki	GCA_000270205.1	identical	https://ftp.ncbi.nlm.nih.gov/genomes/all/GCF/000/270/205/GCF_000270205.1_ASM27020v1	na	na	na	haploid	bacteria	1620005	1620005	28.0	1	1	1	NCBI RefSeq	NCBI Prokaryotic Genome Annotation Pipeline (PGAP)	07/31/22	1592	1509	62	21791478
GCF_000284275.1	PRJNA224116	SAMD00060998	na	representative genome	1404864	1404864	Bradyrhizobium cosmicum	strain=S23321	na	latest	Complete Genome	Major	Full	2012/03/28	ASM28427v1	National Institute of Genetics	GCA_000284275.1	identical	https://ftp.ncbi.nlm.nih.gov/genomes/all/GCF/000/284/275/GCF_000284275.1_ASM28427v1	na	na	na	haploid	bacteria	7231841	7231841	64.0	1	1	1	NCBI RefSeq	NCBI Prokaryotic Genome Annotation Pipeline (PGAP)	05/27/23	6887	6805	54	22452844
GCF_000284335.1	PRJNA224116	SAMD00061110	na	representative genome	511051	693075	Caldisericum exile AZM16c01	strain=AZM16c01	na	latest	Complete Genome	Major	Full	2012/03/28	ASM28433v1	National Institute of Technology and Evaluation	GCA_000284335.1	identical	https://ftp.ncbi.nlm.nih.gov/genomes/all/GCF/000/284/335/GCF_000284335.1_ASM28433v1	na	assembly from type material	na	haploid	bacteria	1558103	1558103	35.0	1	1	1	NCBI RefSeq	NCBI Prokaryotic Genome Annotation Pipeline (PGAP)	12/24/22	1568	1511	52	na
GCF_000284355.1	PRJNA224116	SAMD00060980	na	representative genome	944546	28197	Aliarcobacter butzleri ED-1	strain=ED-1	na	latest	Complete Genome	Major	Full	2011/09/02	ASM28435v1	Center for Computational and Quantitative Life Science, RIKEN	GCA_000284355.1	identical	https://ftp.ncbi.nlm.nih.gov/genomes/all/GCF/000/284/355/GCF_000284355.1_ASM28435v1	na	na	na	haploid	bacteria	2256675	2256675	27.0	1	1	1	NCBI RefSeq	NCBI Prokaryotic Genome Annotation Pipeline (PGAP)	03/25/23	2240	2165	71	22038970
GCF_000284015.1	PRJNA224116	SAMEA2272314	na	na	1146883	138336	Blastococcus saxobsidens DD2	strain=DD2	na	latest	Complete Genome	Major	Full	2012/02/28	ASM28401v1	CEA-IG-Genoscope	GCA_000284015.1	identical	https://ftp.ncbi.nlm.nih.gov/genomes/all/GCF/000/284/015/GCF_000284015.1_ASM28401v1	na	na	na	haploid	bacteria	4875340	4875340	72.5	1	1	1	NCBI RefSeq	NCBI Prokaryotic Genome Annotation Pipeline (PGAP)	12/24/22	4690	4590	60	22535935
GCF_000284115.1	PRJNA224116	SAMD00061032	na	representative genome	1142394	547188	Phycisphaera mikurensis NBRC 102666	strain=NBRC 102666	na	latest	Complete Genome	Major	Full	2012/03/28	ASM28411v1	National Institute of Technology and Evaluation	GCA_000284115.1	identical	https://ftp.ncbi.nlm.nih.gov/genomes/all/GCF/000/284/115/GCF_000284115.1_ASM28411v1	na	assembly from type material	na	haploid	bacteria	3884382	3884382	73.0	2	2	2	NCBI RefSeq	NCBI Prokaryotic Genome Annotation Pipeline (PGAP)	09/25/22	3162	3093	52	na
GCF_000284515.1	PRJNA224116	SAMEA2272168	na	representative genome	866895	1570	Halobacillus halophilus DSM 2266	strain=type strain: DSM 2266	na	latest	Complete Genome	Major	Full	2012/04/11	ASM28451v1	Max-Planck-Institute of Biochemistry	GCA_000284515.1	identical	https://ftp.ncbi.nlm.nih.gov/genomes/all/GCF/000/284/515/GCF_000284515.1_ASM28451v1	na	assembly from type material	na	haploid	bacteria	4170008	4170008	41.5	3	3	3	NCBI RefSeq	NCBI Prokaryotic Genome Annotation Pipeline (PGAP)	12/24/22	4117	3995	92	22583374
GCF_000284615.1	PRJNA224116	SAMEA2272383	na	representative genome	1163748	2743	Marinobacter nauticus ATCC 49840	strain=ATCC 49840	na	latest	Complete Genome	Major	Full	2012/03/27	ASM28461v1	Genoscope CEA	GCA_000284615.1	identical	https://ftp.ncbi.nlm.nih.gov/genomes/all/GCF/000/284/615/GCF_000284615.1_ASM28461v1	na	assembly from synonym type material	na	haploid	bacteria	3989480	3989480	57.0	1	1	1	NCBI RefSeq	NCBI Prokaryotic Genome Annotation Pipeline (PGAP)	12/12/22	3677	3594	63	22689231
GCF_000284315.1	PRJNA224116	SAMD00061058	na	representative genome	1162668	180	Leptospirillum ferrooxidans C2-3	strain=C2-3	na	latest	Complete Genome	Major	Full	2012/03/30	ASM28431v1	Ibaraki University, college of agriculture	GCA_000284315.1	identical	https://ftp.ncbi.nlm.nih.gov/genomes/all/GCF/000/284/315/GCF_000284315.1_ASM28431v1	na	na	na	haploid	bacteria	2559538	2559538	50.0	1	1	1	NCBI RefSeq	NCBI Prokaryotic Genome Annotation Pipeline (PGAP)	12/30/22	2476	2398	64	22815442
GCF_000266925.1	PRJNA224116	SAMN02261375	na	representative genome	891968	97477	Acetomicrobium mobile DSM 13181	strain=DSM 13181	na	latest	Complete Genome	Major	Full	2012/06/12	ASM26692v1	JGI	GCA_000266925.1	identical	https://ftp.ncbi.nlm.nih.gov/genomes/all/GCF/000/266/925/GCF_000266925.1_ASM26692v1	na	assembly from type material	na	haploid	bacteria	2160700	2160700	47.5	1	1	1	NCBI RefSeq	NCBI Prokaryotic Genome Annotation Pipeline (PGAP)	05/02/23	2095	2030	57	na
GCF_000236705.1	PRJNA224116	SAMN02261417	na	representative genome	926562	253245	Owenweeksia hongkongensis DSM 17368	strain=DSM 17368	na	latest	Complete Genome	Major	Full	2011/12/05	ASM23670v1	JGI	GCA_000236705.1	identical	https://ftp.ncbi.nlm.nih.gov/genomes/all/GCF/000/236/705/GCF_000236705.1_ASM23670v1	na	assembly from type material	na	haploid	bacteria	4000057	4000057	40.0	1	1	1	NCBI RefSeq	NCBI Prokaryotic Genome Annotation Pipeline (PGAP)	10/05/22	3522	3458	46	23450211
GCF_000233915.3	PRJNA224116	SAMN02603133	na	representative genome	1045855	415229	Pseudoxanthomonas spadix BD-a59	strain=BD-a59	na	latest	Complete Genome	Major	Full	2011/11/17	ASM23391v4	Chung-Ang Univ.	GCA_000233915.4	identical	https://ftp.ncbi.nlm.nih.gov/genomes/all/GCF/000/233/915/GCF_000233915.3_ASM23391v4	na	na	na	haploid	bacteria	3452554	3452554	67.5	1	1	1	NCBI RefSeq	NCBI Prokaryotic Genome Annotation Pipeline (PGAP)	02/22/23	3203	3059	59	22207748
GCF_000238215.1	PRJNA224116	SAMN02604009	na	representative genome	203275	28112	Tannerella forsythia 92A2	strain=92A2	na	latest	Complete Genome	Major	Full	2011/12/15	ASM23821v1	TIGR	GCA_000238215.1	identical	https://ftp.ncbi.nlm.nih.gov/genomes/all/GCF/000/238/215/GCF_000238215.1_ASM23821v1	na	na	na	haploid	bacteria	3405521	3405521	46.5	1	1	1	NCBI RefSeq	NCBI Prokaryotic Genome Annotation Pipeline (PGAP)	10/05/22	2825	2684	54	na
GCF_000247605.1	PRJNA224116	SAMN02603267	na	representative genome	931626	33952	Acetobacterium woodii DSM 1030	strain=DSM 1030	na	latest	Complete Genome	Major	Full	2012/02/14	ASM24760v1	Georg-August-University Goettingen	GCA_000247605.1	identical	https://ftp.ncbi.nlm.nih.gov/genomes/all/GCF/000/247/605/GCF_000247605.1_ASM24760v1	na	assembly from type material	na	haploid	bacteria	4044777	4044777	39.0	1	1	1	NCBI RefSeq	NCBI Prokaryotic Genome Annotation Pipeline (PGAP)	03/12/23	3713	3594	80	22479398
GCF_000255295.1	PRJNA224116	SAMN02603593	na	representative genome	1144275	184914	Corallococcus coralloides DSM 2259	strain=DSM 2259	na	latest	Complete Genome	Major	Full	2012/03/20	ASM25529v1	Max Planck Institute for Terrestrial Microbiology	GCA_000255295.1	identical	https://ftp.ncbi.nlm.nih.gov/genomes/all/GCF/000/255/295/GCF_000255295.1_ASM25529v1	na	assembly from type material	na	haploid	bacteria	10080619	10080619	69.5	1	1	1	NCBI RefSeq	NCBI Prokaryotic Genome Annotation Pipeline (PGAP)	02/12/23	8151	8025	73	22582372
GCF_000222975.1	PRJNA224116	SAMN02603531	na	representative genome	1035377	632	Yersinia pestis A1122	strain=A1122	na	latest	Complete Genome	Major	Full	2011/08/05	ASM22297v1	Los Alamos National Lab	GCA_000222975.1	identical	https://ftp.ncbi.nlm.nih.gov/genomes/all/GCF/000/222/975/GCF_000222975.1_ASM22297v1	na	na	na	haploid	bacteria	4658411	4658411	47.5	3	3	3	NCBI RefSeq	NCBI Prokaryotic Genome Annotation Pipeline (PGAP)	04/07/23	4234	3973	96	na
GCF_000164905.1	PRJNA224116	SAMN00191234	na	representative genome	608538	940	Hydrogenobacter thermophilus TK-6	strain=TK-6	na	latest	Complete Genome	Major	Full	2010/10/15	ASM16490v1	US DOE Joint Genome Institute (JGI-PGF)	GCA_000164905.1	identical	https://ftp.ncbi.nlm.nih.gov/genomes/all/GCF/000/164/905/GCF_000164905.1_ASM16490v1	na	assembly from type material	na	haploid	bacteria	1742932	1742932	44.0	1	1	1	NCBI RefSeq	NCBI Prokaryotic Genome Annotation Pipeline (PGAP)	02/27/23	1960	1907	49	21677850
GCF_000184345.1	PRJNA224116	SAMN00191235	na	representative genome	869211	154	Spirochaeta thermophila DSM 6578	strain=DSM 6578	na	latest	Complete Genome	Major	Full	2011/07/06	ASM18434v2	US DOE Joint Genome Institute (JGI-PGF)	GCA_000184345.2	identical	https://ftp.ncbi.nlm.nih.gov/genomes/all/GCF/000/184/345/GCF_000184345.1_ASM18434v2	na	assembly from type material	na	haploid	bacteria	2560222	2560222	60.5	1	1	1	NCBI RefSeq	NCBI Prokaryotic Genome Annotation Pipeline (PGAP)	05/02/23	2373	2308	55	na
GCF_000265385.1	PRJNA224116	SAMN02232006	na	representative genome	746697	101385	Aequorivita sublithincola DSM 14238	strain=DSM 14238	na	latest	Complete Genome	Major	Full	2012/06/08	ASM26538v1	DOE Joint Genome Institute	GCA_000265385.1	identical	https://ftp.ncbi.nlm.nih.gov/genomes/all/GCF/000/265/385/GCF_000265385.1_ASM26538v1	na	assembly from type material	na	haploid	bacteria	3520671	3520671	36.0	1	1	1	NCBI RefSeq	NCBI Prokaryotic Genome Annotation Pipeline (PGAP)	05/02/23	3214	3146	48	na
GCF_000265405.1	PRJNA224116	SAMN02232009	na	representative genome	866536	232259	Belliella baltica DSM 15883	strain=DSM 15883	na	latest	Complete Genome	Major	Full	2012/06/08	ASM26540v1	DOE Joint Genome Institute	GCA_000265405.1	identical	https://ftp.ncbi.nlm.nih.gov/genomes/all/GCF/000/265/405/GCF_000265405.1_ASM26540v1	na	assembly from type material	na	haploid	bacteria	4196595	4196595	36.5	1	1	1	NCBI RefSeq	NCBI Prokaryotic Genome Annotation Pipeline (PGAP)	05/02/23	3809	3713	54	na
GCF_000214275.2	PRJNA224116	SAMN02256390	AFJF00000000.2	representative genome	686340	39775	Methylomicrobium album BG8	strain=BG8	na	latest	Chromosome	Major	Full	2012/03/23	ASM21427v3	US DOE Joint Genome Institute (JGI-PGF)	GCA_000214275.3	identical	https://ftp.ncbi.nlm.nih.gov/genomes/all/GCF/000/214/275/GCF_000214275.2_ASM21427v3	na	assembly from type material	na	haploid	bacteria	4493444	4493344	56.0	2	2	3	NCBI RefSeq	NCBI Prokaryotic Genome Annotation Pipeline (PGAP)	05/02/23	4022	3920	52	23580712
GCF_000002725.2	PRJNA15564	SAMEA3138173	na	representative genome	347515	5664	Leishmania major strain Friedlin	strain=Friedlin	na	latest	Complete Genome	Major	Full	2011/02/14	ASM272v2	Friedlin Consortium	GCA_000002725.2	identical	https://ftp.ncbi.nlm.nih.gov/genomes/all/GCF/000/002/725/GCF_000002725.2_ASM272v2	na	na	na	haploid	protozoa	32855089	32855089	59.5	36	36	36	Friedlin Consortium	Annotation submitted by Friedlin Consortium	06/18/17	9388	8316	976	22038252;16020728
GCF_000219625.1	PRJNA170847	SAMN02746078	ACPE00000000.1	representative genome	336722	1047171	Zymoseptoria tritici IPO323	strain=IPO323	na	latest	Chromosome	Major	Full	2011/07/06	MYCGR v2.0	DOE Joint Genome Institute	GCA_000219625.1	identical	https://ftp.ncbi.nlm.nih.gov/genomes/all/GCF/000/219/625/GCF_000219625.1_MYCGR_v2.0	na	assembly from type material	na	haploid	fungi	39686251	39678910	52.0	21	21	24	DOE Joint Genome Institute	Annotation submitted by DOE Joint Genome Institute	02/07/20	10942	10941	0	21695235
GCF_000265505.1	PRJNA224116	SAMN02261370	na	representative genome	880071	999	Bernardetia litoralis DSM 6794	strain=DSM 6794	na	latest	Complete Genome	Major	Full	2012/06/11	ASM26550v1	JGI	GCA_000265505.1	identical	https://ftp.ncbi.nlm.nih.gov/genomes/all/GCF/000/265/505/GCF_000265505.1_ASM26550v1	na	assembly from type material	na	haploid	bacteria	4919337	4919337	30.5	1	1	1	NCBI RefSeq	NCBI Prokaryotic Genome Annotation Pipeline (PGAP)	05/02/23	4079	3991	61	na
GCF_000266945.1	PRJNA224116	SAMN02232013	na	representative genome	706587	2358	Desulfomonile tiedjei DSM 6799	strain=DSM 6799	na	latest	Complete Genome	Major	Full	2012/06/12	ASM26694v1	DOE Joint Genome Institute	GCA_000266945.1	identical	https://ftp.ncbi.nlm.nih.gov/genomes/all/GCF/000/266/945/GCF_000266945.1_ASM26694v1	na	assembly from type material	na	haploid	bacteria	6527027	6527027	50.0	2	2	2	NCBI RefSeq	NCBI Prokaryotic Genome Annotation Pipeline (PGAP)	02/11/23	5375	5308	54	na
GCF_000306785.1	PRJNA224116	SAMEA2272685	na	na	477641	477641	Modestobacter marinus	strain=BC501	na	latest	Complete Genome	Major	Full	2012/05/24	ASM30678v1	CEA-IG Genoscope	GCA_000306785.1	identical	https://ftp.ncbi.nlm.nih.gov/genomes/all/GCF/000/306/785/GCF_000306785.1_ASM30678v1	na	na	na	haploid	bacteria	5575517	5575517	74.0	1	1	1	NCBI RefSeq	NCBI Prokaryotic Genome Annotation Pipeline (PGAP)	12/24/22	5380	5267	62	22887672
GCF_000227745.2	PRJNA224116	SAMN02232062	na	representative genome	765911	73141	Thiocystis violascens DSM 198	strain=DSM 198	na	latest	Complete Genome	Major	Full	2012/06/08	ASM22774v3	DOE Joint Genome Institute	GCA_000227745.3	identical	https://ftp.ncbi.nlm.nih.gov/genomes/all/GCF/000/227/745/GCF_000227745.2_ASM22774v3	na	assembly from type material	na	haploid	bacteria	5017071	5017071	62.5	1	1	1	NCBI RefSeq	NCBI Prokaryotic Genome Annotation Pipeline (PGAP)	05/02/23	4624	4442	66	na
GCF_000307105.1	PRJNA224116	SAMEA2272293	na	representative genome	651182	28223	Desulfobacula toluolica Tol2	strain=Tol2	na	latest	Complete Genome	Major	Full	2012/09/17	ASM30710v1	Max Planck Society	GCA_000307105.1	identical	https://ftp.ncbi.nlm.nih.gov/genomes/all/GCF/000/307/105/GCF_000307105.1_ASM30710v1	na	assembly from type material	na	haploid	bacteria	5197905	5197905	41.0	1	1	1	NCBI RefSeq	NCBI Prokaryotic Genome Annotation Pipeline (PGAP)	12/30/22	4576	4454	66	23088741
GCF_000307165.1	PRJNA224116	SAMD00061112	na	representative genome	698758	1449	Amphibacillus xylanus NBRC 15112	strain=NBRC 15112	na	latest	Complete Genome	Major	Full	2012/10/01	ASM30716v1	National Institute of Technology and Evaluation	GCA_000307165.1	identical	https://ftp.ncbi.nlm.nih.gov/genomes/all/GCF/000/307/165/GCF_000307165.1_ASM30716v1	na	assembly from type material	na	haploid	bacteria	2569486	2569486	35.5	1	1	1	NCBI RefSeq	NCBI Prokaryotic Genome Annotation Pipeline (PGAP)	12/24/22	2468	2340	77	na
GCF_000284415.1	PRJNA224116	SAMEA2272054	na	representative genome	1150469	1084	Pararhodospirillum photometricum DSM 122	strain=DSM 122	na	latest	Complete Genome	Major	Full	2012/02/23	ASM28441v2	CNRS	GCA_000284415.2	identical	https://ftp.ncbi.nlm.nih.gov/genomes/all/GCF/000/284/415/GCF_000284415.1_ASM28441v2	na	assembly from type material	na	haploid	bacteria	3876289	3876289	64.5	1	1	1	NCBI RefSeq	NCBI Prokaryotic Genome Annotation Pipeline (PGAP)	04/07/23	3635	3330	111	na
GCF_000091025.4	PRJNA10623	SAMN03081415	na	representative genome	284811	33169	Eremothecium gossypii ATCC 10895	strain=ATCC 10895	na	latest	Complete Genome	Major	Full	2010/10/18	ASM9102v4	Biozentrum, University of Basel, Switzerland	GCA_000091025.4	identical	https://ftp.ncbi.nlm.nih.gov/genomes/all/GCF/000/091/025/GCF_000091025.4_ASM9102v4	na	na	na	haploid	fungi	9095748	9095748	51.5	7	7	7	Biozentrum, University of Basel, Switzerland	Annotation submitted by Biozentrum, University of Basel, Switzerland	04/03/23	5356	4776	577	15001715
GCF_000319385.1	PRJNA224116	SAMN02604248	na	representative genome	1193729	1263979	Candidatus Endolissoclinum faulkneri L2	strain=L2	na	latest	Complete Genome	Major	Full	2012/11/28	ASM31938v1	University of Utah	GCA_000319385.1	identical	https://ftp.ncbi.nlm.nih.gov/genomes/all/GCF/000/319/385/GCF_000319385.1_ASM31938v1	na	na	na	haploid	bacteria	1481191	1481191	34.0	1	1	1	NCBI RefSeq	NCBI Prokaryotic Genome Annotation Pipeline (PGAP)	02/12/23	836	780	48	23185008
GCF_000194455.1	PRJNA65309	na	na	na	2898	2898	Cryptomonas paramecium	strain=CCAP977/2A	na	latest	Chromosome	Major	Partial	2011/03/30	ASM19445v1	Department of Biochemistry & Molecular Biology, Dalhousie University	GCA_000194455.1	different	https://ftp.ncbi.nlm.nih.gov/genomes/all/GCF/000/194/455/GCF_000194455.1_ASM19445v1	partial	na	na	haploid	protozoa	487066	487066	26.0	3	3	3	na	na	na	634	548	81	20333213;21147880
GCF_000149405.2	PRJNA34119	SAMN02744045	AAFD00000000.2	representative genome	296543	35128	Thalassiosira pseudonana CCMP1335	strain=CCMP1335	na	latest	Chromosome	Major	Full	2009/01/16	ASM14940v2	Diatom Consortium	GCA_000149405.2	identical	https://ftp.ncbi.nlm.nih.gov/genomes/all/GCF/000/149/405/GCF_000149405.2_ASM14940v2	na	na	na	haploid	protozoa	32437365	32272629	46.5	23	64	115	Diatom Consortium	Annotation submitted by Diatom Consortium	06/18/17	11771	11672	0	18923393;15459382
GCF_000299965.1	PRJNA224116	SAMN02603953	na	na	385025	385025	Cycloclasticus sp. P1	strain=P1; MCCC 1A01040	na	latest	Complete Genome	Major	Full	2012/09/28	ASM29996v1	The Third Institute of State Oceanic Administration (SOA)	GCA_000299965.1	identical	https://ftp.ncbi.nlm.nih.gov/genomes/all/GCF/000/299/965/GCF_000299965.1_ASM29996v1	na	na	na	haploid	bacteria	2363215	2363215	41.5	1	1	1	NCBI RefSeq	NCBI Prokaryotic Genome Annotation Pipeline (PGAP)	07/26/22	2301	2250	42	23144416
GCF_000304455.1	PRJNA224116	SAMEA2272294	na	representative genome	1231626	249402	Cardinium endosymbiont cEper1 of Encarsia pergandiella	strain=cEper1	na	latest	Complete Genome	Major	Full	2012/09/13	CCh_cEper1	University of Vienna	GCA_000304455.1	identical	https://ftp.ncbi.nlm.nih.gov/genomes/all/GCF/000/304/455/GCF_000304455.1_CCh_cEper1	na	na	na	haploid	bacteria	944930	944930	36.0	2	2	2	NCBI RefSeq	NCBI Prokaryotic Genome Annotation Pipeline (PGAP)	03/12/23	840	747	42	23133394
GCF_000305935.1	PRJNA224116	SAMN02603274	na	representative genome	1089553	85874	Thermacetogenium phaeum DSM 12270	strain=DSM 12270	na	latest	Complete Genome	Major	Full	2012/10/17	ASM30593v1	Georg-August-University Goettingen, Genomic and Applied Microbiology, Goettingen Genomics Laboratory	GCA_000305935.1	identical	https://ftp.ncbi.nlm.nih.gov/genomes/all/GCF/000/305/935/GCF_000305935.1_ASM30593v1	na	assembly from type material	na	haploid	bacteria	2939057	2939057	53.5	1	1	1	NCBI RefSeq	NCBI Prokaryotic Genome Annotation Pipeline (PGAP)	12/18/22	2904	2779	63	23259483
GCF_000266885.1	PRJNA224116	SAMN02232065	na	representative genome	869212	29510	Turneriella parva DSM 21527	strain=DSM 21527	na	latest	Complete Genome	Major	Full	2012/06/12	ASM26688v1	DOE Joint Genome Institute	GCA_000266885.1	identical	https://ftp.ncbi.nlm.nih.gov/genomes/all/GCF/000/266/885/GCF_000266885.1_ASM26688v1	na	assembly from type material	na	haploid	bacteria	4409302	4409302	53.5	2	2	2	NCBI RefSeq	NCBI Prokaryotic Genome Annotation Pipeline (PGAP)	05/02/23	4188	4111	47	na
GCF_000227115.2	PRJNA79341	SAMEA2272418	na	representative genome	1071378	27289	Naumovozyma dairenensis CBS 421	strain=type strain:CBS 421	na	latest	Chromosome	Major	Full	2012/08/20	ASM22711v2	Wolfe Laboratory, Smurfit Institute of Genetics, Trinity College Dublin, Ireland	GCA_000227115.2	identical	https://ftp.ncbi.nlm.nih.gov/genomes/all/GCF/000/227/115/GCF_000227115.2_ASM22711v2	na	assembly from type material	na	haploid	fungi	13527580	13485324	34.0	11	11	11	Wolfe Laboratory, Smurfit Institute of Genetics, Trinity College Dublin, Ireland	Annotation submitted by Wolfe Laboratory, Smurfit Institute of Genetics, Trinity College Dublin, Ireland	06/05/17	5814	5546	268	22123960
GCF_000304475.1	PRJNA178246	SAMEA2272790	na	representative genome	1071382	432096	Kazachstania africana CBS 2517	strain=type strain:CBS 2517	na	latest	Chromosome	Major	Full	2012/01/17	Ka_CBS2517	Wolfe Laboratory, Smurfit Institute of Genetics, Trinity College Dublin, Ireland	GCA_000304475.1	identical	https://ftp.ncbi.nlm.nih.gov/genomes/all/GCF/000/304/475/GCF_000304475.1_Ka_CBS2517	na	assembly from type material	na	haploid	fungi	11130140	11126917	36.0	12	12	12	Wolfe Laboratory, Smurfit Institute of Genetics, Trinity College Dublin, Ireland	Annotation submitted by Wolfe Laboratory, Smurfit Institute of Genetics, Trinity College Dublin, Ireland	06/02/17	5646	5375	271	22123960
GCF_000253115.1	PRJNA224116	SAMEA2272520	na	representative genome	426114	426114	Thiomonas arsenitoxydans	strain=3As	na	latest	Chromosome	Major	Full	2010/04/07	ASM25311v1	Génétique Moléculaire, Génomique et Microbiologie UMR 7156 ULP - CNRS Université Louis Pasteur	GCA_000253115.1	identical	https://ftp.ncbi.nlm.nih.gov/genomes/all/GCF/000/253/115/GCF_000253115.1_ASM25311v1	na	assembly from type material	na	haploid	bacteria	3785534	3777700	63.5	2	2	2	NCBI RefSeq	NCBI Prokaryotic Genome Annotation Pipeline (PGAP)	12/24/22	3649	3531	50	na
GCF_000300005.1	PRJNA224116	SAMN02603961	na	representative genome	930169	285091	Alloalcanivorax dieselolei B5	strain=B5	na	latest	Complete Genome	Major	Full	2012/09/28	ASM30000v1	Third Institute of Oceanography, State Oceanic Administration	GCA_000300005.1	identical	https://ftp.ncbi.nlm.nih.gov/genomes/all/GCF/000/300/005/GCF_000300005.1_ASM30000v1	na	assembly from type material	na	haploid	bacteria	4928223	4928223	61.5	1	1	1	NCBI RefSeq	NCBI Prokaryotic Genome Annotation Pipeline (PGAP)	12/19/22	4463	4389	53	23144414
GCF_000303155.1	PRJNA224116	SAMN02603264	na	representative genome	1237085	497727	Candidatus Nitrososphaera gargensis Ga9.2	na	enrichment culture Ga9.2	latest	Complete Genome	Major	Full	2012/10/05	ASM30315v1	Georg-August-University Goettingen	GCA_000303155.1	identical	https://ftp.ncbi.nlm.nih.gov/genomes/all/GCF/000/303/155/GCF_000303155.1_ASM30315v1	na	na	na	haploid	archaea	2833868	2833868	48.0	1	1	1	NCBI RefSeq	NCBI Prokaryotic Genome Annotation Pipeline (PGAP)	11/26/22	3596	3500	51	23057602
GCF_000164695.2	PRJNA224116	SAMN00120582	na	representative genome	762948	2047	Rothia dentocariosa ATCC 17931	strain=ATCC 17931	na	latest	Complete Genome	Major	Full	2010/11/03	ASM16469v2	Baylor College of Medicine	GCA_000164695.2	identical	https://ftp.ncbi.nlm.nih.gov/genomes/all/GCF/000/164/695/GCF_000164695.2_ASM16469v2	na	assembly from type material	na	haploid	bacteria	2506025	2506025	53.5	1	1	1	NCBI RefSeq	NCBI Prokaryotic Genome Annotation Pipeline (PGAP)	03/24/23	2156	2082	62	na
GCF_000237205.1	PRJNA224116	SAMEA2272380	na	representative genome	331113	83561	Simkania negevensis Z	strain=Z	na	latest	Complete Genome	Major	Full	2011/06/21	ASM23720v1	University of Vienna, Dept. of Microbial Ecology	GCA_000237205.1	identical	https://ftp.ncbi.nlm.nih.gov/genomes/all/GCF/000/237/205/GCF_000237205.1_ASM23720v1	na	assembly from type material	na	haploid	bacteria	2628375	2628375	41.5	2	2	2	NCBI RefSeq	NCBI Prokaryotic Genome Annotation Pipeline (PGAP)	12/24/22	2384	2325	41	21690563
GCF_000253035.1	PRJNA224116	SAMEA2272163	na	representative genome	765952	83552	Parachlamydia acanthamoebae UV-7	strain=UV-7	na	latest	Complete Genome	Major	Full	2011/06/21	ASM25303v1	University of Vienna, Dept. of Microbial Ecology	GCA_000253035.1	identical	https://ftp.ncbi.nlm.nih.gov/genomes/all/GCF/000/253/035/GCF_000253035.1_ASM25303v1	na	na	na	haploid	bacteria	3072383	3072383	39.0	1	1	1	NCBI RefSeq	NCBI Prokaryotic Genome Annotation Pipeline (PGAP)	12/30/22	2631	2536	53	21690563
GCF_000255135.1	PRJNA224116	SAMN02261422	na	representative genome	443254	149715	Marinitoga piezophila KA3	strain=KA3	na	latest	Complete Genome	Major	Full	2012/01/13	ASM25513v1	JGI	GCA_000255135.1	identical	https://ftp.ncbi.nlm.nih.gov/genomes/all/GCF/000/255/135/GCF_000255135.1_ASM25513v1	na	assembly from type material	na	haploid	bacteria	2244793	2244793	29.0	2	2	2	NCBI RefSeq	NCBI Prokaryotic Genome Annotation Pipeline (PGAP)	02/22/23	2122	2051	63	23045491
GCF_000153485.2	PRJNA224116	SAMN02603919	na	representative genome	313595	57029	Psychroflexus torquis ATCC 700755	strain=ATCC 700755	na	latest	Complete Genome	Major	Full	2012/10/09	ASM15348v2	The Gordon and Betty Moore Foundation Marine Microbiology Initiative	GCA_000153485.2	identical	https://ftp.ncbi.nlm.nih.gov/genomes/all/GCF/000/153/485/GCF_000153485.2_ASM15348v2	na	assembly from type material	na	haploid	bacteria	4321832	4321832	34.5	1	1	1	NCBI RefSeq	NCBI Prokaryotic Genome Annotation Pipeline (PGAP)	05/02/23	3778	3592	50	na
GCF_000317495.1	PRJNA224116	SAMN02261349	na	representative genome	1173022	241425	Crinalium epipsammum PCC 9333	strain=PCC 9333	na	latest	Complete Genome	Major	Full	2012/12/06	ASM31749v1	JGI	GCA_000317495.1	identical	https://ftp.ncbi.nlm.nih.gov/genomes/all/GCF/000/317/495/GCF_000317495.1_ASM31749v1	na	na	na	haploid	bacteria	5620407	5620407	40.0	9	9	9	NCBI RefSeq	NCBI Prokaryotic Genome Annotation Pipeline (PGAP)	12/28/22	5086	4913	58	na
GCF_000317515.1	PRJNA224116	SAMN02261351	na	representative genome	1173027	2886352	Allocoleopsis franciscana PCC 7113	strain=PCC 7113	na	latest	Complete Genome	Major	Full	2012/12/06	ASM31751v1	JGI	GCA_000317515.1	identical	https://ftp.ncbi.nlm.nih.gov/genomes/all/GCF/000/317/515/GCF_000317515.1_ASM31751v1	na	assembly from type material	na	haploid	bacteria	7966510	7966510	46.0	9	9	9	NCBI RefSeq	NCBI Prokaryotic Genome Annotation Pipeline (PGAP)	02/05/23	6773	6571	87	34289106
GCF_000317675.1	PRJNA224116	SAMN02261329	na	representative genome	755178	379064	Cyanobacterium aponinum PCC 10605	strain=PCC 10605	na	latest	Complete Genome	Major	Full	2012/12/07	ASM31767v1	JGI	GCA_000317675.1	identical	https://ftp.ncbi.nlm.nih.gov/genomes/all/GCF/000/317/675/GCF_000317675.1_ASM31767v1	na	assembly from type material	na	haploid	bacteria	4176973	4176973	34.5	2	2	2	NCBI RefSeq	NCBI Prokaryotic Genome Annotation Pipeline (PGAP)	04/01/23	3592	3487	56	na
GCF_000317635.1	PRJNA224116	SAMN02232029	na	na	65093	65093	Halothece sp. PCC 7418	strain=PCC 7418	na	latest	Complete Genome	Major	Full	2012/12/07	ASM31763v1	DOE Joint Genome Institute	GCA_000317635.1	identical	https://ftp.ncbi.nlm.nih.gov/genomes/all/GCF/000/317/635/GCF_000317635.1_ASM31763v1	na	na	na	haploid	bacteria	4179170	4179170	42.5	1	1	1	NCBI RefSeq	NCBI Prokaryotic Genome Annotation Pipeline (PGAP)	07/26/22	3938	3808	59	na
GCF_000317615.1	PRJNA224116	SAMN02261331	na	representative genome	13035	292566	Dactylococcopsis salina PCC 8305	strain=PCC 8305	na	latest	Complete Genome	Major	Full	2012/12/07	ASM31761v1	JGI	GCA_000317615.1	identical	https://ftp.ncbi.nlm.nih.gov/genomes/all/GCF/000/317/615/GCF_000317615.1_ASM31761v1	na	assembly from type material	na	haploid	bacteria	3781008	3781008	42.0	1	1	1	NCBI RefSeq	NCBI Prokaryotic Genome Annotation Pipeline (PGAP)	12/28/22	3803	3681	55	na
GCF_000317795.1	PRJNA224116	SAMN02261426	na	representative genome	1056495	200415	Caldisphaera lagunensis DSM 15908	strain=DSM 15908	na	latest	Complete Genome	Major	Full	2012/12/10	ASM31779v1	JGI	GCA_000317795.1	identical	https://ftp.ncbi.nlm.nih.gov/genomes/all/GCF/000/317/795/GCF_000317795.1_ASM31779v1	na	assembly from type material	na	haploid	archaea	1546846	1546846	30.0	1	1	1	NCBI RefSeq	NCBI Prokaryotic Genome Annotation Pipeline (PGAP)	05/03/23	1567	1513	51	na
GCF_000327045.1	PRJNA224116	SAMN02232063	na	representative genome	765912	80679	Thioflavicoccus mobilis 8321	strain=8321	na	latest	Complete Genome	Major	Full	2012/12/20	ASM32704v1	DOE Joint Genome Institute	GCA_000327045.1	identical	https://ftp.ncbi.nlm.nih.gov/genomes/all/GCF/000/327/045/GCF_000327045.1_ASM32704v1	na	assembly from type material	na	haploid	bacteria	4137521	4137521	65.5	2	2	2	NCBI RefSeq	NCBI Prokaryotic Genome Annotation Pipeline (PGAP)	05/03/23	3721	3589	57	na
GCF_000230715.2	PRJNA224116	SAMN02232042	na	representative genome	797304	44930	Natronobacterium gregoryi SP2	strain=SP2	na	latest	Complete Genome	Major	Full	2012/12/10	ASM23071v3	DOE Joint Genome Institute	GCA_000230715.3	identical	https://ftp.ncbi.nlm.nih.gov/genomes/all/GCF/000/230/715/GCF_000230715.2_ASM23071v3	na	assembly from type material	na	haploid	archaea	3788356	3788356	62.0	1	1	1	NCBI RefSeq	NCBI Prokaryotic Genome Annotation Pipeline (PGAP)	04/27/23	3756	3585	60	na
GCF_000317025.1	PRJNA224116	SAMN02261346	na	na	118163	118163	Pleurocapsa sp. PCC 7327	strain=PCC 7327	na	latest	Complete Genome	Major	Full	2012/12/05	ASM31702v1	JGI	GCA_000317025.1	identical	https://ftp.ncbi.nlm.nih.gov/genomes/all/GCF/000/317/025/GCF_000317025.1_ASM31702v1	na	na	na	haploid	bacteria	4986817	4986817	45.0	1	1	1	NCBI RefSeq	NCBI Prokaryotic Genome Annotation Pipeline (PGAP)	07/31/22	4618	4464	55	na
GCF_000317125.1	PRJNA224116	SAMN02261359	na	representative genome	251229	54299	Chroococcidiopsis thermalis PCC 7203	strain=PCC 7203	na	latest	Complete Genome	Major	Full	2012/12/05	ASM31712v1	JGI	GCA_000317125.1	identical	https://ftp.ncbi.nlm.nih.gov/genomes/all/GCF/000/317/125/GCF_000317125.1_ASM31712v1	na	assembly from type material	na	haploid	bacteria	6689401	6689401	44.0	3	3	3	NCBI RefSeq	NCBI Prokaryotic Genome Annotation Pipeline (PGAP)	05/03/23	6221	6100	59	na
GCF_000328525.1	PRJNA224116	SAMN02232030	na	representative genome	797302	387341	Halovivax ruber XH-70	strain=XH-70	na	latest	Complete Genome	Major	Full	2012/12/27	ASM32852v1	DOE Joint Genome Institute	GCA_000328525.1	identical	https://ftp.ncbi.nlm.nih.gov/genomes/all/GCF/000/328/525/GCF_000328525.1_ASM32852v1	na	assembly from type material	na	haploid	archaea	3223876	3223876	64.0	1	1	1	NCBI RefSeq	NCBI Prokaryotic Genome Annotation Pipeline (PGAP)	05/03/23	3154	3078	54	na
GCF_000210915.2	PRJNA224116	SAMEA3138385	na	representative genome	862908	97084	Halobacteriovorax marinus SJ	strain=SJ	na	latest	Complete Genome	Major	Full	2012/11/02	ASM21091v2	Wellcome Trust Sanger Institute	GCA_000210915.2	identical	https://ftp.ncbi.nlm.nih.gov/genomes/all/GCF/000/210/915/GCF_000210915.2_ASM21091v2	na	assembly from type material	na	haploid	bacteria	3437906	3437906	36.5	2	2	2	NCBI RefSeq	NCBI Prokaryotic Genome Annotation Pipeline (PGAP)	12/24/22	3321	3265	46	22955231
GCF_000317065.1	PRJNA224116	SAMN02261336	na	na	82654	82654	Pseudanabaena sp. PCC 7367	strain=PCC 7367	na	latest	Complete Genome	Major	Full	2012/12/05	ASM31706v1	JGI	GCA_000317065.1	identical	https://ftp.ncbi.nlm.nih.gov/genomes/all/GCF/000/317/065/GCF_000317065.1_ASM31706v1	na	na	na	haploid	bacteria	4885680	4885680	46.0	2	2	2	NCBI RefSeq	NCBI Prokaryotic Genome Annotation Pipeline (PGAP)	10/31/22	3984	3894	56	na
GCF_000317105.1	PRJNA224116	SAMN02261334	na	representative genome	56110	118323	Oscillatoria acuminata PCC 6304	strain=PCC 6304	na	latest	Complete Genome	Major	Full	2012/12/05	ASM31710v1	JGI	GCA_000317105.1	identical	https://ftp.ncbi.nlm.nih.gov/genomes/all/GCF/000/317/105/GCF_000317105.1_ASM31710v1	na	assembly from type material	na	haploid	bacteria	7804270	7804270	47.5	3	3	3	NCBI RefSeq	NCBI Prokaryotic Genome Annotation Pipeline (PGAP)	06/09/23	6148	5975	80	na
GCF_000317045.1	PRJNA224116	SAMN02261348	na	na	1173025	1173025	Geitlerinema sp. PCC 7407	strain=PCC 7407	na	latest	Complete Genome	Major	Full	2012/12/05	ASM31704v1	JGI	GCA_000317045.1	identical	https://ftp.ncbi.nlm.nih.gov/genomes/all/GCF/000/317/045/GCF_000317045.1_ASM31704v1	na	na	na	haploid	bacteria	4681111	4681111	58.0	1	1	1	NCBI RefSeq	NCBI Prokaryotic Genome Annotation Pipeline (PGAP)	07/26/22	3923	3837	61	na
GCF_000328705.1	PRJNA224116	SAMEA2272236	na	representative genome	1179773	103731	Saccharothrix espanaensis DSM 44229	strain=type strain: DSM 44229	na	latest	Complete Genome	Major	Full	2012/10/02	ASM32870v1	CeBiTec, Technology Platform Genomics	GCA_000328705.1	identical	https://ftp.ncbi.nlm.nih.gov/genomes/all/GCF/000/328/705/GCF_000328705.1_ASM32870v1	na	assembly from type material	na	haploid	bacteria	9360653	9360653	72.0	1	1	1	NCBI RefSeq	NCBI Prokaryotic Genome Annotation Pipeline (PGAP)	12/24/22	8493	8293	72	22958348
GCF_000319245.1	PRJNA224116	SAMN02641518	na	representative genome	1208923	233181	Candidatus Kinetoplastibacterium blastocrithidii (ex Strigomonas culicis)	na	RC12	latest	Complete Genome	Major	Full	2012/12/11	ASM31924v1	LNCC	GCA_000319245.1	identical	https://ftp.ncbi.nlm.nih.gov/genomes/all/GCF/000/319/245/GCF_000319245.1_ASM31924v1	na	na	na	haploid	bacteria	820037	820037	32.5	1	1	1	NCBI RefSeq	NCBI Prokaryotic Genome Annotation Pipeline (PGAP)	03/12/23	792	736	55	23560078
GCF_000317145.1	PRJNA224116	SAMN02261345	na	representative genome	1173020	1173032	Chamaesiphon minutus PCC 6605	strain=PCC 6605	na	latest	Chromosome	Major	Full	2012/12/05	ASM31714v1	JGI	GCA_000317145.1	identical	https://ftp.ncbi.nlm.nih.gov/genomes/all/GCF/000/317/145/GCF_000317145.1_ASM31714v1	na	assembly from type material	na	haploid	bacteria	6761765	6761665	45.5	3	3	3	NCBI RefSeq	NCBI Prokaryotic Genome Annotation Pipeline (PGAP)	12/29/22	6485	6309	69	na
GCF_000331715.1	PRJNA224116	SAMN02603631	na	representative genome	1234378	29546	Lawsonia intracellularis N343	strain=N343	na	latest	Complete Genome	Major	Full	2013/01/14	ASM33171v1	Moredun Research Institute	GCA_000331715.1	identical	https://ftp.ncbi.nlm.nih.gov/genomes/all/GCF/000/331/715/GCF_000331715.1_ASM33171v1	na	na	na	haploid	bacteria	1719192	1719192	33.0	4	4	4	NCBI RefSeq	NCBI Prokaryotic Genome Annotation Pipeline (PGAP)	04/27/23	1496	1439	55	23472224
GCF_000317695.1	PRJNA224116	SAMN02232008	na	representative genome	272123	1165	Anabaena cylindrica PCC 7122	strain=PCC 7122	na	latest	Complete Genome	Major	Full	2012/12/07	ASM31769v1	DOE Joint Genome Institute	GCA_000317695.1	identical	https://ftp.ncbi.nlm.nih.gov/genomes/all/GCF/000/317/695/GCF_000317695.1_ASM31769v1	na	assembly from type material	na	haploid	bacteria	7063285	7063285	38.5	7	7	7	NCBI RefSeq	NCBI Prokaryotic Genome Annotation Pipeline (PGAP)	04/27/23	6179	5917	83	na
GCF_000348785.1	PRJNA224116	SAMD00060985	na	representative genome	1313172	467094	Ilumatobacter coccineus YM16-304	strain=YM16-304	na	latest	Complete Genome	Major	Full	2013/03/15	ASM34878v1	National Institute of Technology and Evaluation	GCA_000348785.1	identical	https://ftp.ncbi.nlm.nih.gov/genomes/all/GCF/000/348/785/GCF_000348785.1_ASM34878v1	na	assembly from type material	na	haploid	bacteria	4830181	4830181	67.0	1	1	1	NCBI RefSeq	NCBI Prokaryotic Genome Annotation Pipeline (PGAP)	12/24/22	4300	4233	55	23524358
GCF_000348725.1	PRJNA224116	SAMN02604325	na	representative genome	1184267	453816	Pseudobdellovibrio exovorus JSS	strain=JSS	na	latest	Complete Genome	Major	Full	2013/03/25	ASM34872v1	Weizmann Institute of Science	GCA_000348725.1	identical	https://ftp.ncbi.nlm.nih.gov/genomes/all/GCF/000/348/725/GCF_000348725.1_ASM34872v1	na	assembly from type material	na	haploid	bacteria	2657893	2657893	41.5	1	1	1	NCBI RefSeq	NCBI Prokaryotic Genome Annotation Pipeline (PGAP)	03/11/23	2639	2595	39	23190728
GCF_000316665.1	PRJNA224116	SAMN02232049	na	na	373994	373994	Rivularia sp. PCC 7116	strain=PCC 7116	na	latest	Complete Genome	Major	Full	2012/12/04	ASM31666v1	DOE Joint Genome Institute	GCA_000316665.1	identical	https://ftp.ncbi.nlm.nih.gov/genomes/all/GCF/000/316/665/GCF_000316665.1_ASM31666v1	na	na	na	haploid	bacteria	8728773	8728773	37.5	3	3	3	NCBI RefSeq	NCBI Prokaryotic Genome Annotation Pipeline (PGAP)	07/31/22	6788	6588	68	na
GCF_000316515.1	PRJNA224116	SAMN02261330	na	representative genome	292564	59930	Cyanobium gracile PCC 6307	strain=PCC 6307	na	latest	Complete Genome	Major	Full	2012/12/04	ASM31651v1	JGI	GCA_000316515.1	identical	https://ftp.ncbi.nlm.nih.gov/genomes/all/GCF/000/316/515/GCF_000316515.1_ASM31651v1	na	assembly from type material	na	haploid	bacteria	3342364	3342364	68.5	1	1	1	NCBI RefSeq	NCBI Prokaryotic Genome Annotation Pipeline (PGAP)	05/03/23	3414	3313	54	na
GCF_000227705.2	PRJNA224116	SAMN02261378	na	representative genome	717605	377615	Thermobacillus composti KWC4	strain=KWC4	na	latest	Complete Genome	Major	Full	2012/12/18	ASM22770v3	JGI	GCA_000227705.3	identical	https://ftp.ncbi.nlm.nih.gov/genomes/all/GCF/000/227/705/GCF_000227705.2_ASM22770v3	na	assembly from type material	na	haploid	bacteria	4355525	4355525	60.0	2	2	2	NCBI RefSeq	NCBI Prokaryotic Genome Annotation Pipeline (PGAP)	12/29/22	4098	3904	78	na
GCF_000242455.2	PRJNA224116	SAMN02232051	na	representative genome	886293	466153	Singulisphaera acidiphila DSM 18658	strain=DSM 18658	na	latest	Complete Genome	Major	Full	2012/12/17	ASM24245v3	DOE Joint Genome Institute	GCA_000242455.3	identical	https://ftp.ncbi.nlm.nih.gov/genomes/all/GCF/000/242/455/GCF_000242455.2_ASM24245v3	na	assembly from type material	na	haploid	bacteria	9755686	9755686	62.0	4	4	4	NCBI RefSeq	NCBI Prokaryotic Genome Annotation Pipeline (PGAP)	09/25/22	7336	7158	99	na
GCF_000325705.1	PRJNA224116	SAMN02232018	na	representative genome	926556	390884	Echinicola vietnamensis DSM 17526	strain=DSM 17526	na	latest	Complete Genome	Major	Full	2012/12/19	ASM32570v1	DOE Joint Genome Institute	GCA_000325705.1	identical	https://ftp.ncbi.nlm.nih.gov/genomes/all/GCF/000/325/705/GCF_000325705.1_ASM32570v1	na	assembly from type material	na	haploid	bacteria	5608040	5608040	44.5	1	1	1	NCBI RefSeq	NCBI Prokaryotic Genome Annotation Pipeline (PGAP)	05/03/23	4499	4407	60	na
GCF_000330885.1	PRJNA224116	SAMN02604105	na	representative genome	698761	398	Rhizobium tropici CIAT 899	strain=CIAT 899	na	latest	Complete Genome	Major	Full	2013/01/03	ASM33088v1	Universidad Nacional Autonoma de Mexico	GCA_000330885.1	identical	https://ftp.ncbi.nlm.nih.gov/genomes/all/GCF/000/330/885/GCF_000330885.1_ASM33088v1	na	assembly from type material	na	haploid	bacteria	6686334	6686334	59.0	4	4	4	NCBI RefSeq	NCBI Prokaryotic Genome Annotation Pipeline (PGAP)	04/24/23	6377	6142	67	23270491
GCF_000230735.2	PRJNA224116	SAMN02261373	na	representative genome	797303	69525	Natrinema pellirubrum DSM 15624	strain=DSM 15624	na	latest	Complete Genome	Major	Full	2012/12/27	ASM23073v3	JGI	GCA_000230735.3	identical	https://ftp.ncbi.nlm.nih.gov/genomes/all/GCF/000/230/735/GCF_000230735.2_ASM23073v3	na	assembly from type material	na	haploid	archaea	4354100	4354100	63.5	3	3	3	NCBI RefSeq	NCBI Prokaryotic Genome Annotation Pipeline (PGAP)	04/27/23	4365	4167	61	na
GCF_000328625.1	PRJNA224116	SAMN02261360	na	representative genome	748449	42422	Halobacteroides halobius DSM 5150	strain=DSM 5150	na	latest	Complete Genome	Major	Full	2012/12/28	ASM32862v1	JGI	GCA_000328625.1	identical	https://ftp.ncbi.nlm.nih.gov/genomes/all/GCF/000/328/625/GCF_000328625.1_ASM32862v1	na	assembly from type material	na	haploid	bacteria	2649255	2649255	32.0	1	1	1	NCBI RefSeq	NCBI Prokaryotic Genome Annotation Pipeline (PGAP)	05/03/23	2627	2509	94	na
GCF_000328665.1	PRJNA224116	SAMN02261367	na	representative genome	867904	101192	Methanomethylovorans hollandica DSM 15978	strain=DSM 15978	na	latest	Complete Genome	Major	Full	2012/12/28	ASM32866v1	JGI	GCA_000328665.1	identical	https://ftp.ncbi.nlm.nih.gov/genomes/all/GCF/000/328/665/GCF_000328665.1_ASM32866v1	na	assembly from type material	na	haploid	archaea	2714013	2714013	41.5	2	2	2	NCBI RefSeq	NCBI Prokaryotic Genome Annotation Pipeline (PGAP)	05/03/23	2694	2587	60	na
GCF_000264455.2	PRJNA224116	SAMN02603926	na	representative genome	1110502	171437	Tistrella mobilis KA081020-065	strain=KA081020-065	na	latest	Complete Genome	Major	Full	2012/12/05	ASM26445v2	the Hong Kong University of Science and Technology	GCA_000264455.2	identical	https://ftp.ncbi.nlm.nih.gov/genomes/all/GCF/000/264/455/GCF_000264455.2_ASM26445v2	na	na	na	haploid	bacteria	6512983	6512983	68.0	5	5	5	NCBI RefSeq	NCBI Prokaryotic Genome Annotation Pipeline (PGAP)	02/05/23	5915	5761	70	22458477
GCF_000146065.2	PRJNA224116	SAMEA2272155	na	representative genome	459349	456827	Candidatus Cloacimonas acidaminovorans str. Evry	strain=Evry	na	latest	Complete Genome	Major	Full	2008/02/12	ASM14606v1	Genoscope	GCA_000146065.1	identical	https://ftp.ncbi.nlm.nih.gov/genomes/all/GCF/000/146/065/GCF_000146065.2_ASM14606v1	na	na	na	haploid	bacteria	2246820	2246820	37.5	1	1	1	NCBI RefSeq	NCBI Prokaryotic Genome Annotation Pipeline (PGAP)	04/09/23	1794	1735	55	18245282
GCF_000146025.2	PRJNA224116	SAMD00232923	na	representative genome	1408204	1408204	Candidatus Endomicrobium trichonymphae	strain=Rs-D17 genomovar Ri2008	na	latest	Complete Genome	Major	Full	2008/03/18	ASM14602v1	RIKEN Genomic Sciences Center (GSC)	GCA_000146025.1	identical	https://ftp.ncbi.nlm.nih.gov/genomes/all/GCF/000/146/025/GCF_000146025.2_ASM14602v1	na	na	na	haploid	bacteria	1148570	1148570	35.0	4	4	4	NCBI RefSeq	NCBI Prokaryotic Genome Annotation Pipeline (PGAP)	12/30/22	1200	1141	50	18391199
GCF_000317535.1	PRJNA224116	SAMN02261342	na	representative genome	56107	142864	Cylindrospermum stagnale PCC 7417	strain=PCC 7417	na	latest	Chromosome	Major	Full	2012/12/06	ASM31753v1	JGI	GCA_000317535.1	identical	https://ftp.ncbi.nlm.nih.gov/genomes/all/GCF/000/317/535/GCF_000317535.1_ASM31753v1	na	assembly from type material	na	haploid	bacteria	7610589	7610389	42.0	4	4	4	NCBI RefSeq	NCBI Prokaryotic Genome Annotation Pipeline (PGAP)	05/03/23	6575	6298	90	na
GCF_000328685.1	PRJNA224116	SAMN02261263	na	representative genome	694430	29288	Natronococcus occultus SP4	strain=SP4	na	latest	Complete Genome	Major	Full	2012/12/28	ASM32868v1	JGI	GCA_000328685.1	identical	https://ftp.ncbi.nlm.nih.gov/genomes/all/GCF/000/328/685/GCF_000328685.1_ASM32868v1	na	assembly from type material	na	haploid	archaea	4314118	4314118	64.5	3	3	3	NCBI RefSeq	NCBI Prokaryotic Genome Annotation Pipeline (PGAP)	05/03/23	4365	4203	69	na
GCF_000317555.1	PRJNA224116	SAMN02261347	na	na	1173026	1173026	Gloeocapsa sp. PCC 7428	strain=PCC 7428	na	latest	Complete Genome	Major	Full	2012/12/06	ASM31755v1	JGI	GCA_000317555.1	identical	https://ftp.ncbi.nlm.nih.gov/genomes/all/GCF/000/317/555/GCF_000317555.1_ASM31755v1	na	na	na	haploid	bacteria	5882710	5882710	43.0	5	5	5	NCBI RefSeq	NCBI Prokaryotic Genome Annotation Pipeline (PGAP)	07/26/22	5300	5140	51	na
GCF_000317575.1	PRJNA224116	SAMN02261352	na	representative genome	111780	102116	Stanieria cyanosphaera PCC 7437	strain=PCC 7437	na	latest	Complete Genome	Major	Full	2012/12/06	ASM31757v1	JGI	GCA_000317575.1	identical	https://ftp.ncbi.nlm.nih.gov/genomes/all/GCF/000/317/575/GCF_000317575.1_ASM31757v1	na	assembly from type material	na	haploid	bacteria	5544990	5544990	36.0	6	6	6	NCBI RefSeq	NCBI Prokaryotic Genome Annotation Pipeline (PGAP)	05/03/23	5040	4925	55	na
GCF_000331105.1	PRJNA224116	SAMEA2272250	na	representative genome	1166018	651143	Fibrella aestuarina BUZ 2	strain=BUZ 2	na	latest	Chromosome	Major	Full	2012/04/11	ASM33110v1	Center for Biotechnology, Bielefeld University	GCA_000331105.1	identical	https://ftp.ncbi.nlm.nih.gov/genomes/all/GCF/000/331/105/GCF_000331105.1_ASM33110v1	na	assembly from type material	na	haploid	bacteria	6937263	6929158	56.0	2	2	2	NCBI RefSeq	NCBI Prokaryotic Genome Annotation Pipeline (PGAP)	10/05/22	5804	5712	82	22689241
GCF_000195955.2	PRJNA57777	SAMEA3138326	na	reference genome	83332	1773	Mycobacterium tuberculosis H37Rv	strain=H37Rv	na	latest	Complete Genome	Major	Full	2013/02/01	ASM19595v2	Sanger Institute	GCA_000195955.2	identical	https://ftp.ncbi.nlm.nih.gov/genomes/all/GCF/000/195/955/GCF_000195955.2_ASM19595v2	na	assembly from type material	na	haploid	bacteria	4411532	4411532	65.5	1	1	1	Sanger Institute	Annotation submitted by Sanger Institute	12/14/17	4008	3906	70	9634230;20980199;12368430
GCF_000210055.1	PRJNA224116	SAMEA3138362	na	na	657308	471189	Gordonibacter pamelaeae 7-10-1-b	strain=7-10-1-bT	na	latest	Chromosome	Major	Full	2010/04/23	ASM21005v1	MetaHIT	GCA_000210055.1	identical	https://ftp.ncbi.nlm.nih.gov/genomes/all/GCF/000/210/055/GCF_000210055.1_ASM21005v1	na	assembly from type material	na	haploid	bacteria	3608022	3329559	65.0	1	1	1	NCBI RefSeq	NCBI Prokaryotic Genome Annotation Pipeline (PGAP)	12/24/22	3411	3131	53	na
GCF_000210375.1	PRJNA224116	SAMD00060970	na	na	696747	118562	Arthrospira platensis NIES-39	strain=NIES-39	na	latest	Chromosome	Major	Full	2010/03/25	ASM21037v1	National Institute of Technology and Evaluation	GCA_000210375.1	identical	https://ftp.ncbi.nlm.nih.gov/genomes/all/GCF/000/210/375/GCF_000210375.1_ASM21037v1	na	na	na	haploid	bacteria	6788435	6692865	44.0	1	1	1	NCBI RefSeq	NCBI Prokaryotic Genome Annotation Pipeline (PGAP)	06/23/23	6461	6090	50	20203057
GCF_000210615.1	PRJNA224116	SAMEA3138372	na	na	717960	39483	Faecalitalea cylindroides T2-87	strain=T2-87	na	latest	Chromosome	Major	Full	2010/04/23	ASM21061v1	metaHIT	GCA_000210615.1	identical	https://ftp.ncbi.nlm.nih.gov/genomes/all/GCF/000/210/615/GCF_000210615.1_ASM21061v1	na	na	na	haploid	bacteria	1966750	1661182	37.0	1	1	1	NCBI RefSeq	NCBI Prokaryotic Genome Annotation Pipeline (PGAP)	07/07/23	1971	1779	44	na
GCF_000210715.1	PRJNA224116	SAMEA3138377	na	representative genome	651822	651822	Fretibacterium fastidiosum	strain=SGP1	na	latest	Chromosome	Major	Full	2010/04/23	ASM21071v1	metaHIT	GCA_000210715.1	identical	https://ftp.ncbi.nlm.nih.gov/genomes/all/GCF/000/210/715/GCF_000210715.1_ASM21071v1	na	assembly from type material	na	haploid	bacteria	2728333	2456866	62.5	1	1	1	NCBI RefSeq	NCBI Prokaryotic Genome Annotation Pipeline (PGAP)	04/17/23	2441	2298	46	na
GCF_000364725.1	PRJNA224116	SAMN02603332	na	representative genome	1234603	1048758	Candidatus Moranella endobia PCVAL	strain=PCVAL	na	latest	Complete Genome	Major	Full	2013/04/15	ASM36472v1	ICBiBE (University of Valencia)	GCA_000364725.1	identical	https://ftp.ncbi.nlm.nih.gov/genomes/all/GCF/000/364/725/GCF_000364725.1_ASM36472v1	na	na	na	haploid	bacteria	538203	538203	43.5	1	1	1	NCBI RefSeq	NCBI Prokaryotic Genome Annotation Pipeline (PGAP)	02/23/23	484	401	49	23548081
GCF_000210695.1	PRJNA224116	SAMEA3138376	na	representative genome	649756	649756	Anaerostipes hadrus	strain=SSC/2	na	latest	Chromosome	Major	Full	2010/03/25	ASM21069v1	metaHIT	GCA_000210695.1	identical	https://ftp.ncbi.nlm.nih.gov/genomes/all/GCF/000/210/695/GCF_000210695.1_ASM21069v1	na	na	na	haploid	bacteria	3114788	3050979	37.0	1	1	1	NCBI RefSeq	NCBI Prokaryotic Genome Annotation Pipeline (PGAP)	03/24/23	3097	2969	59	na
GCF_000300255.2	PRJNA224116	SAMN03081445	na	representative genome	1236689	1291540	Candidatus Methanomethylophilus alvus Mx1201	strain=Mx1201	na	latest	Complete Genome	Major	Full	2013/04/09	ASM30025v2	Université d'Auvergne	GCA_000300255.2	identical	https://ftp.ncbi.nlm.nih.gov/genomes/all/GCF/000/300/255/GCF_000300255.2_ASM30025v2	na	na	na	haploid	archaea	1666795	1666795	55.5	1	1	1	NCBI RefSeq	NCBI Prokaryotic Genome Annotation Pipeline (PGAP)	02/23/23	1675	1613	52	23209209
GCF_000157355.2	PRJNA224116	SAMN02596921	na	representative genome	565655	37734	Enterococcus casseliflavus EC20	strain=EC20	na	latest	Complete Genome	Major	Full	2013/04/11	ASM15735v2	Broad Institute	GCA_000157355.2	identical	https://ftp.ncbi.nlm.nih.gov/genomes/all/GCF/000/157/355/GCF_000157355.2_ASM15735v2	na	na	na	haploid	bacteria	3427276	3427276	42.5	1	1	1	NCBI RefSeq	NCBI Prokaryotic Genome Annotation Pipeline (PGAP)	03/24/23	3189	3091	79	na
GCF_000367205.1	PRJNA224116	SAMN02603001	na	representative genome	1170318	33010	Cutibacterium avidum 44067	strain=44067	na	latest	Complete Genome	Major	Full	2013/04/17	ASM36720v1	BAYGEN	GCA_000367205.1	identical	https://ftp.ncbi.nlm.nih.gov/genomes/all/GCF/000/367/205/GCF_000367205.1_ASM36720v1	na	na	na	haploid	bacteria	2526138	2526138	63.0	1	1	1	NCBI RefSeq	NCBI Prokaryotic Genome Annotation Pipeline (PGAP)	04/27/23	2347	2211	58	23792747
GCF_000376665.1	PRJNA224116	SAMN01909280	na	representative genome	504728	277	Meiothermus ruber DSM 1279	strain=DSM 1279	na	latest	Chromosome	Major	Full	2013/04/22	ASM37666v1	Pacific Biosciences	GCA_000376665.1	identical	https://ftp.ncbi.nlm.nih.gov/genomes/all/GCF/000/376/665/GCF_000376665.1_ASM37666v1	na	assembly from type material	na	haploid	bacteria	3098881	3098781	63.0	1	1	1	NCBI RefSeq	NCBI Prokaryotic Genome Annotation Pipeline (PGAP)	04/27/23	3126	3048	56	na
GCF_000355675.1	PRJNA224116	SAMEA2272589	na	representative genome	1298593	187493	Thalassolituus oleivorans MIL-1	strain=MIL-1	na	latest	Complete Genome	Major	Full	2013/03/14	ASM35567v1	MPI BREMEN	GCA_000355675.1	identical	https://ftp.ncbi.nlm.nih.gov/genomes/all/GCF/000/355/675/GCF_000355675.1_ASM35567v1	na	assembly from type material	na	haploid	bacteria	3920328	3920328	46.5	1	1	1	NCBI RefSeq	NCBI Prokaryotic Genome Annotation Pipeline (PGAP)	03/19/23	3607	3517	66	23599290
GCF_000155675.2	PRJNA224116	SAMN02603621	na	representative genome	391626	1217908	Octadecabacter antarcticus 307	strain=307	na	latest	Complete Genome	Major	Full	2013/04/08	ASM15567v2	Moore Foundation	GCA_000155675.2	identical	https://ftp.ncbi.nlm.nih.gov/genomes/all/GCF/000/155/675/GCF_000155675.2_ASM15567v2	na	assembly from type material	na	haploid	bacteria	4875481	4875481	54.5	2	2	2	NCBI RefSeq	NCBI Prokaryotic Genome Annotation Pipeline (PGAP)	03/12/23	5067	4474	54	23671678
GCF_000332235.1	PRJNA224116	SAMN02256519	ALVO00000000.1	representative genome	113355	669359	Geminocystis herdmanii PCC 6308	strain=PCC 6308	na	latest	Chromosome	Major	Full	2013/01/22	ASM33223v1	DOE Joint Genome Institute	GCA_000332235.1	identical	https://ftp.ncbi.nlm.nih.gov/genomes/all/GCF/000/332/235/GCF_000332235.1_ASM33223v1	na	na	na	haploid	bacteria	4263418	4262418	34.0	1	1	11	NCBI RefSeq	NCBI Prokaryotic Genome Annotation Pipeline (PGAP)	02/12/23	4159	4053	49	23277585
GCF_000400935.1	PRJNA224116	SAMN02602968	na	representative genome	1276227	216933	Spiroplasma chrysopicola DF-1	strain=DF-1	na	latest	Complete Genome	Major	Full	2013/05/22	ASM40093v1	Academia Sinica	GCA_000400935.1	identical	https://ftp.ncbi.nlm.nih.gov/genomes/all/GCF/000/400/935/GCF_000400935.1_ASM40093v1	na	assembly from type material	na	haploid	bacteria	1123322	1123322	28.5	1	1	1	NCBI RefSeq	NCBI Prokaryotic Genome Annotation Pipeline (PGAP)	12/18/22	1065	1018	39	23711669
GCF_000402035.1	PRJNA224116	SAMD00012854	na	representative genome	758793	758793	Caballeronia insecticola	strain=RPE64	na	latest	Complete Genome	Major	Full	2013/05/21	ASM40203v1	National Institute for Basic Biology	GCA_000402035.1	identical	https://ftp.ncbi.nlm.nih.gov/genomes/all/GCF/000/402/035/GCF_000402035.1_ASM40203v1	na	assembly from type material	na	haploid	bacteria	6964487	6964487	63.0	5	5	5	NCBI RefSeq	NCBI Prokaryotic Genome Annotation Pipeline (PGAP)	12/30/22	6450	6306	81	23833137;29863457
GCF_000305785.2	PRJNA224116	SAMN02603035	na	na	1117647	447471	Simiduia agarivorans SA1 = DSM 21679	strain=SA1 = DSM 21679	na	latest	Complete Genome	Major	Full	2013/05/31	ASM30578v2	Biodiversity Research Center, Academia Sinica,	GCA_000305785.2	identical	https://ftp.ncbi.nlm.nih.gov/genomes/all/GCF/000/305/785/GCF_000305785.2_ASM30578v2	na	assembly from type material	na	haploid	bacteria	4300227	4300227	55.5	1	1	1	NCBI RefSeq	NCBI Prokaryotic Genome Annotation Pipeline (PGAP)	03/24/23	3873	3799	54	23405302
GCF_000233715.2	PRJNA224116	SAMN02598540	na	representative genome	767817	102134	Desulfoscipio gibsoniae DSM 7213	strain=DSM 7213	na	latest	Complete Genome	Major	Full	2013/05/06	ASM23371v3	JGI	GCA_000233715.3	identical	https://ftp.ncbi.nlm.nih.gov/genomes/all/GCF/000/233/715/GCF_000233715.2_ASM23371v3	na	assembly from type material	na	haploid	bacteria	4855529	4855529	45.0	1	1	1	NCBI RefSeq	NCBI Prokaryotic Genome Annotation Pipeline (PGAP)	05/03/23	4670	4485	91	na
GCF_000297055.2	PRJNA224116	SAMD00061061	na	representative genome	1163617	649841	Sulfuricella denitrificans skB26	strain=skB26	na	latest	Complete Genome	Major	Full	2013/09/09	ASM29705v2	Institute of Low Temperature Science	GCA_000297055.2	identical	https://ftp.ncbi.nlm.nih.gov/genomes/all/GCF/000/297/055/GCF_000297055.2_ASM29705v2	na	assembly from type material	na	haploid	bacteria	3217213	3217213	56.0	2	2	2	NCBI RefSeq	NCBI Prokaryotic Genome Annotation Pipeline (PGAP)	12/30/22	3128	3042	55	22773644;25017294
GCF_000468495.1	PRJNA224116	SAMN02603429	na	representative genome	1121448	879	Megalodesulfovibrio gigas DSM 1382 = ATCC 19364	strain=ATCC 19364	na	latest	Chromosome	Major	Full	2013/09/18	ASM46849v1	ITQB Antonio Xavier - UNL	GCA_000468495.1	identical	https://ftp.ncbi.nlm.nih.gov/genomes/all/GCF/000/468/495/GCF_000468495.1_ASM46849v1	na	assembly from type material	na	haploid	bacteria	3796022	3769021	63.5	2	2	2	NCBI RefSeq	NCBI Prokaryotic Genome Annotation Pipeline (PGAP)	12/12/22	3410	3318	56	23974026
GCF_012295615.1	PRJNA224116	SAMN14559901	na	representative genome	207949	207949	Bermanella marisrubri	strain=RED65	na	latest	Complete Genome	Major	Full	2020/04/15	ASM1229561v1	NEB	GCA_012295615.1	identical	https://ftp.ncbi.nlm.nih.gov/genomes/all/GCF/012/295/615/GCF_012295615.1_ASM1229561v1	na	assembly from type material	na	haploid	bacteria	3550395	3550395	43.5	2	2	2	NCBI RefSeq	NCBI Prokaryotic Genome Annotation Pipeline (PGAP)	04/28/23	3304	3235	61	na
GCF_000441555.1	PRJNA224116	SAMN02603760	na	representative genome	669502	669502	Candidatus Profftella armatura	strain=DC	na	latest	Complete Genome	Major	Full	2013/07/26	ASM44155v1	RIKEN	GCA_000441555.1	identical	https://ftp.ncbi.nlm.nih.gov/genomes/all/GCF/000/441/555/GCF_000441555.1_ASM44155v1	na	na	na	haploid	bacteria	464857	464857	24.0	2	2	2	NCBI RefSeq	NCBI Prokaryotic Genome Annotation Pipeline (PGAP)	02/23/23	403	351	40	23850282
GCF_000493735.1	PRJNA224116	SAMN02604179	na	representative genome	1266845	147709	Carnobacterium inhibens subsp. gilichinskyi	strain=WN1359	na	latest	Complete Genome	Major	Full	2013/10/29	ASM49373v1	University of Florida	GCA_000493735.1	identical	https://ftp.ncbi.nlm.nih.gov/genomes/all/GCF/000/493/735/GCF_000493735.1_ASM49373v1	na	assembly from type material	na	haploid	bacteria	2497115	2497115	35.0	6	6	6	NCBI RefSeq	NCBI Prokaryotic Genome Annotation Pipeline (PGAP)	02/05/23	2400	2266	103	24285647
GCF_000498655.1	PRJNA224116	SAMN00262712	na	representative genome	627343	542	Zymomonas mobilis subsp. mobilis str. CP4 = NRRL B-14023	strain=CP4	na	latest	Complete Genome	Major	Full	2013/11/25	ASM49865v1	JGI	GCA_000498655.1	identical	https://ftp.ncbi.nlm.nih.gov/genomes/all/GCF/000/498/655/GCF_000498655.1_ASM49865v1	na	na	na	haploid	bacteria	2163236	2163236	45.5	6	6	6	NCBI RefSeq	NCBI Prokaryotic Genome Annotation Pipeline (PGAP)	03/25/23	1909	1843	57	24407627
GCF_000478885.1	PRJNA224116	SAMD00061014	na	representative genome	1384484	446660	Adlercreutzia equolifaciens DSM 19450	strain=DSM 19450	na	latest	Complete Genome	Major	Full	2013/08/16	ASM47888v1	Azabu University	GCA_000478885.1	identical	https://ftp.ncbi.nlm.nih.gov/genomes/all/GCF/000/478/885/GCF_000478885.1_ASM47888v1	na	assembly from type material	na	haploid	bacteria	2862526	2862526	63.0	1	1	1	NCBI RefSeq	NCBI Prokaryotic Genome Annotation Pipeline (PGAP)	04/27/23	2339	2275	57	24051320
GCF_000477435.1	PRJNA224116	SAMN02603948	na	representative genome	946483	1436290	Candidatus Symbiobacter mobilis CR	strain=CR	na	latest	Complete Genome	Major	Full	2013/10/21	ASM47743v1	The Pennsylvania State University	GCA_000477435.1	identical	https://ftp.ncbi.nlm.nih.gov/genomes/all/GCF/000/477/435/GCF_000477435.1_ASM47743v1	na	na	na	haploid	bacteria	2991840	2991840	59.0	1	1	1	NCBI RefSeq	NCBI Prokaryotic Genome Annotation Pipeline (PGAP)	02/23/23	2509	2418	53	24267588
GCF_000442985.1	PRJNA224116	SAMN02472044	APJV00000000.1	representative genome	1300224	1183401	Agrobacterium fabacearum P4	strain=P4	na	latest	Chromosome	Major	Full	2013/10/28	AtP4V1.0	Institut des Sciences du vegetal	GCA_000442985.1	identical	https://ftp.ncbi.nlm.nih.gov/genomes/all/GCF/000/442/985/GCF_000442985.1_AtP4V1.0	na	na	na	haploid	bacteria	5570940	5568029	58.0	3	3	9	NCBI RefSeq	NCBI Prokaryotic Genome Annotation Pipeline (PGAP)	02/05/23	5270	5133	73	24092790
GCF_000427095.1	PRJNA224116	SAMEA2272150	na	representative genome	1303518	454171	Chthonomonas calidirosea T49	strain=T49	na	latest	Chromosome	Major	Full	2013/06/04	T49	GNS	GCA_000427095.1	identical	https://ftp.ncbi.nlm.nih.gov/genomes/all/GCF/000/427/095/GCF_000427095.1_T49	na	assembly from type material	na	haploid	bacteria	3437861	3427409	54.5	1	1	1	NCBI RefSeq	NCBI Prokaryotic Genome Annotation Pipeline (PGAP)	03/24/23	2922	2851	54	na
GCF_000005845.2	PRJNA57779	SAMN02604091	na	reference genome	511145	562	Escherichia coli str. K-12 substr. MG1655	strain=K-12 substr. MG1655	na	latest	Complete Genome	Major	Full	2013/09/26	ASM584v2	Univ. Wisconsin	GCA_000005845.2	identical	https://ftp.ncbi.nlm.nih.gov/genomes/all/GCF/000/005/845/GCF_000005845.2_ASM584v2	na	na	na	haploid	bacteria	4641652	4641652	50.5	1	1	1	Univ. Wisconsin	Annotation submitted by Univ. Wisconsin	03/09/22	4639	4288	206	16397293;9278503;16738553
GCF_000314895.2	PRJNA224116	SAMN02428955	AKKN00000000.1	representative genome	1141660	516075	Providencia sneebia DSM 19967	strain=DSM 19967	na	latest	Chromosome	Major	Full	2013/05/22	ASM31489v2	Cornell University	GCA_000314895.2	identical	https://ftp.ncbi.nlm.nih.gov/genomes/all/GCF/000/314/895/GCF_000314895.2_ASM31489v2	na	assembly from type material	na	haploid	bacteria	3896123	3553913	38.0	4	4	17	NCBI RefSeq	NCBI Prokaryotic Genome Annotation Pipeline (PGAP)	05/14/23	3240	2964	72	23145767
GCF_000513475.1	PRJNA224116	SAMEA3138847	na	representative genome	673862	673862	Candidatus Babela massiliensis	strain=673862	na	latest	Complete Genome	Major	Full	2013/12/04	Bbla	ebi	GCA_000513475.1	identical	https://ftp.ncbi.nlm.nih.gov/genomes/all/GCF/000/513/475/GCF_000513475.1_Bbla	na	na	na	haploid	bacteria	1118422	1118422	27.0	1	1	1	NCBI RefSeq	NCBI Prokaryotic Genome Annotation Pipeline (PGAP)	03/07/23	1026	981	44	25884386
GCF_000511355.1	PRJNA224116	SAMN02769646	na	representative genome	999552	133924	Leisingera methylohalidivorans DSM 14336	strain=DSM 14336; MB2	na	latest	Complete Genome	Major	Full	2013/12/20	ASM51135v1	DOE Joint Genome Institute	GCA_000511355.1	identical	https://ftp.ncbi.nlm.nih.gov/genomes/all/GCF/000/511/355/GCF_000511355.1_ASM51135v1	na	assembly from type material	na	haploid	bacteria	4650996	4650996	62.0	3	3	3	NCBI RefSeq	NCBI Prokaryotic Genome Annotation Pipeline (PGAP)	05/03/23	4555	4288	81	na
GCF_000006445.2	PRJNA12410	SAMEA3138183	na	representative genome	284592	4959	Debaryomyces hansenii CBS767	strain=CBS767	na	latest	Chromosome	Major	Full	2008/09/16	ASM644v2	Genolevures Consortium	GCA_000006445.2	different	https://ftp.ncbi.nlm.nih.gov/genomes/all/GCF/000/006/445/GCF_000006445.2_ASM644v2	na	assembly from type material	na	haploid	fungi	12152486	12151761	36.0	7	7	7	Genolevures Consortium	Annotation submitted by Genolevures Consortium	05/25/21	6520	6282	236	15229592;18673395
GCF_000400635.2	PRJNA224116	SAMN02603859	na	representative genome	129921	129921	Amycolatopsis keratiniphila	strain=HCCB10007	na	latest	Complete Genome	Major	Full	2014/02/18	ASM40063v2	Shanghai institute of pharmaceutical industry	GCA_000400635.2	identical	https://ftp.ncbi.nlm.nih.gov/genomes/all/GCF/000/400/635/GCF_000400635.2_ASM40063v2	na	na	na	haploid	bacteria	8982090	8982090	69.0	2	2	2	NCBI RefSeq	NCBI Prokaryotic Genome Annotation Pipeline (PGAP)	03/12/23	8313	8196	65	24884615;23627759
GCF_000153125.2	PRJNA224116	SAMN02436113	AAOA00000000.2	representative genome	314285	393662	Congregibacter litoralis KT71	strain=KT71	na	latest	Chromosome	Major	Full	2013/12/09	ASM15312v2	The Gordon and Betty Moore Foundation Marine Microbiology Initiative	GCA_000153125.2	identical	https://ftp.ncbi.nlm.nih.gov/genomes/all/GCF/000/153/125/GCF_000153125.2_ASM15312v2	na	assembly from type material	na	haploid	bacteria	4351117	4350617	57.5	1	1	6	NCBI RefSeq	NCBI Prokaryotic Genome Annotation Pipeline (PGAP)	03/12/23	3891	3794	53	19287491;17299055
GCF_000507245.1	PRJNA224116	SAMN02641517	na	representative genome	1307761	1307761	Salinispira pacifica	strain=L21-RPul-D2	na	latest	Complete Genome	Major	Full	2013/12/13	ASM50724v1	Leibniz Institute DSMZ-German Collection of Microorganisms and Cell Cultures	GCA_000507245.1	identical	https://ftp.ncbi.nlm.nih.gov/genomes/all/GCF/000/507/245/GCF_000507245.1_ASM50724v1	na	assembly from type material	na	haploid	bacteria	3782798	3782798	51.5	1	1	1	NCBI RefSeq	NCBI Prokaryotic Genome Annotation Pipeline (PGAP)	04/24/23	3289	3193	53	26203324
GCF_000583815.1	PRJNA224116	SAMN02644663	na	na	421628	421628	Ectothiorhodospira haloalkaliphila	strain=Halorhodospira halochloris str. A	na	latest	Chromosome	Major	Full	2014/03/03	ASM58381v1	Northeastern State University	GCA_000583815.1	identical	https://ftp.ncbi.nlm.nih.gov/genomes/all/GCF/000/583/815/GCF_000583815.1_ASM58381v1	na	na	na	haploid	bacteria	3460134	3446534	63.0	1	1	1	NCBI RefSeq	NCBI Prokaryotic Genome Annotation Pipeline (PGAP)	03/10/23	3319	3133	54	25057327
GCF_012516475.1	PRJNA224116	SAMN14564124	na	representative genome	2725558	2725558	Parasphingorhabdus halotolerans	strain=JK6	na	latest	Complete Genome	Major	Full	2020/04/19	ASM1251647v1	Jeju National University	GCA_012516475.1	identical	https://ftp.ncbi.nlm.nih.gov/genomes/all/GCF/012/516/475/GCF_012516475.1_ASM1251647v1	na	assembly from type material	na	haploid	bacteria	3269179	3269179	53.0	1	1	1	NCBI RefSeq	NCBI Prokaryotic Genome Annotation Pipeline (PGAP)	05/06/23	3236	3096	46	na
GCF_012530535.1	PRJNA224116	SAMN14572434	na	representative genome	1804990	1804990	Microcella flavibacter	strain=WY83	na	latest	Complete Genome	Major	Full	2020/04/20	ASM1253053v1	Third Institute of Oceanography, Ministry of Natural Resources	GCA_012530535.1	identical	https://ftp.ncbi.nlm.nih.gov/genomes/all/GCF/012/530/535/GCF_012530535.1_ASM1253053v1	na	assembly from type material	na	haploid	bacteria	2620736	2620736	72.0	1	1	1	NCBI RefSeq	NCBI Prokaryotic Genome Annotation Pipeline (PGAP)	11/29/22	2519	2437	55	na
GCF_012563545.1	PRJNA224116	SAMN14485815	na	representative genome	2722751	2722751	Arcanobacterium buesumense	strain=2701	na	latest	Complete Genome	Major	Full	2020/04/20	ASM1256354v1	German Federal Institute for Risk Assessment	GCA_012563545.1	identical	https://ftp.ncbi.nlm.nih.gov/genomes/all/GCF/012/563/545/GCF_012563545.1_ASM1256354v1	na	assembly from type material	na	haploid	bacteria	1941174	1941174	48.5	1	1	1	NCBI RefSeq	NCBI Prokaryotic Genome Annotation Pipeline (PGAP)	08/01/22	1789	1710	65	na
GCF_000740965.1	PRJNA224116	SAMN02983234	na	representative genome	29471	29471	Pectobacterium atrosepticum	strain=21A	na	latest	Complete Genome	Major	Full	2014/08/18	ASM74096v1	Belarus State University	GCA_000740965.1	identical	https://ftp.ncbi.nlm.nih.gov/genomes/all/GCF/000/740/965/GCF_000740965.1_ASM74096v1	na	na	na	haploid	bacteria	5024250	5024250	51.0	2	2	2	NCBI RefSeq	NCBI Prokaryotic Genome Annotation Pipeline (PGAP)	03/12/23	4547	4377	108	25237028;27257541
GCF_000154705.2	PRJNA224116	SAMN02436119	ABIA00000000.3	representative genome	411684	244596	Hoeflea phototrophica DFL-43	strain=DFL-43	na	latest	Chromosome	Major	Full	2014/09/24	ASM15470v2	The Gordon and Betty Moore Foundation Microbial Genome Sequencing Project	GCA_000154705.2	identical	https://ftp.ncbi.nlm.nih.gov/genomes/all/GCF/000/154/705/GCF_000154705.2_ASM15470v2	na	assembly from type material	na	haploid	bacteria	4468465	4467792	59.5	1	1	5	NCBI RefSeq	NCBI Prokaryotic Genome Annotation Pipeline (PGAP)	05/01/23	4227	4121	57	na
GCF_000300235.2	PRJNA224116	SAMN02471162	na	representative genome	1123366	220697	Thalassospira xiamenensis M-5 = DSM 17429	strain=M-5	na	latest	Complete Genome	Major	Full	2015/01/09	ASM30023v2	The Third Institute of State Oceanic Administration (SOA)	GCA_000300235.2	identical	https://ftp.ncbi.nlm.nih.gov/genomes/all/GCF/000/300/235/GCF_000300235.2_ASM30023v2	na	assembly from type material	na	haploid	bacteria	4768950	4768950	54.5	2	2	2	NCBI RefSeq	NCBI Prokaryotic Genome Annotation Pipeline (PGAP)	03/25/23	4413	4314	77	23209216
GCF_000756715.1	PRJNA224116	SAMEA2659318	CCSE00000000.1	representative genome	1461582	1461582	Jeotgalicoccus saudimassiliensis	strain=13MG44_air	na	latest	Chromosome	Major	Full	2014/09/15	PRJEB5505_assembly_1	URMITE	GCA_000756715.2	identical	https://ftp.ncbi.nlm.nih.gov/genomes/all/GCF/000/756/715/GCF_000756715.1_PRJEB5505_assembly_1	na	assembly from type material	na	haploid	bacteria	2191063	2191063	42.5	1	1	1	NCBI RefSeq	NCBI Prokaryotic Genome Annotation Pipeline (PGAP)	12/24/22	2225	2140	68	na
GCF_000832905.1	PRJNA224116	SAMN03120846	na	representative genome	1121088	1398	Weizmannia coagulans DSM 1 = ATCC 7050	strain=ATCC 7050	na	latest	Complete Genome	Major	Full	2015/02/05	ASM83290v1	Los Alamos National Laboratory	GCA_000832905.1	identical	https://ftp.ncbi.nlm.nih.gov/genomes/all/GCF/000/832/905/GCF_000832905.1_ASM83290v1	na	assembly from type material	na	haploid	bacteria	3366995	3366995	46.5	1	1	1	NCBI RefSeq	NCBI Prokaryotic Genome Annotation Pipeline (PGAP)	07/23/23	3344	3073	121	25931591
GCF_000836825.1	PRJNA485481	na	na	na	1891754	1891754	Epsilonpolyomavirus bovis	na	na	latest	Complete Genome	Major	Full	2000/08/01	ViralProj14017	NCBI	GCA_000836825.1	identical	https://ftp.ncbi.nlm.nih.gov/genomes/all/GCF/000/836/825/GCF_000836825.1_ViralProj14017	na	ICTV species exemplar	na	haploid	viral	4697	4697	41.0	1	1	1	na	NCBI RefSeq	08/13/18	6	6	0	1279101;2167926
GCF_000836925.1	PRJNA485481	na	na	na	10868	1977411	Escherichia phage If1	na	na	latest	Complete Genome	Major	Full	2000/08/01	ViralProj14039	NCBI	GCA_000836925.1	identical	https://ftp.ncbi.nlm.nih.gov/genomes/all/GCF/000/836/925/GCF_000836925.1_ViralProj14039	na	ICTV species exemplar	na	haploid	viral	8454	8454	43.5	1	1	1	na	NCBI RefSeq	08/13/18	10	10	0	na
GCF_000836945.1	PRJNA485481	na	na	reference genome	2681598	10665	Escherichia phage T4	na	na	latest	Complete Genome	Major	Full	2003/03/29	ViralProj14044	NCBI	GCA_000836945.1	identical	https://ftp.ncbi.nlm.nih.gov/genomes/all/GCF/000/836/945/GCF_000836945.1_ViralProj14044	na	ICTV species exemplar	na	haploid	viral	168903	168903	35.0	1	1	1	na	NCBI RefSeq	10/11/21	288	278	10	12626685
GCF_000841665.1	PRJNA485481	na	na	na	10759	2732707	Enterobacteria phage T3	strain=Luria	na	latest	Complete Genome	Major	Full	2001/12/12	ViralProj14336	NCBI	GCA_000841665.1	identical	https://ftp.ncbi.nlm.nih.gov/genomes/all/GCF/000/841/665/GCF_000841665.1_ViralProj14336	na	ICTV species exemplar	na	haploid	viral	38208	38208	49.5	1	1	1	na	NCBI RefSeq	10/11/21	56	55	0	12079351
GCF_000842165.1	PRJNA485481	na	na	na	197783	1985740	Pseudomonas phage gh-1	na	na	latest	Complete Genome	Major	Full	2003/03/29	ViralProj14265	NCBI	GCA_000842165.1	identical	https://ftp.ncbi.nlm.nih.gov/genomes/all/GCF/000/842/165/GCF_000842165.1_ViralProj14265	na	ICTV species exemplar	na	haploid	viral	37359	37359	57.0	1	1	1	na	NCBI RefSeq	10/11/21	42	35	0	12842620
GCF_000842265.1	PRJNA485481	na	na	na	2907838	230871	Streptococcus phage C1	na	na	latest	Complete Genome	Major	Full	2003/05/24	ViralProj14288	NCBI	GCA_000842265.1	identical	https://ftp.ncbi.nlm.nih.gov/genomes/all/GCF/000/842/265/GCF_000842265.1_ViralProj14288	na	ICTV species exemplar	na	haploid	viral	16687	16687	34.5	1	1	1	na	NCBI RefSeq	12/09/22	20	20	0	16818874;12754230
GCF_000842365.1	PRJNA485481	na	na	na	205877	2006134	Mycobacterium phage Bxz1	na	na	latest	Complete Genome	Major	Full	2003/04/05	ViralProj14309	NCBI	GCA_000842365.1	identical	https://ftp.ncbi.nlm.nih.gov/genomes/all/GCF/000/842/365/GCF_000842365.1_ViralProj14309	na	ICTV species exemplar	na	haploid	viral	156102	156102	64.5	1	1	1	na	NCBI RefSeq	12/19/20	253	225	28	12705866
GCF_000842465.1	PRJNA485481	na	na	na	2928691	10862	Xanthomonas phage Cf1c	na	na	latest	Complete Genome	Major	Full	2000/08/01	ViralProj14329	NCBI	GCA_000842465.1	identical	https://ftp.ncbi.nlm.nih.gov/genomes/all/GCF/000/842/465/GCF_000842465.1_ViralProj14329	na	ICTV species exemplar	na	haploid	viral	7308	7308	58.0	1	1	1	na	NCBI RefSeq	07/11/08	9	9	0	1840658
GCF_000842485.1	PRJNA485481	na	na	na	2907964	10708	Pseudomonas phage D3112	na	na	latest	Complete Genome	Major	Full	2003/11/08	ViralProj14334	NCBI	GCA_000842485.1	identical	https://ftp.ncbi.nlm.nih.gov/genomes/all/GCF/000/842/485/GCF_000842485.1_ViralProj14334	na	ICTV species exemplar	na	haploid	viral	37611	37611	64.0	1	1	1	na	NCBI RefSeq	10/11/21	55	55	0	14702309
GCF_000842885.1	PRJNA485481	na	na	na	1714273	2844981	Thermus virus IN93	na	na	latest	Complete Genome	Major	Full	2009/04/27	ViralProj14235	NCBI	GCA_000842885.1	identical	https://ftp.ncbi.nlm.nih.gov/genomes/all/GCF/000/842/885/GCF_000842885.1_ViralProj14235	na	ICTV species exemplar	na	haploid	viral	19604	19604	65.5	1	1	1	na	NCBI RefSeq	10/11/21	39	39	0	18831965
GCF_000842825.1	PRJNA485481	na	na	na	159153	3052742	Planococcus citri densovirus	na	na	latest	Complete Genome	Major	Full	2002/09/27	ViralProj14223	NCBI	GCA_000842825.1	identical	https://ftp.ncbi.nlm.nih.gov/genomes/all/GCF/000/842/825/GCF_000842825.1_ViralProj14223	na	ICTV species exemplar	na	haploid	viral	5380	5380	37.5	1	1	1	na	NCBI RefSeq	03/11/10	4	4	0	11685517
GCF_000843125.1	PRJNA485481	na	na	na	196242	2844125	Enterobacteria phage BP-4795	na	na	latest	Complete Genome	Major	Full	2003/05/23	ViralProj14287	NCBI	GCA_000843125.1	identical	https://ftp.ncbi.nlm.nih.gov/genomes/all/GCF/000/843/125/GCF_000843125.1_ViralProj14287	na	ICTV species exemplar	na	haploid	viral	57930	57930	50.5	1	1	1	na	NCBI RefSeq	10/11/21	85	85	0	16321954
GCF_000843145.1	PRJNA485481	na	na	na	2907955	194966	Salmonella phage SP6	na	na	latest	Complete Genome	Major	Full	2003/06/18	ViralProj14291	NCBI	GCA_000843145.1	identical	https://ftp.ncbi.nlm.nih.gov/genomes/all/GCF/000/843/145/GCF_000843145.1_ViralProj14291	na	ICTV species exemplar	na	haploid	viral	43769	43769	47.0	1	1	1	na	NCBI RefSeq	10/11/21	52	52	0	15028677
GCF_000843225.1	PRJNA485481	na	na	na	2905867	136084	Roseobacter phage SIO1	na	na	latest	Complete Genome	Major	Full	2000/09/02	ViralProj14308	NCBI	GCA_000843225.1	identical	https://ftp.ncbi.nlm.nih.gov/genomes/all/GCF/000/843/225/GCF_000843225.1_ViralProj14308	na	ICTV species exemplar	na	haploid	viral	39898	39898	46.0	1	1	1	na	NCBI RefSeq	08/13/18	32	32	0	na
GCF_000843245.1	PRJNA485481	na	na	na	2880362	227470	Aeromonas phage Aeh1	na	na	latest	Complete Genome	Major	Full	2003/12/03	ViralProj14312	NCBI	GCA_000843245.1	identical	https://ftp.ncbi.nlm.nih.gov/genomes/all/GCF/000/843/245/GCF_000843245.1_ViralProj14312	na	ICTV species exemplar	na	haploid	viral	233234	233234	42.5	1	1	1	na	NCBI RefSeq	12/19/20	375	352	23	na
GCF_000843345.1	PRJNA485481	na	na	na	227720	2733884	Yersinia phage phiA1122	na	na	latest	Complete Genome	Major	Full	2003/05/06	ViralProj14332	NCBI	GCA_000843345.1	identical	https://ftp.ncbi.nlm.nih.gov/genomes/all/GCF/000/843/345/GCF_000843345.1_ViralProj14332	na	na	na	haploid	viral	37555	37555	48.0	1	1	1	na	NCBI RefSeq	10/11/21	50	50	0	12923098
GCF_000843545.1	PRJNA485481	na	na	na	270673	270673	Pseudomonas phage PaP2	na	na	latest	Complete Genome	Major	Full	2004/06/14	ViralProj14377	NCBI	GCA_000843545.1	identical	https://ftp.ncbi.nlm.nih.gov/genomes/all/GCF/000/843/545/GCF_000843545.1_ViralProj14377	na	na	na	haploid	viral	43783	43783	45.0	1	1	1	na	NCBI RefSeq	08/23/12	58	58	0	na
GCF_000843845.1	PRJNA485481	na	na	na	1993650	1993650	Tomato leaf curl deltasatellite	na	na	latest	Complete Genome	Major	Full	2001/04/16	ViralProj14428	NCBI	GCA_000843845.1	identical	https://ftp.ncbi.nlm.nih.gov/genomes/all/GCF/000/843/845/GCF_000843845.1_ViralProj14428	na	ICTV species exemplar	na	haploid	viral	682	682	41.5	1	1	1	na	na	na	0	0	0	9192696
GCF_000844045.1	PRJNA485481	na	na	na	129727	129727	Bovine papular stomatitis virus	strain=BV-AR02	ORFB	latest	Complete Genome	Major	Full	2004/01/21	ViralProj14469	NCBI	GCA_000844045.1	identical	https://ftp.ncbi.nlm.nih.gov/genomes/all/GCF/000/844/045/GCF_000844045.1_ViralProj14469	na	ICTV species exemplar	na	haploid	viral	134431	134431	64.0	1	1	1	na	NCBI RefSeq	01/08/23	131	131	0	14671098
GCF_000844145.1	PRJNA485481	na	na	na	10325	3050305	Macacine alphaherpesvirus 1	strain=E2490	na	latest	Complete Genome	Major	Full	2003/05/22	ViralProj14489	NCBI	GCA_000844145.1	identical	https://ftp.ncbi.nlm.nih.gov/genomes/all/GCF/000/844/145/GCF_000844145.1_ViralProj14489	na	ICTV species exemplar	na	haploid	viral	156789	156789	74.0	1	1	1	na	NCBI RefSeq	08/13/18	75	75	0	12743273
GCF_000842965.1	PRJNA485481	na	na	na	2905945	169683	Pseudomonas phage phiKZ	na	na	latest	Complete Genome	Major	Full	2003/03/21	ViralProj14251	NCBI	GCA_000842965.1	identical	https://ftp.ncbi.nlm.nih.gov/genomes/all/GCF/000/842/965/GCF_000842965.1_ViralProj14251	na	ICTV species exemplar	na	haploid	viral	280334	280334	36.5	1	1	1	na	NCBI RefSeq	10/11/21	376	369	7	17697255;11916376;23031178;19526553
GCF_000843065.1	PRJNA485481	na	na	na	2907833	205875	Mycobacterium phage Corndog	na	na	latest	Complete Genome	Major	Full	2003/04/05	ViralProj14272	NCBI	GCA_000843065.1	identical	https://ftp.ncbi.nlm.nih.gov/genomes/all/GCF/000/843/065/GCF_000843065.1_ViralProj14272	na	ICTV species exemplar	na	haploid	viral	69777	69777	65.0	1	1	1	na	NCBI RefSeq	08/23/12	122	122	0	12705866
GCF_000843265.1	PRJNA485481	na	na	na	2907796	194802	Vibrio phage VpV262	na	na	latest	Complete Genome	Major	Full	2002/12/17	ViralProj14316	NCBI	GCA_000843265.1	identical	https://ftp.ncbi.nlm.nih.gov/genomes/all/GCF/000/843/265/GCF_000843265.1_ViralProj14316	na	ICTV species exemplar	na	haploid	viral	46012	46012	49.5	1	1	1	na	NCBI RefSeq	01/31/22	67	67	0	12781722
GCF_000844065.1	PRJNA485481	na	na	na	260372	1922331	Vibrio phage VP2	na	na	latest	Complete Genome	Major	Full	2004/06/14	ViralProj14473	NCBI	GCA_000844065.1	identical	https://ftp.ncbi.nlm.nih.gov/genomes/all/GCF/000/844/065/GCF_000844065.1_ViralProj14473	na	ICTV species exemplar	na	haploid	viral	39853	39853	50.5	1	1	1	na	NCBI RefSeq	10/15/21	47	47	0	na
GCF_000844165.1	PRJNA485481	na	na	na	2886926	10678	Escherichia phage P1	na	mod749::IS5 c1.100 mutant	latest	Complete Genome	Major	Full	2004/04/17	ViralProj14493	NCBI	GCA_000844165.1	identical	https://ftp.ncbi.nlm.nih.gov/genomes/all/GCF/000/844/165/GCF_000844165.1_ViralProj14493	na	ICTV species exemplar	na	haploid	viral	94800	94800	47.0	1	1	1	na	NCBI RefSeq	10/11/21	117	110	4	15489417
GCF_000844285.1	PRJNA485481	na	na	na	190064	190064	Fowl aviadenovirus D	strain=A-2A	na	latest	Complete Genome	Major	Full	2000/08/01	ViralProj14523	NCBI	GCA_000844285.1	identical	https://ftp.ncbi.nlm.nih.gov/genomes/all/GCF/000/844/285/GCF_000844285.1_ViralProj14523	na	ICTV species exemplar	na	haploid	viral	45063	45063	53.5	1	1	1	na	NCBI RefSeq	01/08/23	29	29	0	12441071;10859390
GCF_000844385.1	PRJNA485481	na	na	na	292792	1176148	Canis familiaris papillomavirus 2	na	na	latest	Complete Genome	Major	Full	2004/12/17	ViralProj14551	NCBI	GCA_000844385.1	identical	https://ftp.ncbi.nlm.nih.gov/genomes/all/GCF/000/844/385/GCF_000844385.1_ViralProj14551	na	ICTV species exemplar	na	haploid	viral	8101	8101	46.0	1	1	1	na	NCBI RefSeq	08/13/18	8	8	0	17034826
GCF_000843085.1	PRJNA485481	na	na	na	3047527	225588	Streptomyces phage phiBT1	na	na	latest	Complete Genome	Major	Full	2004/01/13	ViralProj14276	NCBI	GCA_000843085.1	identical	https://ftp.ncbi.nlm.nih.gov/genomes/all/GCF/000/843/085/GCF_000843085.1_ViralProj14276	na	ICTV species exemplar	na	haploid	viral	41831	41831	62.5	1	1	1	na	NCBI RefSeq	10/11/21	56	55	1	12923110
GCF_000843185.1	PRJNA485481	na	na	na	2847998	3052220	Myzus persicae densovirus 1	na	na	latest	Complete Genome	Major	Full	2003/07/25	ViralProj14299	NCBI	GCA_000843185.1	identical	https://ftp.ncbi.nlm.nih.gov/genomes/all/GCF/000/843/185/GCF_000843185.1_ViralProj14299	na	ICTV species exemplar	na	haploid	viral	5499	5499	42.0	1	1	1	na	NCBI RefSeq	01/31/22	5	5	0	12533713
GCF_000843285.1	PRJNA485481	na	na	na	220638	3052025	Blattella germanica densovirus 1	na	na	latest	Complete Genome	Major	Full	2011/06/28	ViralProj14320	NCBI	GCA_000843285.1	identical	https://ftp.ncbi.nlm.nih.gov/genomes/all/GCF/000/843/285/GCF_000843285.1_ViralProj14320	na	ICTV species exemplar	na	haploid	viral	5335	5335	39.5	1	1	1	na	NCBI RefSeq	11/21/17	6	6	0	16690920;21900160
GCF_000843585.1	PRJNA485481	na	na	na	270161	2843676	Pyrobaculum spherical virus	na	na	latest	Complete Genome	Major	Full	2004/05/12	ViralProj14374	NCBI	GCA_000843585.1	identical	https://ftp.ncbi.nlm.nih.gov/genomes/all/GCF/000/843/585/GCF_000843585.1_ViralProj14374	na	ICTV species exemplar	na	haploid	viral	28337	28337	48.0	1	1	1	na	NCBI RefSeq	01/08/23	48	48	0	15193919
GCF_000843685.1	PRJNA485481	na	na	na	10273	10273	Myxoma virus	strain=Lausanne	na	latest	Complete Genome	Major	Full	2002/01/31	ViralProj14396	NCBI	GCA_000843685.1	identical	https://ftp.ncbi.nlm.nih.gov/genomes/all/GCF/000/843/685/GCF_000843685.1_ViralProj14396	na	ICTV species exemplar	na	haploid	viral	161773	161773	43.5	1	1	1	na	NCBI RefSeq	01/07/23	170	170	0	10562494;16356857
GCF_000843785.1	PRJNA485481	na	na	na	75320	1914019	Vibrio phage KVP40	na	na	latest	Complete Genome	Major	Full	2006/04/07	ViralProj14416	NCBI	GCA_000843785.1	identical	https://ftp.ncbi.nlm.nih.gov/genomes/all/GCF/000/843/785/GCF_000843785.1_ViralProj14416	na	ICTV species exemplar	na	haploid	viral	244834	244834	42.5	1	1	1	na	NCBI RefSeq	10/10/21	415	381	24	12923095
GCF_000844005.1	PRJNA485481	na	na	na	1891729	1891729	Alphapolyomavirus mauratus	na	Berlin-Buch	latest	Complete Genome	Major	Full	2014/12/16	ViralProj14461	NCBI	GCA_000844005.1	identical	https://ftp.ncbi.nlm.nih.gov/genomes/all/GCF/000/844/005/GCF_000844005.1_ViralProj14461	na	ICTV species exemplar	na	haploid	viral	5372	5372	41.5	1	1	1	na	NCBI RefSeq	09/22/16	6	6	0	10334036
GCF_000844405.1	PRJNA485481	SAMEA3283066	na	na	39640	39640	Bracoviriform congregatae	na	na	latest	Complete Genome	Major	Full	2005/01/13	ViralMultiSegProj14556	NCBI	GCA_000844405.1	identical	https://ftp.ncbi.nlm.nih.gov/genomes/all/GCF/000/844/405/GCF_000844405.1_ViralMultiSegProj14556	na	ICTV species exemplar	na	haploid	viral	567670	567670	33.5	30	30	30	na	NCBI RefSeq	08/13/18	174	154	9	15472078
GCF_000843605.1	PRJNA485481	na	na	na	2883949	279280	Burkholderia phage BcepC6B	na	na	latest	Complete Genome	Major	Full	2004/06/14	ViralProj14379	NCBI	GCA_000843605.1	identical	https://ftp.ncbi.nlm.nih.gov/genomes/all/GCF/000/843/605/GCF_000843605.1_ViralProj14379	na	ICTV species exemplar	na	haploid	viral	42415	42415	65.0	1	1	1	na	NCBI RefSeq	10/12/21	46	46	0	na
GCF_000843625.1	PRJNA485481	na	na	na	111874	3048222	Neodiprion sertifer nucleopolyhedrovirus	na	na	latest	Complete Genome	Major	Full	2004/06/17	ViralProj14383	NCBI	GCA_000843625.1	identical	https://ftp.ncbi.nlm.nih.gov/genomes/all/GCF/000/843/625/GCF_000843625.1_ViralProj14383	na	ICTV species exemplar	na	haploid	viral	86462	86462	33.5	1	1	1	na	NCBI RefSeq	08/13/18	90	86	0	15194780
GCF_000843725.1	PRJNA485481	na	na	na	188763	3050334	Panine betaherpesvirus 2	strain=Heberling	na	latest	Complete Genome	Major	Full	2002/04/05	ViralProj14404	NCBI	GCA_000843725.1	identical	https://ftp.ncbi.nlm.nih.gov/genomes/all/GCF/000/843/725/GCF_000843725.1_ViralProj14404	na	ICTV species exemplar	na	haploid	viral	241087	241087	61.5	1	1	1	na	NCBI RefSeq	08/13/18	169	169	0	12533697
GCF_000844545.1	PRJNA485481	na	na	na	89623	12639	Snow goose hepatitis B virus	na	SGHBV1-13	latest	Complete Genome	Major	Full	2004/06/25	ViralProj14403	NCBI	GCA_000844545.1	identical	https://ftp.ncbi.nlm.nih.gov/genomes/all/GCF/000/844/545/GCF_000844545.1_ViralProj14403	na	na	na	haploid	viral	3024	3024	42.5	1	1	1	na	NCBI RefSeq	08/13/18	5	5	0	10489339
GCF_000844625.1	PRJNA485481	na	na	na	79700	3050324	rat cytomegalovirus strain Maastricht	strain=Maastricht	na	latest	Complete Genome	Major	Full	2002/04/19	ViralProj14419	NCBI	GCA_000844625.1	identical	https://ftp.ncbi.nlm.nih.gov/genomes/all/GCF/000/844/625/GCF_000844625.1_ViralProj14419	na	ICTV species exemplar	na	haploid	viral	230138	230138	61.0	1	1	1	na	NCBI RefSeq	08/13/18	167	167	0	10906222;11018281
GCF_000844345.1	PRJNA485481	na	na	na	151599	2560656	Pseudomonas phage B3	strain=ATCC15692-B1	na	latest	Complete Genome	Major	Full	2004/12/17	ViralProj14542	NCBI	GCA_000844345.1	identical	https://ftp.ncbi.nlm.nih.gov/genomes/all/GCF/000/844/345/GCF_000844345.1_ViralProj14542	na	ICTV species exemplar	na	haploid	viral	38439	38439	63.0	1	1	1	na	NCBI RefSeq	10/11/21	59	59	0	15375138
GCF_000844965.1	PRJNA485481	na	na	na	114102	298331	Frog adenovirus 1	na	na	latest	Chromosome	Major	Partial	2000/08/01	ViralProj14488	NCBI	GCA_000844965.1	identical	https://ftp.ncbi.nlm.nih.gov/genomes/all/GCF/000/844/965/GCF_000844965.1_ViralProj14488	partial	ICTV species exemplar	na	haploid	viral	26163	26163	37.5	1	1	1	na	NCBI RefSeq	12/20/20	23	23	0	10993931
GCF_000845065.1	PRJNA485481	na	na	na	157898	2845000	Sulfolobus islandicus rod-shaped virus 1	na	na	latest	Complete Genome	Major	Full	2002/08/06	ViralProj14514	NCBI	GCA_000845065.1	identical	https://ftp.ncbi.nlm.nih.gov/genomes/all/GCF/000/845/065/GCF_000845065.1_ViralProj14514	na	ICTV species exemplar	na	haploid	viral	32308	32308	25.0	1	1	1	na	NCBI RefSeq	01/08/23	45	45	0	11878892
GCF_000845365.1	PRJNA485481	na	na	na	194445	3048203	Mirabilis mosaic virus	na	na	latest	Complete Genome	Major	Full	2002/06/18	ViralProj14393	NCBI	GCA_000845365.1	identical	https://ftp.ncbi.nlm.nih.gov/genomes/all/GCF/000/845/365/GCF_000845365.1_ViralProj14393	na	ICTV species exemplar	na	haploid	viral	7857	7857	38.0	1	1	1	na	NCBI RefSeq	11/30/09	7	7	0	10487212
GCF_000844485.1	PRJNA485481	na	na	na	49964	2560611	Myxococcus phage Mx8	na	na	latest	Complete Genome	Major	Full	2001/08/28	ViralProj14391	NCBI	GCA_000844485.1	identical	https://ftp.ncbi.nlm.nih.gov/genomes/all/GCF/000/844/485/GCF_000844485.1_ViralProj14391	na	ICTV species exemplar	na	haploid	viral	49534	49534	67.5	1	1	1	na	NCBI RefSeq	10/11/21	86	86	0	na
GCF_000844585.1	PRJNA485481	na	na	na	2883945	260373	Burkholderia phage Bcep43	na	na	latest	Complete Genome	Major	Full	2004/06/01	ViralProj14411	NCBI	GCA_000844585.1	identical	https://ftp.ncbi.nlm.nih.gov/genomes/all/GCF/000/844/585/GCF_000844585.1_ViralProj14411	na	ICTV species exemplar	na	haploid	viral	48024	48024	63.0	1	1	1	na	NCBI RefSeq	08/23/12	65	65	0	16352842
GCF_000845185.1	PRJNA485481	na	na	na	2908011	1176146	Trichechus manatus latirostris papillomavirus 1	na	na	latest	Complete Genome	Major	Full	2004/12/17	ViralProj14545	NCBI	GCA_000845185.1	identical	https://ftp.ncbi.nlm.nih.gov/genomes/all/GCF/000/845/185/GCF_000845185.1_ViralProj14545	na	ICTV species exemplar	na	haploid	viral	7722	7722	45.0	1	1	1	na	NCBI RefSeq	01/31/22	7	7	0	15507660
GCF_000845205.1	PRJNA485481	na	na	na	1977402	1977402	Inovirus M13	na	na	latest	Complete Genome	Major	Full	2004/12/20	ViralProj14549	NCBI	GCA_000845205.1	identical	https://ftp.ncbi.nlm.nih.gov/genomes/all/GCF/000/845/205/GCF_000845205.1_ViralProj14549	na	ICTV species exemplar	na	haploid	viral	6407	6407	40.5	1	1	1	na	NCBI RefSeq	08/13/18	10	10	0	6254849
GCF_000845405.1	PRJNA485481	na	na	na	269145	269145	Sulfolobus turreted icosahedral virus 1	na	na	latest	Complete Genome	Major	Full	2004/06/14	ViralProj14401	NCBI	GCA_000845405.1	identical	https://ftp.ncbi.nlm.nih.gov/genomes/all/GCF/000/845/405/GCF_000845405.1_ViralProj14401	na	ICTV species exemplar	na	haploid	viral	17663	17663	36.0	1	1	1	na	NCBI RefSeq	01/08/23	36	36	0	15123802
GCF_000845705.1	PRJNA485481	na	na	na	38804	38804	Yaba monkey tumor virus	na	na	latest	Complete Genome	Major	Full	2003/11/08	ViralProj14466	NCBI	GCA_000845705.1	identical	https://ftp.ncbi.nlm.nih.gov/genomes/all/GCF/000/845/705/GCF_000845705.1_ViralProj14466	na	ICTV species exemplar	na	haploid	viral	134721	134721	29.5	1	1	1	na	NCBI RefSeq	01/07/23	140	140	0	12676996;7730796;14645589
GCF_000845545.1	PRJNA485481	na	na	na	11303	1972593	Bovine ephemeral fever virus	strain=BB7721	na	latest	Complete Genome	Major	Full	2000/09/12	ViralProj14434	NCBI	GCA_000845545.1	identical	https://ftp.ncbi.nlm.nih.gov/genomes/all/GCF/000/845/545/GCF_000845545.1_ViralProj14434	na	ICTV species exemplar	na	haploid	viral	14900	14900	33.5	1	1	1	na	NCBI RefSeq	08/13/18	11	9	2	11074128;8046391
GCF_000846065.1	PRJNA485481	na	na	na	261939	3050331	Ostreid herpesvirus 1	na	na	latest	Complete Genome	Major	Full	2013/08/29	ViralProj14552	NCBI	GCA_000846065.1	identical	https://ftp.ncbi.nlm.nih.gov/genomes/all/GCF/000/846/065/GCF_000846065.1_ViralProj14552	na	ICTV species exemplar	na	haploid	viral	207439	207439	38.5	1	1	1	na	NCBI RefSeq	08/13/18	127	127	0	15604430
GCF_000814825.1	PRJNA224116	SAMN02951405	na	representative genome	1531429	1531429	Berryella intestinalis	strain=68-1-3	na	latest	Complete Genome	Major	Full	2015/01/06	ASM81482v1	USDA	GCA_000814825.1	identical	https://ftp.ncbi.nlm.nih.gov/genomes/all/GCF/000/814/825/GCF_000814825.1_ASM81482v1	na	assembly from type material	na	haploid	bacteria	1967093	1967093	63.5	1	1	1	NCBI RefSeq	NCBI Prokaryotic Genome Annotation Pipeline (PGAP)	03/29/23	1737	1675	58	26450725
GCF_000815225.1	PRJNA224116	SAMN03273550	na	representative genome	594679	594679	Allofrancisella guangzhouensis	strain=08HL01032	na	latest	Complete Genome	Major	Full	2015/01/06	ASM81522v1	Swedish Defense Research Agancy	GCA_000815225.1	identical	https://ftp.ncbi.nlm.nih.gov/genomes/all/GCF/000/815/225/GCF_000815225.1_ASM81522v1	na	assembly from type material	na	haploid	bacteria	1661527	1661527	31.5	2	2	2	NCBI RefSeq	NCBI Prokaryotic Genome Annotation Pipeline (PGAP)	04/27/23	1568	1501	52	na
GCF_000818095.1	PRJNA224116	SAMN02870886	na	representative genome	1508404	1508404	Jeotgalibacillus malaysiensis	strain=malaysiensis	na	latest	Complete Genome	Major	Full	2015/01/14	ASM81809v1	Universiti Teknologi Malaysia	GCA_000818095.1	identical	https://ftp.ncbi.nlm.nih.gov/genomes/all/GCF/000/818/095/GCF_000818095.1_ASM81809v1	na	assembly from type material	na	haploid	bacteria	4119509	4119509	42.0	2	2	2	NCBI RefSeq	NCBI Prokaryotic Genome Annotation Pipeline (PGAP)	02/05/23	4467	4262	153	na
GCF_000739435.1	PRJNA224116	SAMN01918029	na	representative genome	743972	716	Actinobacillus suis ATCC 33415	strain=ATCC 33415	na	latest	Complete Genome	Major	Full	2014/08/14	ASM73943v1	University of Missouri	GCA_000739435.1	identical	https://ftp.ncbi.nlm.nih.gov/genomes/all/GCF/000/739/435/GCF_000739435.1_ASM73943v1	na	assembly from type material	na	haploid	bacteria	2501598	2501598	40.0	1	1	1	NCBI RefSeq	NCBI Prokaryotic Genome Annotation Pipeline (PGAP)	07/24/23	2343	2244	86	25237027
GCF_000807275.1	PRJNA224116	SAMN02900470	na	representative genome	1267021	1267021	Frischella perrara	strain=PEB0191	na	latest	Complete Genome	Major	Full	2014/12/23	ASM80727v1	University of Lausanne	GCA_000807275.1	identical	https://ftp.ncbi.nlm.nih.gov/genomes/all/GCF/000/807/275/GCF_000807275.1_ASM80727v1	na	assembly from type material	na	haploid	bacteria	2692351	2692351	34.0	1	1	1	NCBI RefSeq	NCBI Prokaryotic Genome Annotation Pipeline (PGAP)	02/10/23	2340	2251	73	25527542
GCF_000827125.1	PRJNA224116	SAMN03096814	na	representative genome	483547	483547	Geoalkalibacter subterraneus	strain=Red1	na	latest	Complete Genome	Major	Full	2015/01/21	ASM82712v1	University of Minnesota	GCA_000827125.1	identical	https://ftp.ncbi.nlm.nih.gov/genomes/all/GCF/000/827/125/GCF_000827125.1_ASM82712v1	na	assembly from type material	na	haploid	bacteria	3717645	3717645	56.5	2	2	2	NCBI RefSeq	NCBI Prokaryotic Genome Annotation Pipeline (PGAP)	12/12/22	3614	3500	70	25767222
GCF_000723165.1	PRJNA224116	SAMEA3139017	na	representative genome	1349767	55508	Janthinobacterium agaricidamnosum NBRC 102515 = DSM 9628	strain=DSM 9628	na	latest	Complete Genome	Major	Full	2014/01/06	JAG1	HKI	GCA_000723165.1	identical	https://ftp.ncbi.nlm.nih.gov/genomes/all/GCF/000/723/165/GCF_000723165.1_JAG1	na	assembly from type material	na	haploid	bacteria	5949001	5949001	61.0	1	1	1	NCBI RefSeq	NCBI Prokaryotic Genome Annotation Pipeline (PGAP)	04/07/23	5275	5098	85	25883287
GCF_000756505.1	PRJNA224116	SAMN02358229	na	representative genome	1401325	28251	Ornithobacterium rhinotracheale ORT-UMN 88	strain=ORT-UMN 88	na	latest	Complete Genome	Major	Full	2014/09/22	ASM75650v1	National Animal Disease Center	GCA_000756505.1	identical	https://ftp.ncbi.nlm.nih.gov/genomes/all/GCF/000/756/505/GCF_000756505.1_ASM75650v1	na	na	na	haploid	bacteria	2397867	2397867	37.0	1	1	1	NCBI RefSeq	NCBI Prokaryotic Genome Annotation Pipeline (PGAP)	03/25/23	2307	2227	55	na
GCF_000785495.1	PRJNA224116	SAMN03009415	na	representative genome	2045	2045	Pimelobacter simplex	strain=VKM Ac-2033D	na	latest	Complete Genome	Major	Full	2014/11/19	ASM78549v1	G.K.Skryabin Institute of Biochemistry and Physiology of Microorganisms Russian Academy of Sciences	GCA_000785495.1	identical	https://ftp.ncbi.nlm.nih.gov/genomes/all/GCF/000/785/495/GCF_000785495.1_ASM78549v1	na	na	na	haploid	bacteria	5637360	5637360	72.5	1	1	1	NCBI RefSeq	NCBI Prokaryotic Genome Annotation Pipeline (PGAP)	02/05/23	5608	5537	55	25573942
GCF_000803625.1	PRJNA224116	SAMN02693873	na	representative genome	2093824	2093824	Candidatus Nanosynbacter lyticus	strain=TM7x	na	latest	Complete Genome	Major	Full	2014/12/18	ASM80362v1	J. Craig Venter Institute	GCA_000803625.1	identical	https://ftp.ncbi.nlm.nih.gov/genomes/all/GCF/000/803/625/GCF_000803625.1_ASM80362v1	na	na	na	haploid	bacteria	705138	705138	44.0	1	1	1	NCBI RefSeq	NCBI Prokaryotic Genome Annotation Pipeline (PGAP)	07/09/23	754	702	49	25535390
GCF_000828635.1	PRJNA224116	SAMD00061036	na	representative genome	1223802	748811	Sulfuritalea hydrogenivorans sk43H	strain=DSM 22779	na	latest	Complete Genome	Major	Full	2014/01/07	ASM82863v1	Institute of Low Temperature Science, Hokkaido University	GCA_000828635.1	identical	https://ftp.ncbi.nlm.nih.gov/genomes/all/GCF/000/828/635/GCF_000828635.1_ASM82863v1	na	assembly from type material	na	haploid	bacteria	3802648	3802648	63.0	1	1	1	NCBI RefSeq	NCBI Prokaryotic Genome Annotation Pipeline (PGAP)	12/24/22	3671	3585	57	25017294
GCF_000583855.1	PRJNA224116	SAMN05771126	na	representative genome	1288313	442	Gluconobacter oxydans DSM 3504	strain=DSM 3504	na	latest	Complete Genome	Major	Full	2014/03/03	ASM58385v1	Georg-August-University Goettingen, Genomic and Applied Microbiology, Goettingen Genomics Laboratory	GCA_000583855.1	identical	https://ftp.ncbi.nlm.nih.gov/genomes/all/GCF/000/583/855/GCF_000583855.1_ASM58385v1	na	na	na	haploid	bacteria	2882437	2882437	61.0	1	1	1	NCBI RefSeq	NCBI Prokaryotic Genome Annotation Pipeline (PGAP)	11/01/22	2613	2530	71	25267158
GCF_000699505.1	PRJNA224116	SAMN02848463	na	representative genome	529884	529884	Rhodoluna lacicola	strain=MWH-Ta8	na	latest	Complete Genome	Major	Full	2014/06/09	ASM69950v1	University of Innsbruck	GCA_000699505.1	identical	https://ftp.ncbi.nlm.nih.gov/genomes/all/GCF/000/699/505/GCF_000699505.1_ASM69950v1	na	assembly from type material	na	haploid	bacteria	1430433	1430433	51.5	1	1	1	NCBI RefSeq	NCBI Prokaryotic Genome Annotation Pipeline (PGAP)	03/25/23	1414	1356	45	24984700
GCF_000852205.1	PRJNA485481	na	na	na	336959	336959	Chicken astrovirus	strain=G-4260	na	latest	Complete Genome	Major	Full	2002/05/09	ViralProj14804	NCBI	GCA_000852205.1	identical	https://ftp.ncbi.nlm.nih.gov/genomes/all/GCF/000/852/205/GCF_000852205.1_ViralProj14804	na	ICTV species exemplar	na	haploid	viral	6927	6927	46.0	1	1	1	na	NCBI RefSeq	08/13/18	2	2	0	10954549
GCF_000852305.1	PRJNA485481	na	na	na	129141	129141	Citrus leaf blotch virus	na	SRA-153	latest	Complete Genome	Major	Full	2002/05/17	ViralProj14825	NCBI	GCA_000852305.1	identical	https://ftp.ncbi.nlm.nih.gov/genomes/all/GCF/000/852/305/GCF_000852305.1_ViralProj14825	na	ICTV species exemplar	na	haploid	viral	8747	8747	39.5	1	1	1	na	NCBI RefSeq	08/13/18	3	3	0	11504557
GCF_000852405.1	PRJNA485481	na	na	na	162013	3052602	Tioman virus	na	na	latest	Complete Genome	Major	Full	2002/07/30	ViralProj14846	NCBI	GCA_000852405.1	identical	https://ftp.ncbi.nlm.nih.gov/genomes/all/GCF/000/852/405/GCF_000852405.1_ViralProj14846	na	ICTV species exemplar	na	haploid	viral	15522	15522	43.0	1	1	1	na	NCBI RefSeq	08/13/18	6	6	0	12111411
GCF_000852625.1	PRJNA485481	na	na	na	112437	112437	Oat necrotic mottle virus	na	Type-NE	latest	Complete Genome	Major	Full	2003/10/11	ViralProj14899	NCBI	GCA_000852625.1	identical	https://ftp.ncbi.nlm.nih.gov/genomes/all/GCF/000/852/625/GCF_000852625.1_ViralProj14899	na	ICTV species exemplar	na	haploid	viral	9346	9346	45.5	1	1	1	na	NCBI RefSeq	08/13/18	2	2	0	14991449
GCF_000852925.1	PRJNA485481	na	na	na	62352	2747210	Eyach virus	strain=Fr578	na	latest	Complete Genome	Major	Full	2002/04/24	ViralMultiSegProj14786	NCBI	GCA_000852925.1	identical	https://ftp.ncbi.nlm.nih.gov/genomes/all/GCF/000/852/925/GCF_000852925.1_ViralMultiSegProj14786	na	ICTV species exemplar	na	haploid	viral	29210	29210	45.5	12	12	12	na	NCBI RefSeq	11/30/09	13	13	0	11958454;16171838
GCF_000853245.1	PRJNA485481	na	na	reference genome	59816	3048456	Yellowtail ascites virus	strain=Y-6	na	latest	Complete Genome	Major	Full	2002/09/14	ViralMultiSegProj14852	NCBI	GCA_000853245.1	identical	https://ftp.ncbi.nlm.nih.gov/genomes/all/GCF/000/853/245/GCF_000853245.1_ViralMultiSegProj14852	na	ICTV species exemplar	na	haploid	viral	5711	5711	53.0	2	2	2	na	NCBI RefSeq	06/28/07	3	3	0	12664297
GCF_000853465.1	PRJNA485481	na	na	na	50817	3047701	Broad bean wilt virus 1	strain=ATCC PV132	na	latest	Complete Genome	Major	Full	2003/12/06	ViralMultiSegProj14905	NCBI	GCA_000853465.1	identical	https://ftp.ncbi.nlm.nih.gov/genomes/all/GCF/000/853/465/GCF_000853465.1_ViralMultiSegProj14905	na	ICTV species exemplar	na	haploid	viral	9263	9263	42.5	2	2	2	na	NCBI RefSeq	07/10/08	2	2	0	10481749
GCF_000853545.1	PRJNA485481	na	na	na	167021	3048254	Pelargonium chlorotic ring pattern virus	na	GR57	latest	Complete Genome	Major	Full	2004/07/13	ViralProj14922	NCBI	GCA_000853545.1	identical	https://ftp.ncbi.nlm.nih.gov/genomes/all/GCF/000/853/545/GCF_000853545.1_ViralProj14922	na	ICTV species exemplar	na	haploid	viral	3904	3904	50.0	1	1	1	na	NCBI RefSeq	08/13/18	5	5	0	na
GCF_000853565.1	PRJNA485481	na	na	na	35291	3048255	Pelargonium flower break virus	na	MZ10	latest	Complete Genome	Major	Full	2003/12/06	ViralProj14928	NCBI	GCA_000853565.1	identical	https://ftp.ncbi.nlm.nih.gov/genomes/all/GCF/000/853/565/GCF_000853565.1_ViralProj14928	na	ICTV species exemplar	na	haploid	viral	3923	3923	51.0	1	1	1	na	NCBI RefSeq	08/13/18	6	6	0	14991450
GCF_000853585.1	PRJNA485481	na	na	na	185782	185782	Aquareovirus C	strain=Golden shiner reovirus	na	latest	Complete Genome	Major	Full	2003/11/03	ViralMultiSegProj14900	NCBI	GCA_000853585.1	identical	https://ftp.ncbi.nlm.nih.gov/genomes/all/GCF/000/853/585/GCF_000853585.1_ViralMultiSegProj14900	na	ICTV species exemplar	na	haploid	viral	23696	23696	55.5	11	11	11	na	NCBI RefSeq	05/18/07	12	12	0	16171838;12124458
GCF_000853685.1	PRJNA485481	na	na	na	311176	3047689	Blotched snakehead virus	na	na	latest	Complete Genome	Major	Full	2004/07/10	ViralMultiSegProj14921	NCBI	GCA_000853685.1	identical	https://ftp.ncbi.nlm.nih.gov/genomes/all/GCF/000/853/685/GCF_000853685.1_ViralMultiSegProj14921	na	ICTV species exemplar	na	haploid	viral	6179	6179	53.5	2	2	2	na	NCBI RefSeq	10/24/06	3	3	0	12477876
GCF_000853985.1	PRJNA485481	na	na	na	2907837	3052205	Fer-de-lance virus	strain=ATCC VR-895	na	latest	Complete Genome	Major	Full	2004/01/29	ViralProj14985	NCBI	GCA_000853985.1	identical	https://ftp.ncbi.nlm.nih.gov/genomes/all/GCF/000/853/985/GCF_000853985.1_ViralProj14985	na	ICTV species exemplar	na	haploid	viral	15378	15378	43.0	1	1	1	na	NCBI RefSeq	08/21/15	8	8	0	14747569;10509717
GCF_000854485.1	PRJNA485481	na	na	na	174142	174142	Botrytis virus X	na	na	latest	Complete Genome	Major	Full	2003/10/09	ViralProj14947	NCBI	GCA_000854485.1	identical	https://ftp.ncbi.nlm.nih.gov/genomes/all/GCF/000/854/485/GCF_000854485.1_ViralProj14947	na	ICTV species exemplar	na	haploid	viral	6966	6966	54.5	1	1	1	na	NCBI RefSeq	08/13/18	5	5	0	16172841
GCF_000854805.1	PRJNA485481	na	na	na	2905673	3052558	Parainfluenza virus 5	strain=W3A	na	latest	Complete Genome	Major	Full	2004/11/16	ViralProj15014	NCBI	GCA_000854805.1	identical	https://ftp.ncbi.nlm.nih.gov/genomes/all/GCF/000/854/805/GCF_000854805.1_ViralProj15014	na	ICTV species exemplar	na	haploid	viral	15246	15246	42.0	1	1	1	na	NCBI RefSeq	01/31/22	7	7	0	9356337
GCF_000853425.1	PRJNA485481	na	na	na	1239574	1239574	Mamastrovirus 10	na	na	latest	Complete Genome	Major	Full	2003/03/06	ViralProj14897	NCBI	GCA_000853425.1	identical	https://ftp.ncbi.nlm.nih.gov/genomes/all/GCF/000/853/425/GCF_000853425.1_ViralProj14897	na	ICTV species exemplar	na	haploid	viral	6610	6610	50.5	1	1	1	na	NCBI RefSeq	08/13/18	3	3	0	14573813
GCF_000853625.1	PRJNA485481	na	na	na	12896	12896	Avocado sunblotch viroid	na	na	latest	Complete Genome	Major	Full	2000/12/01	ViralProj14908	NCBI	GCA_000853625.1	identical	https://ftp.ncbi.nlm.nih.gov/genomes/all/GCF/000/853/625/GCF_000853625.1_ViralProj14908	na	ICTV species exemplar	na	haploid	viral	247	247	37.5	1	1	1	na	na	na	0	0	0	7322921
GCF_000854245.1	PRJNA485481	na	na	na	11569	11569	Thogotovirus thogotoense	na	na	latest	Complete Genome	Major	Full	2004/12/07	ViralMultiSegProj15043	NCBI	GCA_000854245.1	identical	https://ftp.ncbi.nlm.nih.gov/genomes/all/GCF/000/854/245/GCF_000854245.1_ViralMultiSegProj15043	na	ICTV species exemplar	na	haploid	viral	10461	10461	48.0	6	6	6	na	NCBI RefSeq	08/13/18	7	7	0	8970956;1733105;9282786;10486113;12552016
GCF_000854545.1	PRJNA485481	na	na	na	274495	2170047	Lettuce ring necrosis virus	na	Belg-2	latest	Complete Genome	Major	Full	2004/07/16	ViralMultiSegProj14959	NCBI	GCA_000854545.1	identical	https://ftp.ncbi.nlm.nih.gov/genomes/all/GCF/000/854/545/GCF_000854545.1_ViralMultiSegProj14959	na	ICTV species exemplar	na	haploid	viral	12425	12425	34.0	4	4	4	na	NCBI RefSeq	05/06/09	5	5	0	na
GCF_000853605.1	PRJNA485481	na	na	na	229149	3048161	Johnsongrass chlorotic stripe mosaic virus	na	na	latest	Complete Genome	Major	Full	2003/12/06	ViralProj14904	NCBI	GCA_000853605.1	identical	https://ftp.ncbi.nlm.nih.gov/genomes/all/GCF/000/853/605/GCF_000853605.1_ViralProj14904	na	ICTV species exemplar	na	haploid	viral	4421	4421	52.5	1	1	1	na	NCBI RefSeq	08/13/18	5	5	0	na
GCF_000853805.1	PRJNA485481	na	na	na	194965	194965	Aichivirus B	strain=U-1	na	latest	Complete Genome	Major	Full	2002/11/18	ViralProj14948	NCBI	GCA_000853805.1	identical	https://ftp.ncbi.nlm.nih.gov/genomes/all/GCF/000/853/805/GCF_000853805.1_ViralProj14948	na	ICTV species exemplar	na	haploid	viral	8374	8374	54.5	1	1	1	na	NCBI RefSeq	07/25/08	1	1	0	14573811
GCF_000854105.1	PRJNA485481	na	na	na	284689	284688	Amasya cherry disease-associated mycovirus	na	na	latest	Complete Genome	Major	Full	2004/11/15	ViralMultiSegProj15010	NCBI	GCA_000854105.1	identical	https://ftp.ncbi.nlm.nih.gov/genomes/all/GCF/000/854/105/GCF_000854105.1_ViralMultiSegProj15010	na	ICTV species exemplar	na	haploid	viral	3841	3841	48.5	2	2	2	na	NCBI RefSeq	02/04/11	2	2	0	15483257
GCF_000854125.1	PRJNA485481	na	na	na	12173	12173	Lily symptomless virus	na	na	latest	Complete Genome	Major	Full	2003/10/15	ViralProj15015	NCBI	GCA_000854125.1	identical	https://ftp.ncbi.nlm.nih.gov/genomes/all/GCF/000/854/125/GCF_000854125.1_ViralProj15015	na	ICTV species exemplar	na	haploid	viral	8394	8394	48.5	1	1	1	na	NCBI RefSeq	08/13/18	6	6	0	14551817
GCF_000854225.1	PRJNA485481	na	na	na	2870363	2560293	anativirus A1	na	TW90A	latest	Complete Genome	Major	Full	2004/12/17	ViralProj15039	NCBI	GCA_000854225.1	identical	https://ftp.ncbi.nlm.nih.gov/genomes/all/GCF/000/854/225/GCF_000854225.1_ViralProj15039	na	ICTV species exemplar	na	haploid	viral	8289	8289	42.5	1	1	1	na	NCBI RefSeq	11/01/07	1	1	0	17686542
GCF_000855725.1	PRJNA485481	na	na	na	12327	12327	Barley stripe mosaic virus	strain=type strain (ATCC-PV43)	na	latest	Complete Genome	Major	Full	2002/03/27	ViralMultiSegProj15031	NCBI	GCA_000855725.1	identical	https://ftp.ncbi.nlm.nih.gov/genomes/all/GCF/000/855/725/GCF_000855725.1_ViralMultiSegProj15031	na	ICTV species exemplar	na	haploid	viral	10221	10221	42.5	3	3	3	na	NCBI RefSeq	02/10/15	8	7	1	2728343;3590624;3754962
GCF_000855925.1	PRJNA485481	na	na	na	12023	2845798	Pseudomonas phage PP7	na	na	latest	Complete Genome	Major	Partial	2000/08/01	ViralProj15076	NCBI	GCA_000855925.1	identical	https://ftp.ncbi.nlm.nih.gov/genomes/all/GCF/000/855/925/GCF_000855925.1_ViralProj15076	partial	ICTV species exemplar	na	haploid	viral	3588	3588	54.0	1	1	1	na	NCBI RefSeq	08/13/18	4	4	0	7831817
GCF_000854845.1	PRJNA485481	na	na	reference genome	11234	3052345	Measles morbillivirus	strain=Ichinose-B95a	na	latest	Complete Genome	Major	Full	2000/08/01	ViralProj15025	NCBI	GCA_000854845.1	identical	https://ftp.ncbi.nlm.nih.gov/genomes/all/GCF/000/854/845/GCF_000854845.1_ViralProj15025	na	ICTV species exemplar	na	haploid	viral	15894	15894	47.0	1	1	1	na	NCBI RefSeq	08/13/18	6	6	0	10949953;19198563
GCF_000855265.1	PRJNA485481	na	na	na	164750	164750	Helminthosporium victoriae 145S virus	na	na	latest	Complete Genome	Major	Full	2004/07/10	ViralMultiSegProj14945	NCBI	GCA_000855265.1	identical	https://ftp.ncbi.nlm.nih.gov/genomes/all/GCF/000/855/265/GCF_000855265.1_ViralMultiSegProj14945	na	ICTV species exemplar	na	haploid	viral	12481	12481	45.5	4	4	4	na	NCBI RefSeq	07/10/08	4	4	0	na
GCF_000855965.1	PRJNA485481	na	na	na	47669	3048230	Olive latent virus 1	strain=citrus	na	latest	Complete Genome	Major	Full	2000/08/01	ViralProj15084	NCBI	GCA_000855965.1	identical	https://ftp.ncbi.nlm.nih.gov/genomes/all/GCF/000/855/965/GCF_000855965.1_ViralProj15084	na	ICTV species exemplar	na	haploid	viral	3699	3699	48.0	1	1	1	na	NCBI RefSeq	08/13/18	5	5	0	8678829
GCF_000854665.1	PRJNA485481	na	na	na	1985704	1985704	Cytorhabdovirus gramineae	na	na	latest	Complete Genome	Major	Full	2000/08/01	ViralProj14984	NCBI	GCA_000854665.1	identical	https://ftp.ncbi.nlm.nih.gov/genomes/all/GCF/000/854/665/GCF_000854665.1_ViralProj14984	na	ICTV species exemplar	na	haploid	viral	13222	13222	41.5	1	1	1	na	NCBI RefSeq	05/04/07	9	9	0	10963343
GCF_000854885.1	PRJNA485481	na	na	na	31721	31721	Beet necrotic yellow vein virus	na	na	latest	Complete Genome	Major	Full	2002/04/04	ViralMultiSegProj15033	NCBI	GCA_000854885.1	identical	https://ftp.ncbi.nlm.nih.gov/genomes/all/GCF/000/854/885/GCF_000854885.1_ViralMultiSegProj15033	na	ICTV species exemplar	na	haploid	viral	15914	15914	40.0	5	5	5	na	NCBI RefSeq	06/25/08	10	10	0	8627244;8973531
GCF_000855485.1	PRJNA485481	na	na	na	10995	3048151	Infectious bursal disease virus	strain=Very virulent strain	UK661	latest	Complete Genome	Major	Full	2002/09/14	ViralMultiSegProj14990	NCBI	GCA_000855485.1	identical	https://ftp.ncbi.nlm.nih.gov/genomes/all/GCF/000/855/485/GCF_000855485.1_ViralMultiSegProj14990	na	ICTV additional isolate	na	haploid	viral	5898	5898	53.0	2	2	2	na	NCBI RefSeq	10/20/06	3	3	0	8725117
GCF_000855585.1	PRJNA485481	na	na	reference genome	186540	3052460	Sudan ebolavirus	strain=Gulu	Sudan virus/H.sapiens-tc/UGA/2000/Gulu-808892	latest	Complete Genome	Major	Full	2004/11/15	ViralProj15012	NCBI	GCA_000855585.1	identical	https://ftp.ncbi.nlm.nih.gov/genomes/all/GCF/000/855/585/GCF_000855585.1_ViralProj15012	na	ICTV species exemplar	na	haploid	viral	18875	18875	41.0	1	1	1	na	NCBI RefSeq	08/13/18	7	7	0	16139097
GCF_000863505.1	PRJNA485481	na	na	na	2887182	115991	Escherichia phage RB43	na	na	latest	Complete Genome	Major	Full	2005/05/21	ViralProj15417	NCBI	GCA_000863505.1	identical	https://ftp.ncbi.nlm.nih.gov/genomes/all/GCF/000/863/505/GCF_000863505.1_ViralProj15417	na	ICTV species exemplar	na	haploid	viral	180500	180500	43.0	1	1	1	na	NCBI RefSeq	12/19/20	292	292	0	na
GCF_000863905.1	PRJNA485481	na	na	na	3052703	3052703	Protobacilladnavirus chasesal	na	na	latest	Complete Genome	Major	Full	2006/02/04	ViralProj15497	NCBI	GCA_000863905.1	identical	https://ftp.ncbi.nlm.nih.gov/genomes/all/GCF/000/863/905/GCF_000863905.1_ViralProj15497	na	ICTV species exemplar	na	haploid	viral	6000	6000	46.0	1	1	1	na	NCBI RefSeq	08/13/18	6	6	0	16000758
GCF_000864005.1	PRJNA485481	na	na	reference genome	122928	11983	Norovirus GI	na	na	latest	Complete Genome	Major	Full	2006/06/01	ViralProj15520	NCBI	GCA_000864005.1	identical	https://ftp.ncbi.nlm.nih.gov/genomes/all/GCF/000/864/005/GCF_000864005.1_ViralProj15520	na	ICTV species exemplar	na	haploid	viral	7654	7654	48.0	1	1	1	na	NCBI RefSeq	08/13/18	3	3	0	8642693;10073687;15078964
GCF_000864205.1	PRJNA485481	na	na	na	2681607	279383	Alphaproteobacteria phage PhiJL001	na	na	latest	Complete Genome	Major	Full	2005/04/07	ViralProj16076	NCBI	GCA_000864205.1	identical	https://ftp.ncbi.nlm.nih.gov/genomes/all/GCF/000/864/205/GCF_000864205.1_ViralProj16076	na	ICTV species exemplar	na	haploid	viral	63649	63649	62.0	1	1	1	na	NCBI RefSeq	08/23/12	90	90	0	15746365
GCF_000864305.1	PRJNA485481	na	na	na	1001533	1513255	Bos taurus papillomavirus 7	na	na	latest	Complete Genome	Major	Full	2005/11/18	ViralProj16202	NCBI	GCA_000864305.1	identical	https://ftp.ncbi.nlm.nih.gov/genomes/all/GCF/000/864/305/GCF_000864305.1_ViralProj16202	na	ICTV species exemplar	na	haploid	viral	7412	7412	45.5	1	1	1	na	NCBI RefSeq	08/13/18	7	7	0	17554025;15269358
GCF_000863665.1	PRJNA485481	na	na	na	10561	10561	Xipapillomavirus 1	na	na	latest	Complete Genome	Major	Full	2002/09/20	ViralProj15452	NCBI	GCA_000863665.1	identical	https://ftp.ncbi.nlm.nih.gov/genomes/all/GCF/000/863/665/GCF_000863665.1_ViralProj15452	na	ICTV species exemplar	na	haploid	viral	7276	7276	43.0	1	1	1	na	NCBI RefSeq	08/13/18	8	8	0	12208979
GCF_000863885.1	PRJNA485481	na	na	na	334856	2011080	Stenotrophomonas phage SMA9	na	na	latest	Complete Genome	Major	Full	2005/07/12	ViralProj15493	NCBI	GCA_000863885.1	identical	https://ftp.ncbi.nlm.nih.gov/genomes/all/GCF/000/863/885/GCF_000863885.1_ViralProj15493	na	ICTV species exemplar	na	haploid	viral	6907	6907	62.0	1	1	1	na	NCBI RefSeq	06/26/06	7	7	0	16775751
GCF_000863925.1	PRJNA485481	na	na	reference genome	11723	11723	Simian immunodeficiency virus	na	677	latest	Complete Genome	Major	Full	2000/08/01	ViralProj15501	NCBI	GCA_000863925.1	identical	https://ftp.ncbi.nlm.nih.gov/genomes/all/GCF/000/863/925/GCF_000863925.1_ViralProj15501	na	ICTV species exemplar	na	haploid	viral	9623	9623	44.0	1	1	1	na	NCBI RefSeq	08/13/18	7	5	0	2024476
GCF_000864025.1	PRJNA485481	na	na	na	326574	2955318	Haloarcula hispanica virus SH1	na	na	latest	Complete Genome	Major	Full	2005/08/02	ViralProj15535	NCBI	GCA_000864025.1	identical	https://ftp.ncbi.nlm.nih.gov/genomes/all/GCF/000/864/025/GCF_000864025.1_ViralProj15535	na	ICTV species exemplar	na	haploid	viral	30889	30889	68.0	1	1	1	na	NCBI RefSeq	08/23/12	56	56	0	15994804
GCF_000864225.1	PRJNA485481	na	na	na	36427	36427	Rotavirus C	strain=Bristol	na	latest	Complete Genome	Major	Full	2005/11/07	ViralMultiSegProj16140	NCBI	GCA_000864225.1	identical	https://ftp.ncbi.nlm.nih.gov/genomes/all/GCF/000/864/225/GCF_000864225.1_ViralMultiSegProj16140	na	ICTV species exemplar	na	haploid	viral	17910	17910	31.5	11	11	11	na	NCBI RefSeq	05/09/07	11	11	0	1371174;7852957;8560785;8972570;8091676;10567650;11864750
GCF_000864525.1	PRJNA485481	na	na	na	347329	2006175	Pseudomonas phage F8	na	na	latest	Complete Genome	Major	Full	2006/03/03	ViralProj16388	NCBI	GCA_000864525.1	identical	https://ftp.ncbi.nlm.nih.gov/genomes/all/GCF/000/864/525/GCF_000864525.1_ViralProj16388	na	ICTV species exemplar	na	haploid	viral	66015	66015	54.5	1	1	1	na	NCBI RefSeq	10/10/21	91	91	0	16428425
GCF_000864645.1	PRJNA485481	na	na	na	329886	2733614	Vibrio phage VP4	na	na	latest	Complete Genome	Major	Full	2005/06/29	ViralProj15449	NCBI	GCA_000864645.1	identical	https://ftp.ncbi.nlm.nih.gov/genomes/all/GCF/000/864/645/GCF_000864645.1_ViralProj15449	na	ICTV species exemplar	na	haploid	viral	39503	39503	42.5	1	1	1	na	NCBI RefSeq	12/19/20	31	31	0	na
GCF_000863845.1	PRJNA485481	na	na	na	10589	334205	Human papillomavirus type 41	na	na	latest	Complete Genome	Major	Full	2000/08/01	ViralProj15485	NCBI	GCA_000863845.1	identical	https://ftp.ncbi.nlm.nih.gov/genomes/all/GCF/000/863/845/GCF_000863845.1_ViralProj15485	na	ICTV species exemplar	na	haploid	viral	7614	7614	46.5	1	1	1	na	NCBI RefSeq	08/13/18	11	11	0	1645904
GCF_000864165.1	PRJNA485481	na	na	na	347962	347962	Bacillus phage Gamma	na	51	latest	Complete Genome	Major	Full	2005/10/05	ViralProj15783	NCBI	GCA_000864165.1	identical	https://ftp.ncbi.nlm.nih.gov/genomes/all/GCF/000/864/165/GCF_000864165.1_ViralProj15783	na	na	na	haploid	viral	37253	37253	35.0	1	1	1	na	NCBI RefSeq	10/12/21	53	53	0	16621835
GCF_000865365.1	PRJNA485481	na	na	na	331627	1966265	Xanthomonas phage OP2	na	na	latest	Complete Genome	Major	Full	2006/01/10	ViralProj16300	NCBI	GCA_000865365.1	identical	https://ftp.ncbi.nlm.nih.gov/genomes/all/GCF/000/865/365/GCF_000865365.1_ViralProj16300	na	ICTV species exemplar	na	haploid	viral	46643	46643	60.5	1	1	1	na	NCBI RefSeq	10/12/21	62	62	0	na
GCF_000864505.1	PRJNA485481	na	na	na	347325	1921545	Pseudomonas phage 73	na	na	latest	Complete Genome	Major	Full	2006/03/03	ViralProj16384	NCBI	GCA_000864505.1	identical	https://ftp.ncbi.nlm.nih.gov/genomes/all/GCF/000/864/505/GCF_000864505.1_ViralProj16384	na	ICTV species exemplar	na	haploid	viral	42999	42999	53.5	1	1	1	na	NCBI RefSeq	06/18/07	52	52	0	16428425
GCF_000864625.1	PRJNA485481	na	na	na	2883936	320122	Clostridium phage phi CD119	na	na	latest	Complete Genome	Major	Full	2006/03/27	ViralProj16662	NCBI	GCA_000864625.1	identical	https://ftp.ncbi.nlm.nih.gov/genomes/all/GCF/000/864/625/GCF_000864625.1_ViralProj16662	na	ICTV species exemplar	na	haploid	viral	53325	53325	28.5	1	1	1	na	NCBI RefSeq	10/12/21	79	76	0	16547044
GCF_000864805.1	PRJNA485481	na	na	na	12618	3047743	Chicken anemia virus	na	Cuxhaven-1	latest	Complete Genome	Major	Full	2000/08/01	ViralProj15484	NCBI	GCA_000864805.1	identical	https://ftp.ncbi.nlm.nih.gov/genomes/all/GCF/000/864/805/GCF_000864805.1_ViralProj15484	na	ICTV species exemplar	na	haploid	viral	2319	2319	56.0	1	1	1	na	NCBI RefSeq	08/13/18	2	2	0	1851873
GCF_000865825.1	PRJNA485481	na	na	na	181082	181082	Emiliania huxleyi virus 86	na	EhV86	latest	Complete Genome	Major	Full	2005/08/26	ViralProj15618	NCBI	GCA_000865825.1	identical	https://ftp.ncbi.nlm.nih.gov/genomes/all/GCF/000/865/825/GCF_000865825.1_ViralProj15618	na	ICTV species exemplar	na	haploid	viral	407339	407339	40.0	1	1	1	na	NCBI RefSeq	12/20/20	478	472	6	16099989
GCF_000864585.1	PRJNA485481	na	na	na	128710	2747343	His2 virus	na	na	latest	Complete Genome	Major	Full	2006/03/24	ViralProj16651	NCBI	GCA_000864585.1	identical	https://ftp.ncbi.nlm.nih.gov/genomes/all/GCF/000/864/585/GCF_000864585.1_ViralProj16651	na	ICTV species exemplar	na	haploid	viral	16067	16067	40.0	1	1	1	na	NCBI RefSeq	01/08/23	35	35	0	16530800
GCF_000864785.1	PRJNA485481	na	na	na	926844	926844	Tobacco curly shoot alphasatellite	na	Y35	latest	Complete Genome	Major	Full	2003/08/05	ViralProj15480	NCBI	GCA_000864785.1	identical	https://ftp.ncbi.nlm.nih.gov/genomes/all/GCF/000/864/785/GCF_000864785.1_ViralProj15480	na	na	na	haploid	viral	1367	1367	41.0	1	1	1	na	NCBI RefSeq	08/13/18	1	1	0	na
GCF_000864885.1	PRJNA485481	na	na	reference genome	227984	694009	SARS coronavirus Tor2	na	Tor2	latest	Complete Genome	Major	Full	2003/05/01	ViralProj15500	NCBI	GCA_000864885.1	identical	https://ftp.ncbi.nlm.nih.gov/genomes/all/GCF/000/864/885/GCF_000864885.1_ViralProj15500	na	ICTV species exemplar	na	haploid	viral	29751	29751	40.5	1	1	1	na	NCBI RefSeq	11/20/20	13	13	0	15020242
GCF_000865085.1	PRJNA485481	na	na	reference genome	335341	2955291	Influenza A virus (A/New York/392/2004(H3N2))	strain=A/New York/392/2004	na	latest	Complete Genome	Major	Full	2005/08/30	ViralMultiSegProj15622	NCBI	GCA_000865085.1	identical	https://ftp.ncbi.nlm.nih.gov/genomes/all/GCF/000/865/085/GCF_000865085.1_ViralMultiSegProj15622	na	na	na	haploid	viral	13627	13627	42.5	8	8	8	na	NCBI RefSeq	02/06/15	12	12	0	na
GCF_000865105.1	PRJNA485481	na	na	na	213034	213034	Sclerotinia sclerotiorum debilitation-associated RNA virus	na	na	latest	Complete Genome	Major	Full	2005/09/24	ViralProj15717	NCBI	GCA_000865105.1	identical	https://ftp.ncbi.nlm.nih.gov/genomes/all/GCF/000/865/105/GCF_000865105.1_ViralProj15717	na	ICTV species exemplar	na	haploid	viral	5470	5470	40.5	1	1	1	na	NCBI RefSeq	08/13/18	1	1	0	16361437
GCF_000865185.1	PRJNA485481	na	na	na	674971	674971	Aurantiochytrium single-stranded RNA virus 01	na	na	latest	Complete Genome	Major	Full	2005/11/01	ViralProj16134	NCBI	GCA_000865185.1	identical	https://ftp.ncbi.nlm.nih.gov/genomes/all/GCF/000/865/185/GCF_000865185.1_ViralProj16134	na	ICTV species exemplar	na	haploid	viral	9035	9035	49.5	1	1	1	na	NCBI RefSeq	08/13/18	2	2	0	16476996;16085844
GCF_000865205.1	PRJNA485481	na	na	na	311229	311229	Mycoreovirus 3	na	na	latest	Complete Genome	Major	Full	2005/11/04	ViralMultiSegProj16143	NCBI	GCA_000865205.1	identical	https://ftp.ncbi.nlm.nih.gov/genomes/all/GCF/000/865/205/GCF_000865205.1_ViralMultiSegProj16143	na	ICTV species exemplar	na	haploid	viral	24755	24755	48.0	12	12	12	na	NCBI RefSeq	05/08/07	12	12	0	12917464;12206302;15045563
GCF_000865905.1	PRJNA485481	na	na	na	322067	3045953	J-virus	na	na	latest	Complete Genome	Major	Full	2005/10/05	ViralProj15892	NCBI	GCA_000865905.1	identical	https://ftp.ncbi.nlm.nih.gov/genomes/all/GCF/000/865/905/GCF_000865905.1_ViralProj15892	na	ICTV species exemplar	na	haploid	viral	18954	18954	40.5	1	1	1	na	NCBI RefSeq	12/01/09	8	8	0	16051861
GCF_000865145.1	PRJNA485481	na	na	na	46473	74501	Breda virus	strain=Breda 1	na	latest	Complete Genome	Major	Full	2005/10/05	ViralProj15881	NCBI	GCA_000865145.1	identical	https://ftp.ncbi.nlm.nih.gov/genomes/all/GCF/000/865/145/GCF_000865145.1_ViralProj15881	na	ICTV species exemplar	na	haploid	viral	28475	28475	38.0	1	1	1	na	NCBI RefSeq	08/13/18	6	6	0	16137782
GCF_000865245.1	PRJNA485481	na	na	na	2994041	355246	Escherichia phage Rtp	na	na	latest	Complete Genome	Major	Full	2005/11/10	ViralProj16178	NCBI	GCA_000865245.1	identical	https://ftp.ncbi.nlm.nih.gov/genomes/all/GCF/000/865/245/GCF_000865245.1_ViralProj16178	na	ICTV species exemplar	na	haploid	viral	46219	46219	44.0	1	1	1	na	NCBI RefSeq	10/12/21	75	75	0	16452425
GCF_000865565.1	PRJNA485481	na	na	na	28311	334204	Human papillomavirus type 63	na	na	latest	Complete Genome	Major	Full	2000/08/01	ViralProj15486	NCBI	GCA_000865565.1	identical	https://ftp.ncbi.nlm.nih.gov/genomes/all/GCF/000/865/565/GCF_000865565.1_ViralProj15486	na	ICTV species exemplar	na	haploid	viral	7348	7348	40.0	1	1	1	na	NCBI RefSeq	08/13/18	7	7	0	8389082
GCF_000865385.1	PRJNA485481	na	na	na	137556	3048191	Maize necrotic streak virus	na	Arizona	latest	Complete Genome	Major	Full	2006/01/24	ViralProj16323	NCBI	GCA_000865385.1	identical	https://ftp.ncbi.nlm.nih.gov/genomes/all/GCF/000/865/385/GCF_000865385.1_ViralProj16323	na	ICTV species exemplar	na	haploid	viral	4094	4094	51.0	1	1	1	na	NCBI RefSeq	08/13/18	7	5	2	16545417
GCF_000865485.1	PRJNA485481	na	na	na	2911432	347328	Pseudomonas phage M6	na	na	latest	Complete Genome	Major	Full	2006/03/03	ViralProj16387	NCBI	GCA_000865485.1	identical	https://ftp.ncbi.nlm.nih.gov/genomes/all/GCF/000/865/485/GCF_000865485.1_ViralProj16387	na	ICTV species exemplar	na	haploid	viral	59446	59446	64.0	1	1	1	na	NCBI RefSeq	06/22/07	85	85	0	16428425
GCF_000865785.1	PRJNA485481	na	na	na	2886922	1920998	Escherichia phage Jk06	na	na	latest	Complete Genome	Major	Full	2005/08/05	ViralProj15569	NCBI	GCA_000865785.1	identical	https://ftp.ncbi.nlm.nih.gov/genomes/all/GCF/000/865/785/GCF_000865785.1_ViralProj15569	na	ICTV species exemplar	na	haploid	viral	46072	46072	43.5	1	1	1	na	NCBI RefSeq	10/12/21	82	82	0	na
GCF_000865985.1	PRJNA485481	na	na	na	2030964	2030964	Heterocapsa circularisquama RNA virus 01	na	HcRNAV34	latest	Complete Genome	Major	Full	2005/11/04	ViralProj16157	NCBI	GCA_000865985.1	identical	https://ftp.ncbi.nlm.nih.gov/genomes/all/GCF/000/865/985/GCF_000865985.1_ViralProj16157	na	ICTV species exemplar	na	haploid	viral	4375	4375	55.0	1	1	1	na	NCBI RefSeq	08/13/18	2	2	0	16332886
GCF_000866085.1	PRJNA485481	na	na	na	341721	341721	Aedes pseudoscutellaris reovirus	na	na	latest	Complete Genome	Major	Full	2005/12/17	ViralMultiSegProj16243	NCBI	GCA_000866085.1	identical	https://ftp.ncbi.nlm.nih.gov/genomes/all/GCF/000/866/085/GCF_000866085.1_ViralMultiSegProj16243	na	ICTV species exemplar	na	haploid	viral	23147	23147	33.5	9	9	9	na	NCBI RefSeq	05/08/07	9	9	0	16171838
GCF_000866385.1	PRJNA485481	na	na	na	333920	333919	Equus caballus papillomavirus 1	na	na	latest	Complete Genome	Major	Full	2002/05/03	ViralProj15487	NCBI	GCA_000866385.1	identical	https://ftp.ncbi.nlm.nih.gov/genomes/all/GCF/000/866/385/GCF_000866385.1_ViralProj15487	na	ICTV species exemplar	na	haploid	viral	7610	7610	52.5	1	1	1	na	NCBI RefSeq	08/13/18	7	7	0	15485669
GCF_000866705.1	PRJNA485481	na	na	na	344021	2733640	Escherichia phage K1F	na	na	latest	Complete Genome	Major	Full	2005/10/05	ViralProj15880	NCBI	GCA_000866705.1	identical	https://ftp.ncbi.nlm.nih.gov/genomes/all/GCF/000/866/705/GCF_000866705.1_ViralProj15880	na	na	na	haploid	viral	39704	39704	49.5	1	1	1	na	NCBI RefSeq	10/12/21	43	40	0	16321955
GCF_000875465.1	PRJNA485481	na	na	na	399183	1914853	Escherichia phage V5	na	na	latest	Complete Genome	Major	Full	2008/07/11	ViralProj30613	NCBI	GCA_000875465.1	identical	https://ftp.ncbi.nlm.nih.gov/genomes/all/GCF/000/875/465/GCF_000875465.1_ViralProj30613	na	ICTV species exemplar	na	haploid	viral	137947	137947	43.5	1	1	1	na	NCBI RefSeq	10/12/21	239	232	6	23497209
GCF_000875425.1	PRJNA485481	na	na	na	2914013	540068	Mycobacterium phage Pukovnik	strain=Pukovnik	na	latest	Complete Genome	Major	Full	2008/06/25	ViralProj30521	NCBI	GCA_000875425.1	identical	https://ftp.ncbi.nlm.nih.gov/genomes/all/GCF/000/875/425/GCF_000875425.1_ViralProj30521	na	ICTV species exemplar	na	haploid	viral	52892	52892	63.0	1	1	1	na	NCBI RefSeq	01/04/22	89	88	1	na
GCF_000885875.1	PRJNA485481	na	na	na	659660	2734351	Japanese holly fern mottle virus	na	DI	latest	Complete Genome	Major	Full	2009/08/21	ViralMultiSegProj40117	NCBI	GCA_000885875.1	identical	https://ftp.ncbi.nlm.nih.gov/genomes/all/GCF/000/885/875/GCF_000885875.1_ViralMultiSegProj40117	na	ICTV species exemplar	na	haploid	viral	9235	9235	46.0	2	2	2	na	NCBI RefSeq	08/25/15	5	5	0	19570959
GCF_000887075.1	PRJNA485481	na	na	na	686439	2560387	Clavibacter phage CMP1	na	na	latest	Complete Genome	Major	Full	2009/12/30	ViralProj42947	NCBI	GCA_000887075.1	identical	https://ftp.ncbi.nlm.nih.gov/genomes/all/GCF/000/887/075/GCF_000887075.1_ViralProj42947	na	ICTV species exemplar	na	haploid	viral	58652	58652	57.0	1	1	1	na	NCBI RefSeq	12/08/10	74	74	0	20447991
GCF_000887095.1	PRJNA485481	na	na	na	694581	694581	Marseillevirus marseillevirus	strain=T19	na	latest	Complete Genome	Major	Full	2010/01/25	ViralProj43573	NCBI	GCA_000887095.1	identical	https://ftp.ncbi.nlm.nih.gov/genomes/all/GCF/000/887/095/GCF_000887095.1_ViralProj43573	na	ICTV species exemplar	na	haploid	viral	368454	368454	44.5	1	1	1	na	NCBI RefSeq	01/08/23	457	428	0	20007369
GCF_000887175.1	PRJNA485481	na	na	na	707757	1985337	Klebsiella phage KP15	na	na	latest	Complete Genome	Major	Full	2010/04/13	ViralProj47333	NCBI	GCA_000887175.1	identical	https://ftp.ncbi.nlm.nih.gov/genomes/all/GCF/000/887/175/GCF_000887175.1_ViralProj47333	na	ICTV species exemplar	na	haploid	viral	174436	174436	41.5	1	1	1	na	NCBI RefSeq	12/19/20	257	257	0	na
GCF_000887235.1	PRJNA485481	na	na	na	687384	3052195	Torque teno felis virus	na	Fc-TTV4	latest	Complete Genome	Major	Full	2010/04/29	ViralProj48143	NCBI	GCA_000887235.1	identical	https://ftp.ncbi.nlm.nih.gov/genomes/all/GCF/000/887/235/GCF_000887235.1_ViralProj48143	na	ICTV species exemplar	na	haploid	viral	2064	2064	53.5	1	1	1	na	NCBI RefSeq	08/13/18	3	3	0	12029143
GCF_000887535.1	PRJNA485481	na	na	na	871700	1511781	Oscivirus A1	strain=10717	na	latest	Complete Genome	Major	Full	2010/08/19	ViralProj51589	NCBI	GCA_000887535.1	identical	https://ftp.ncbi.nlm.nih.gov/genomes/all/GCF/000/887/535/GCF_000887535.1_ViralProj51589	na	ICTV species exemplar	na	haploid	viral	7641	7641	46.5	1	1	1	na	NCBI RefSeq	08/19/10	1	1	0	20554801
GCF_000887755.1	PRJNA485481	na	na	na	760732	2843629	Acinetobacter phage Acj61	na	na	latest	Complete Genome	Major	Full	2010/11/12	ViralProj60117	NCBI	GCA_000887755.1	identical	https://ftp.ncbi.nlm.nih.gov/genomes/all/GCF/000/887/755/GCF_000887755.1_ViralProj60117	na	ICTV species exemplar	na	haploid	viral	164093	164093	39.0	1	1	1	na	NCBI RefSeq	10/12/21	254	241	12	21029436
GCF_000888055.1	PRJNA485481	na	na	na	665032	2560406	Delftia phage PhiW-14	na	na	latest	Complete Genome	Major	Full	2009/12/30	ViralProj42945	NCBI	GCA_000888055.1	identical	https://ftp.ncbi.nlm.nih.gov/genomes/all/GCF/000/888/055/GCF_000888055.1_ViralProj42945	na	ICTV species exemplar	na	haploid	viral	157486	157486	56.0	1	1	1	na	NCBI RefSeq	06/04/19	238	236	0	29695085
GCF_000888655.1	PRJNA485481	na	na	na	645664	1913995	Shigella phage SP18	na	na	latest	Complete Genome	Major	Full	2010/10/15	ViralProj56019	NCBI	GCA_000888655.1	identical	https://ftp.ncbi.nlm.nih.gov/genomes/all/GCF/000/888/655/GCF_000888655.1_ViralProj56019	na	ICTV species exemplar	na	haploid	viral	170605	170605	40.0	1	1	1	na	NCBI RefSeq	10/12/21	289	284	3	20437154
GCF_000887375.1	PRJNA485481	na	na	na	213633	213633	Providence virus	na	vFLM1	latest	Complete Genome	Major	Full	2010/05/12	ViralProj48417	NCBI	GCA_000887375.1	identical	https://ftp.ncbi.nlm.nih.gov/genomes/all/GCF/000/887/375/GCF_000887375.1_ViralProj48417	na	ICTV species exemplar	na	haploid	viral	6155	6155	51.5	1	1	1	na	NCBI RefSeq	08/13/18	5	4	0	12642108;20702652
GCF_000887455.1	PRJNA485481	na	na	na	859650	859650	Turnip curly top virus	na	IR:Zaf:B11:06	latest	Complete Genome	Major	Full	2010/09/08	ViralProj50429	NCBI	GCA_000887455.1	identical	https://ftp.ncbi.nlm.nih.gov/genomes/all/GCF/000/887/455/GCF_000887455.1_ViralProj50429	na	ICTV species exemplar	na	haploid	viral	2981	2981	41.5	1	1	1	na	NCBI RefSeq	08/13/18	6	6	0	20566344
GCF_000887475.1	PRJNA485481	na	na	na	797418	3052240	Fenneropenaeus chinensis hepandensovirus	strain=HB	na	latest	Complete Genome	Major	Full	2010/08/05	ViralProj51177	NCBI	GCA_000887475.1	identical	https://ftp.ncbi.nlm.nih.gov/genomes/all/GCF/000/887/475/GCF_000887475.1_ViralProj51177	na	ICTV species exemplar	na	haploid	viral	6085	6085	39.0	1	1	1	na	NCBI RefSeq	08/05/10	3	3	0	na
GCF_000887555.1	PRJNA485481	na	na	na	2902837	861044	Mycobacterium phage Angelica	na	na	latest	Complete Genome	Major	Full	2010/08/20	ViralProj51667	NCBI	GCA_000887555.1	identical	https://ftp.ncbi.nlm.nih.gov/genomes/all/GCF/000/887/555/GCF_000887555.1_ViralProj51667	na	ICTV species exemplar	na	haploid	viral	59598	59598	66.0	1	1	1	na	NCBI RefSeq	02/07/21	95	94	1	21298013
GCF_000887995.1	PRJNA485481	na	na	na	942037	3047744	Cyclovirus NGchicken15/NGA/2009	na	NGchicken15	latest	Complete Genome	Major	Full	2011/01/14	ViralProj61953	NCBI	GCA_000887995.1	identical	https://ftp.ncbi.nlm.nih.gov/genomes/all/GCF/000/887/995/GCF_000887995.1_ViralProj61953	na	na	na	haploid	viral	1760	1760	44.5	1	1	1	na	NCBI RefSeq	08/13/18	2	2	0	21177928
GCF_000888195.1	PRJNA485481	na	na	na	687386	3048408	Torque teno sus virus 1a	na	Sd-TTV31	latest	Complete Genome	Major	Full	2010/04/29	ViralProj48139	NCBI	GCA_000888195.1	identical	https://ftp.ncbi.nlm.nih.gov/genomes/all/GCF/000/888/195/GCF_000888195.1_ViralProj48139	na	ICTV species exemplar	na	haploid	viral	2878	2878	51.5	1	1	1	na	NCBI RefSeq	08/13/18	3	3	0	12029143
GCF_000888495.1	PRJNA485481	na	na	na	746830	2955746	Human polyomavirus 6	na	607a	latest	Complete Genome	Major	Full	2010/08/16	ViralProj51559	NCBI	GCA_000888495.1	identical	https://ftp.ncbi.nlm.nih.gov/genomes/all/GCF/000/888/495/GCF_000888495.1_ViralProj51559	na	ICTV species exemplar	na	haploid	viral	4926	4926	42.5	1	1	1	na	NCBI RefSeq	08/16/10	5	5	0	20542254
GCF_000883755.1	PRJNA485481	na	na	na	634168	2747319	Halorubrum pleomorphic virus 1	na	na	latest	Complete Genome	Major	Full	2009/04/13	ViralProj36677	NCBI	GCA_000883755.1	identical	https://ftp.ncbi.nlm.nih.gov/genomes/all/GCF/000/883/755/GCF_000883755.1_ViralProj36677	na	ICTV species exemplar	na	haploid	viral	7048	7048	54.0	1	1	1	na	NCBI RefSeq	01/08/23	9	9	0	19298373
GCF_000884255.1	PRJNA485481	na	na	na	485362	1177765	Francolinus leucoscepus papillomavirus 1	na	na	latest	Complete Genome	Major	Full	2009/08/20	ViralProj39987	NCBI	GCA_000884255.1	identical	https://ftp.ncbi.nlm.nih.gov/genomes/all/GCF/000/884/255/GCF_000884255.1_ViralProj39987	na	ICTV species exemplar	na	haploid	viral	7498	7498	52.5	1	1	1	na	NCBI RefSeq	08/13/18	8	8	0	19553340
GCF_000889395.1	PRJNA485481	na	na	na	693272	3047716	Cafeteria roenbergensis virus BV-PW1	strain=BV-PW1	na	latest	Complete Genome	Major	Full	2010/11/01	ViralProj59783	NCBI	GCA_000889395.1	identical	https://ftp.ncbi.nlm.nih.gov/genomes/all/GCF/000/889/395/GCF_000889395.1_ViralProj59783	na	ICTV species exemplar	na	haploid	viral	617453	617453	23.0	1	1	1	na	NCBI RefSeq	01/08/23	544	544	0	20974979
GCF_000888755.1	PRJNA485481	na	na	na	760939	2843630	Acinetobacter phage Acj9	na	na	latest	Complete Genome	Major	Full	2010/11/12	ViralProj60121	NCBI	GCA_000888755.1	identical	https://ftp.ncbi.nlm.nih.gov/genomes/all/GCF/000/888/755/GCF_000888755.1_ViralProj60121	na	ICTV species exemplar	na	haploid	viral	169947	169947	40.0	1	1	1	na	NCBI RefSeq	12/19/20	272	253	19	21029436
GCF_000888955.1	PRJNA485481	na	na	na	687382	3048411	Torque teno tamarin virus	na	So-TTV2	latest	Complete Genome	Major	Full	2010/04/29	ViralProj48169	NCBI	GCA_000888955.1	identical	https://ftp.ncbi.nlm.nih.gov/genomes/all/GCF/000/888/955/GCF_000888955.1_ViralProj48169	na	ICTV species exemplar	na	haploid	viral	3371	3371	52.5	1	1	1	na	NCBI RefSeq	08/13/18	4	4	0	11080484
GCF_000890095.1	PRJNA485481	na	na	na	2919553	861047	Mycobacterium phage LeBron	na	na	latest	Complete Genome	Major	Full	2010/08/20	ViralProj51673	NCBI	GCA_000890095.1	identical	https://ftp.ncbi.nlm.nih.gov/genomes/all/GCF/000/890/095/GCF_000890095.1_ViralProj51673	na	ICTV species exemplar	na	haploid	viral	73453	73453	58.5	1	1	1	na	NCBI RefSeq	01/04/22	132	123	9	21298013
GCF_000889435.1	PRJNA485481	na	na	na	709484	1913656	Enterobacter phage CC31	na	na	latest	Complete Genome	Major	Full	2010/11/12	ViralProj60119	NCBI	GCA_000889435.1	identical	https://ftp.ncbi.nlm.nih.gov/genomes/all/GCF/000/889/435/GCF_000889435.1_ViralProj60119	na	ICTV species exemplar	na	haploid	viral	165540	165540	39.5	1	1	1	na	NCBI RefSeq	10/12/21	287	279	8	21029436
GCF_000889835.1	PRJNA485481	na	na	na	687383	3048379	Torque teno douroucouli virus	na	At-TTV3	latest	Complete Genome	Major	Full	2010/04/29	ViralProj48173	NCBI	GCA_000889835.1	identical	https://ftp.ncbi.nlm.nih.gov/genomes/all/GCF/000/889/835/GCF_000889835.1_ViralProj48173	na	ICTV species exemplar	na	haploid	viral	3718	3718	60.0	1	1	1	na	NCBI RefSeq	08/13/18	3	3	0	11080484
GCF_000898775.1	PRJNA485481	na	na	na	1225800	1921130	Listeria phage P70	na	na	latest	Complete Genome	Major	Full	2012/10/15	ViralProj177526	NCBI	GCA_000898775.1	identical	https://ftp.ncbi.nlm.nih.gov/genomes/all/GCF/000/898/775/GCF_000898775.1_ViralProj177526	na	ICTV species exemplar	na	haploid	viral	67170	67170	36.0	1	1	1	na	NCBI RefSeq	11/01/12	119	119	0	22993158
GCF_000898975.1	na	na	na	na	1511784	1511783	Pasivirus A1	na	na	latest	Complete Genome	Major	Full	2012/07/26	ViralProj171374	na	GCA_000898975.1	identical	https://ftp.ncbi.nlm.nih.gov/genomes/all/GCF/000/898/975/GCF_000898975.1_ViralProj171374	na	ICTV species exemplar	na	haploid	viral	6916	6916	43.0	1	1	1	na	NCBI RefSeq	07/26/12	1	1	0	22787214
GCF_000899635.1	PRJNA485481	na	na	na	1211640	2734194	Caulobacter phage CcrColossus	na	na	latest	Complete Genome	Major	Full	2012/11/13	ViralProj179419	NCBI	GCA_000899635.1	identical	https://ftp.ncbi.nlm.nih.gov/genomes/all/GCF/000/899/635/GCF_000899635.1_ViralProj179419	na	ICTV species exemplar	na	haploid	viral	279967	279967	62.0	1	1	1	na	NCBI RefSeq	12/19/20	476	448	25	23050599
GCF_000899735.1	PRJNA485481	na	na	na	706527	1513252	Phocoena phocoena papillomavirus 4	na	na	latest	Complete Genome	Major	Full	2012/06/19	ViralProj168668	NCBI	GCA_000899735.1	identical	https://ftp.ncbi.nlm.nih.gov/genomes/all/GCF/000/899/735/GCF_000899735.1_ViralProj168668	na	ICTV species exemplar	na	haploid	viral	7348	7348	43.5	1	1	1	na	NCBI RefSeq	08/13/18	6	6	0	21195783
GCF_000900555.1	PRJNA485481	na	na	na	2927986	2748760	Caulobacter phage CcrRogue	na	na	latest	Complete Genome	Major	Full	2012/11/13	ViralProj179422	NCBI	GCA_000900555.1	identical	https://ftp.ncbi.nlm.nih.gov/genomes/all/GCF/000/900/555/GCF_000900555.1_ViralProj179422	na	ICTV species exemplar	na	haploid	viral	223720	223720	66.0	1	1	1	na	NCBI RefSeq	03/25/22	373	350	22	23050599
GCF_000900655.1	PRJNA485481	na	na	na	942016	2844120	Enterobacter phage EcP1	na	na	latest	Complete Genome	Major	Full	2012/11/16	ViralProj181071	NCBI	GCA_000900655.1	identical	https://ftp.ncbi.nlm.nih.gov/genomes/all/GCF/000/900/655/GCF_000900655.1_ViralProj181071	na	ICTV species exemplar	na	haploid	viral	59080	59080	36.5	1	1	1	na	NCBI RefSeq	08/13/18	80	77	3	na
GCF_000894935.1	PRJNA485481	na	na	na	1513278	3047949	Hibiscus green spot virus 2	na	WAI 1-1	latest	Complete Genome	Major	Full	2011/11/02	ViralMultiSegProj76343	NCBI	GCA_000894935.1	identical	https://ftp.ncbi.nlm.nih.gov/genomes/all/GCF/000/894/935/GCF_000894935.1_ViralMultiSegProj76343	na	ICTV species exemplar	na	haploid	viral	14702	14702	44.0	3	3	3	na	NCBI RefSeq	11/11/17	8	8	0	21916557
GCF_000895235.1	PRJNA485481	na	na	na	444876	2733967	Cyanophage P-SSP2	strain=Syn26	na	latest	Complete Genome	Major	Full	2012/01/13	ViralProj81179	NCBI	GCA_000895235.1	identical	https://ftp.ncbi.nlm.nih.gov/genomes/all/GCF/000/895/235/GCF_000895235.1_ViralProj81179	na	ICTV species exemplar	na	haploid	viral	45890	45890	37.5	1	1	1	na	NCBI RefSeq	10/12/21	59	56	0	na
GCF_000900415.1	PRJNA485481	na	na	na	1048434	1048434	Rose yellow mosaic virus	na	Minnesota	latest	Complete Genome	Major	Full	2012/10/31	ViralProj178589	NCBI	GCA_000900415.1	identical	https://ftp.ncbi.nlm.nih.gov/genomes/all/GCF/000/900/415/GCF_000900415.1_ViralProj178589	na	ICTV species exemplar	na	haploid	viral	9508	9508	43.0	1	1	1	na	NCBI RefSeq	08/13/18	1	1	0	na
GCF_000900495.1	PRJNA485481	na	na	na	1204535	2843984	Clostridium phage phiMMP04	na	na	latest	Complete Genome	Major	Full	2012/11/13	ViralProj179417	NCBI	GCA_000900495.1	identical	https://ftp.ncbi.nlm.nih.gov/genomes/all/GCF/000/900/495/GCF_000900495.1_ViralProj179417	na	ICTV species exemplar	na	haploid	viral	31674	31674	29.5	1	1	1	na	NCBI RefSeq	10/12/21	51	51	0	22923402
GCF_000900515.1	PRJNA485481	na	na	na	1141140	1945565	Escherichia phage vB_EcoS_ACG-M12	strain=vB_EcoS_MSHS1210	na	latest	Complete Genome	Major	Full	2012/11/13	ViralProj179414	NCBI	GCA_000900515.1	identical	https://ftp.ncbi.nlm.nih.gov/genomes/all/GCF/000/900/515/GCF_000900515.1_ViralProj179414	na	ICTV species exemplar	na	haploid	viral	46054	46054	43.5	1	1	1	na	NCBI RefSeq	10/12/21	79	78	1	na
GCF_000900595.1	PRJNA485481	na	na	na	1244856	1982588	Edwardsiella phage KF-1	na	na	latest	Complete Genome	Major	Full	2012/11/13	ViralProj179430	NCBI	GCA_000900595.1	identical	https://ftp.ncbi.nlm.nih.gov/genomes/all/GCF/000/900/595/GCF_000900595.1_ViralProj179430	na	ICTV species exemplar	na	haploid	viral	41549	41549	48.0	1	1	1	na	NCBI RefSeq	11/13/12	48	48	0	23405297
GCF_000900615.1	PRJNA485481	na	na	na	1133292	1984800	Brucella phage Tb	na	na	latest	Complete Genome	Major	Full	2012/11/16	ViralProj181063	NCBI	GCA_000900615.1	identical	https://ftp.ncbi.nlm.nih.gov/genomes/all/GCF/000/900/615/GCF_000900615.1_ViralProj181063	na	ICTV species exemplar	na	haploid	viral	41148	41148	48.0	1	1	1	na	NCBI RefSeq	10/12/21	58	58	0	22300630
GCF_000900715.1	PRJNA485481	na	na	na	947980	2845133	Lactobacillus phage LF1	na	na	latest	Complete Genome	Major	Full	2012/11/16	ViralProj181083	NCBI	GCA_000900715.1	identical	https://ftp.ncbi.nlm.nih.gov/genomes/all/GCF/000/900/715/GCF_000900715.1_ViralProj181083	na	ICTV species exemplar	na	haploid	viral	42606	42606	45.0	1	1	1	na	NCBI RefSeq	10/12/21	57	57	0	21811858
GCF_000901015.1	PRJNA485481	na	na	na	1147143	2844127	Enterobacteria phage HK140	na	na	latest	Complete Genome	Major	Full	2012/12/07	ViralProj183139	NCBI	GCA_000901015.1	identical	https://ftp.ncbi.nlm.nih.gov/genomes/all/GCF/000/901/015/GCF_000901015.1_ViralProj183139	na	ICTV species exemplar	na	haploid	viral	40710	40710	49.5	1	1	1	na	NCBI RefSeq	10/12/21	71	71	0	na
GCF_000901115.1	PRJNA485481	na	na	na	432200	2169922	Escherichia phage HK542	na	na	latest	Complete Genome	Major	Full	2012/12/07	ViralProj183159	NCBI	GCA_000901115.1	identical	https://ftp.ncbi.nlm.nih.gov/genomes/all/GCF/000/901/115/GCF_000901115.1_ViralProj183159	na	ICTV species exemplar	na	haploid	viral	38964	38964	50.5	1	1	1	na	NCBI RefSeq	10/12/21	56	56	0	na
GCF_000901315.1	PRJNA485481	na	na	na	947843	2734061	Erwinia phage ENT90	na	na	latest	Complete Genome	Major	Full	2012/12/19	ViralProj184166	NCBI	GCA_000901315.1	identical	https://ftp.ncbi.nlm.nih.gov/genomes/all/GCF/000/901/315/GCF_000901315.1_ViralProj184166	na	ICTV species exemplar	na	haploid	viral	29564	29564	55.5	1	1	1	na	NCBI RefSeq	10/12/21	60	60	0	na
GCF_000901515.1	PRJNA485481	na	na	na	2923009	1141134	Salmonella phage SPN19	na	na	latest	Complete Genome	Major	Full	2012/11/13	ViralProj179408	NCBI	GCA_000901515.1	identical	https://ftp.ncbi.nlm.nih.gov/genomes/all/GCF/000/901/515/GCF_000901515.1_ViralProj179408	na	ICTV species exemplar	na	haploid	viral	59203	59203	56.5	1	1	1	na	NCBI RefSeq	10/12/21	72	72	0	na
GCF_000901715.1	PRJNA485481	na	na	na	2892341	508419	Lactobacillus phage c5	na	na	latest	Complete Genome	Major	Full	2012/11/16	ViralProj181077	NCBI	GCA_000901715.1	identical	https://ftp.ncbi.nlm.nih.gov/genomes/all/GCF/000/901/715/GCF_000901715.1_ViralProj181077	na	ICTV species exemplar	na	haploid	viral	31841	31841	42.0	1	1	1	na	NCBI RefSeq	11/06/21	50	50	0	21465086
GCF_000900955.1	PRJNA485481	na	na	na	1217810	2733578	Pectobacterium phage PP1	na	na	latest	Complete Genome	Major	Full	2012/11/21	ViralProj181988	NCBI	GCA_000900955.1	identical	https://ftp.ncbi.nlm.nih.gov/genomes/all/GCF/000/900/955/GCF_000900955.1_ViralProj181988	na	ICTV species exemplar	na	haploid	viral	44400	44400	49.5	1	1	1	na	NCBI RefSeq	11/21/12	48	48	0	22843859
GCF_000901275.1	PRJNA485481	na	na	na	2994055	1188794	Xanthomonas phage CP1	na	na	latest	Complete Genome	Major	Full	2013/04/26	ViralProj184158	NCBI	GCA_000901275.1	identical	https://ftp.ncbi.nlm.nih.gov/genomes/all/GCF/000/901/275/GCF_000901275.1_ViralProj184158	na	ICTV species exemplar	na	haploid	viral	43870	43870	53.0	1	1	1	na	NCBI RefSeq	04/26/13	47	47	0	24123743
GCF_000901775.1	PRJNA485481	na	na	na	1127514	2560283	Aeromonas phage vB_AsaM-56	na	HER109	latest	Complete Genome	Major	Full	2012/11/21	ViralProj181214	NCBI	GCA_000901775.1	identical	https://ftp.ncbi.nlm.nih.gov/genomes/all/GCF/000/901/775/GCF_000901775.1_ViralProj181214	na	ICTV species exemplar	na	haploid	viral	43551	43551	55.0	1	1	1	na	NCBI RefSeq	10/12/21	83	83	0	22792219
GCF_000901875.1	PRJNA485481	na	na	na	2920894	1073767	Cronobacter phage ESP2949-1	na	na	latest	Complete Genome	Major	Full	2012/11/21	ViralProj181234	NCBI	GCA_000901875.1	identical	https://ftp.ncbi.nlm.nih.gov/genomes/all/GCF/000/901/875/GCF_000901875.1_ViralProj181234	na	ICTV species exemplar	na	haploid	viral	49116	49116	50.0	1	1	1	na	NCBI RefSeq	03/23/22	45	45	0	22042210
GCF_000902075.1	PRJNA485481	na	na	na	1147149	2844136	Enterobacteria phage mEp043 c-1	na	na	latest	Complete Genome	Major	Full	2012/12/07	ViralProj183145	NCBI	GCA_000902075.1	identical	https://ftp.ncbi.nlm.nih.gov/genomes/all/GCF/000/902/075/GCF_000902075.1_ViralProj183145	na	ICTV species exemplar	na	haploid	viral	42780	42780	50.5	1	1	1	na	NCBI RefSeq	10/12/21	72	69	0	na
GCF_000897475.1	PRJNA485481	na	na	na	2764087	1511776	gallivirus A1	strain=turkey/M176/2011/HUN	na	latest	Complete Genome	Major	Full	2012/08/13	ViralProj172458	NCBI	GCA_000897475.1	identical	https://ftp.ncbi.nlm.nih.gov/genomes/all/GCF/000/897/475/GCF_000897475.1_ViralProj172458	na	ICTV species exemplar	na	haploid	viral	8496	8496	48.0	1	1	1	na	NCBI RefSeq	10/02/20	1	1	0	22875254
GCF_000897695.1	PRJNA485481	na	na	na	1233320	1431460	hunnivirus A1	strain=BHUV1/2008/HUN	na	latest	Complete Genome	Major	Full	2012/10/02	ViralProj176432	NCBI	GCA_000897695.1	identical	https://ftp.ncbi.nlm.nih.gov/genomes/all/GCF/000/897/695/GCF_000897695.1_ViralProj176432	na	ICTV species exemplar	na	haploid	viral	7583	7583	45.5	1	1	1	na	NCBI RefSeq	10/02/12	1	1	0	23015712
GCF_000897775.1	PRJNA485481	na	na	na	2927987	374422	Streptomyces phage TG1	na	na	latest	Complete Genome	Major	Full	2012/10/15	ViralProj177524	NCBI	GCA_000897775.1	identical	https://ftp.ncbi.nlm.nih.gov/genomes/all/GCF/000/897/775/GCF_000897775.1_ViralProj177524	na	ICTV species exemplar	na	haploid	viral	40474	40474	64.5	1	1	1	na	NCBI RefSeq	03/25/22	55	54	1	na
GCF_000897795.1	PRJNA485481	na	na	na	1604355	3052757	Escherichia phage ECBP2	na	na	latest	Complete Genome	Major	Full	2012/10/15	ViralProj177528	NCBI	GCA_000897795.1	identical	https://ftp.ncbi.nlm.nih.gov/genomes/all/GCF/000/897/795/GCF_000897795.1_ViralProj177528	na	ICTV species exemplar	na	haploid	viral	77315	77315	42.0	1	1	1	na	NCBI RefSeq	11/01/12	121	120	1	23087106
GCF_000898195.1	PRJNA485481	na	na	na	1161901	2843777	Bacillus phage PBC1	na	na	latest	Complete Genome	Major	Full	2012/05/31	ViralProj167662	NCBI	GCA_000898195.1	identical	https://ftp.ncbi.nlm.nih.gov/genomes/all/GCF/000/898/195/GCF_000898195.1_ViralProj167662	na	ICTV species exemplar	na	haploid	viral	41164	41164	41.5	1	1	1	na	NCBI RefSeq	05/31/12	50	50	0	22570248
GCF_000898895.1	PRJNA485481	na	na	na	1173135	1982377	Enterococcus phage BC611	na	na	latest	Complete Genome	Major	Full	2012/06/27	ViralProj169229	NCBI	GCA_000898895.1	identical	https://ftp.ncbi.nlm.nih.gov/genomes/all/GCF/000/898/895/GCF_000898895.1_ViralProj169229	na	ICTV species exemplar	na	haploid	viral	53996	53996	40.0	1	1	1	na	NCBI RefSeq	12/19/20	88	87	1	22879611
GCF_000898915.1	PRJNA485481	na	na	na	1194641	2843759	Bacillus phage BtCS33	na	na	latest	Complete Genome	Major	Full	2012/06/27	ViralProj169233	NCBI	GCA_000898915.1	identical	https://ftp.ncbi.nlm.nih.gov/genomes/all/GCF/000/898/915/GCF_000898915.1_ViralProj169233	na	ICTV species exemplar	na	haploid	viral	41992	41992	35.0	1	1	1	na	NCBI RefSeq	10/12/21	57	57	0	22649540
GCF_000898995.1	na	na	na	na	1133022	2560359	Burkholderia phage vB_BceS_AH2	na	na	latest	Complete Genome	Major	Full	2012/08/06	ViralProj171971	na	GCA_000898995.1	identical	https://ftp.ncbi.nlm.nih.gov/genomes/all/GCF/000/898/995/GCF_000898995.1_ViralProj171971	na	ICTV species exemplar	na	haploid	viral	58065	58065	61.0	1	1	1	na	NCBI RefSeq	08/06/12	78	78	0	22676492
GCF_000899715.1	PRJNA485481	na	na	na	1918014	1918014	Botrytis porri botybirnavirus 1	strain=GarlicBc-72	na	latest	Complete Genome	Major	Full	2012/06/04	ViralMultiSegProj167870	NCBI	GCA_000899715.1	identical	https://ftp.ncbi.nlm.nih.gov/genomes/all/GCF/000/899/715/GCF_000899715.1_ViralMultiSegProj167870	na	ICTV species exemplar	na	haploid	viral	12094	12094	50.0	2	2	2	na	NCBI RefSeq	06/04/12	2	2	0	22496220
GCF_000900215.1	PRJNA485481	na	na	na	1204525	1204525	Streptomyces phage SV1	na	na	latest	Complete Genome	Major	Full	2012/10/15	ViralProj177523	NCBI	GCA_000900215.1	identical	https://ftp.ncbi.nlm.nih.gov/genomes/all/GCF/000/900/215/GCF_000900215.1_ViralProj177523	na	na	na	haploid	viral	37612	37612	72.5	1	1	1	na	NCBI RefSeq	10/12/21	55	55	0	na
GCF_000900315.1	PRJNA485481	na	na	na	1150869	1981167	Escherichia phage P13374	na	na	latest	Complete Genome	Major	Full	2012/10/15	ViralProj177543	NCBI	GCA_000900315.1	identical	https://ftp.ncbi.nlm.nih.gov/genomes/all/GCF/000/900/315/GCF_000900315.1_ViralProj177543	na	na	na	haploid	viral	60894	60894	50.0	1	1	1	na	NCBI RefSeq	10/12/21	79	79	0	22811533
GCF_000900335.1	PRJNA485481	na	na	na	1235661	2560684	Pseudomonas phage UFV-P2	na	na	latest	Complete Genome	Major	Full	2013/05/10	ViralProj177548	NCBI	GCA_000900335.1	identical	https://ftp.ncbi.nlm.nih.gov/genomes/all/GCF/000/900/335/GCF_000900335.1_ViralProj177548	na	ICTV species exemplar	na	haploid	viral	45517	45517	51.0	1	1	1	na	NCBI RefSeq	10/12/21	75	75	0	23405322
GCF_000909615.1	PRJNA485481	na	na	na	1327990	2955235	Cellulophaga phage phi14:2	strain=phi14:2	na	latest	Complete Genome	Major	Full	2013/07/23	ViralProj212954	NCBI	GCA_000909615.1	identical	https://ftp.ncbi.nlm.nih.gov/genomes/all/GCF/000/909/615/GCF_000909615.1_ViralProj212954	na	ICTV species exemplar	na	haploid	viral	100418	100418	29.5	1	1	1	na	NCBI RefSeq	06/15/20	111	111	0	23858439
GCF_000909695.1	PRJNA485481	na	na	na	1325731	2560472	Flavobacterium phage 6H	na	na	latest	Complete Genome	Major	Full	2013/07/23	ViralProj213018	NCBI	GCA_000909695.1	identical	https://ftp.ncbi.nlm.nih.gov/genomes/all/GCF/000/909/695/GCF_000909695.1_ViralProj213018	na	ICTV species exemplar	na	haploid	viral	46978	46978	31.5	1	1	1	na	NCBI RefSeq	10/12/21	63	63	0	24267868
GCF_000910115.1	PRJNA485481	na	na	na	1273752	2956387	Halorubrum tailed virus 4	na	na	latest	Complete Genome	Major	Full	2013/06/03	ViralProj206493	NCBI	GCA_000910115.1	identical	https://ftp.ncbi.nlm.nih.gov/genomes/all/GCF/000/910/115/GCF_000910115.1_ViralProj206493	na	ICTV species exemplar	na	haploid	viral	35722	35722	59.0	1	1	1	na	NCBI RefSeq	07/15/13	73	73	0	na
GCF_000910415.1	PRJNA485481	na	na	na	1173749	1911006	Salmonella phage FSL SP-031	na	na	latest	Complete Genome	Major	Full	2013/07/22	ViralProj212717	NCBI	GCA_000910415.1	identical	https://ftp.ncbi.nlm.nih.gov/genomes/all/GCF/000/910/415/GCF_000910415.1_ViralProj212717	na	ICTV species exemplar	na	haploid	viral	42215	42215	51.0	1	1	1	na	NCBI RefSeq	10/12/21	59	59	0	23865498
GCF_000910615.1	PRJNA485481	na	na	na	1229751	2845386	Lactococcus phage BM13	na	na	latest	Complete Genome	Major	Full	2013/07/23	ViralProj213076	NCBI	GCA_000910615.1	identical	https://ftp.ncbi.nlm.nih.gov/genomes/all/GCF/000/910/615/GCF_000910615.1_ViralProj213076	na	ICTV species exemplar	na	haploid	viral	30910	30910	35.5	1	1	1	na	NCBI RefSeq	10/12/21	55	55	0	23666331
GCF_000910815.1	PRJNA485481	na	na	na	1340826	2956138	Mycobacterium phage Whirlwind	na	na	latest	Complete Genome	Major	Full	2013/08/14	ViralProj215117	NCBI	GCA_000910815.1	identical	https://ftp.ncbi.nlm.nih.gov/genomes/all/GCF/000/910/815/GCF_000910815.1_ViralProj215117	na	ICTV species exemplar	na	haploid	viral	76050	76050	59.0	1	1	1	na	NCBI RefSeq	05/27/22	139	128	11	na
GCF_000909655.1	PRJNA485481	na	na	na	1327980	1918194	Cellulophaga phage phi17:1	strain=phi17:1	na	latest	Complete Genome	Major	Full	2013/07/23	ViralProj212962	NCBI	GCA_000909655.1	identical	https://ftp.ncbi.nlm.nih.gov/genomes/all/GCF/000/909/655/GCF_000909655.1_ViralProj212962	na	ICTV species exemplar	na	haploid	viral	38776	38776	36.0	1	1	1	na	NCBI RefSeq	01/05/16	65	65	0	23858439
GCF_000910075.1	PRJNA485481	na	na	na	1309583	2843775	Bacillus phage MG-B1	na	na	latest	Complete Genome	Major	Full	2013/06/03	ViralProj206485	NCBI	GCA_000910075.1	identical	https://ftp.ncbi.nlm.nih.gov/genomes/all/GCF/000/910/075/GCF_000910075.1_ViralProj206485	na	ICTV species exemplar	na	haploid	viral	27190	27190	30.5	1	1	1	na	NCBI RefSeq	10/12/21	42	42	0	23766400
GCF_000910595.1	PRJNA485481	na	na	na	1337877	2845743	Paenibacillus phage phiIBB_P123	na	na	latest	Complete Genome	Major	Full	2013/07/23	ViralProj213072	NCBI	GCA_000910595.1	identical	https://ftp.ncbi.nlm.nih.gov/genomes/all/GCF/000/910/595/GCF_000910595.1_ViralProj213072	na	ICTV species exemplar	na	haploid	viral	41294	41294	40.5	1	1	1	na	NCBI RefSeq	10/12/21	68	68	0	24009112
GCF_000910995.1	PRJNA485481	na	na	na	1398149	1914568	Eel picornavirus 1	strain=F15/05	na	latest	Complete Genome	Major	Full	2013/09/12	ViralProj219023	NCBI	GCA_000910995.1	identical	https://ftp.ncbi.nlm.nih.gov/genomes/all/GCF/000/910/995/GCF_000910995.1_ViralProj219023	na	ICTV species exemplar	na	haploid	viral	7539	7539	43.5	1	1	1	na	NCBI RefSeq	09/12/13	1	1	0	23885066
GCF_000911435.1	PRJNA485481	na	na	na	1423347	2956521	Sclerotinia sclerotiorum hypovirus 2	na	5472	latest	Complete Genome	Major	Full	2013/11/26	ViralProj229826	NCBI	GCA_000911435.1	identical	https://ftp.ncbi.nlm.nih.gov/genomes/all/GCF/000/911/435/GCF_000911435.1_ViralProj229826	na	na	na	haploid	viral	14581	14581	48.0	1	1	1	na	NCBI RefSeq	11/26/13	1	1	0	na
GCF_000912155.1	PRJNA485481	na	na	na	1404345	2745133	Acheta domestica mini ambidensovirus	na	Kalamazoo	latest	Complete Genome	Major	Full	2013/10/18	ViralProj223005	NCBI	GCA_000912155.1	identical	https://ftp.ncbi.nlm.nih.gov/genomes/all/GCF/000/912/155/GCF_000912155.1_ViralProj223005	na	ICTV species exemplar	na	haploid	viral	4945	4945	37.5	1	1	1	na	NCBI RefSeq	10/18/13	4	4	0	24201197
GCF_000912555.1	PRJNA485481	na	na	na	1335230	2734089	Pseudomonas phage PaBG	na	na	latest	Complete Genome	Major	Full	2013/08/17	ViralProj215670	NCBI	GCA_000912555.1	identical	https://ftp.ncbi.nlm.nih.gov/genomes/all/GCF/000/912/555/GCF_000912555.1_ViralProj215670	na	ICTV species exemplar	na	haploid	viral	258139	258139	55.5	1	1	1	na	NCBI RefSeq	10/11/21	322	317	5	24407628
GCF_000912655.1	PRJNA485481	na	na	na	2991282	2169687	Klebsiella phage 0507-KN2-1	strain=0507-KN2-1	na	latest	Complete Genome	Major	Full	2013/09/12	ViralProj219106	NCBI	GCA_000912655.1	identical	https://ftp.ncbi.nlm.nih.gov/genomes/all/GCF/000/912/655/GCF_000912655.1_ViralProj219106	na	ICTV species exemplar	na	haploid	viral	159991	159991	46.5	1	1	1	na	NCBI RefSeq	06/29/20	154	154	0	23936379
GCF_000912575.1	PRJNA485481	na	na	na	1340818	2955419	Mycobacterium phage LittleCherry	na	na	latest	Complete Genome	Major	Full	2013/08/17	ViralProj215674	NCBI	GCA_000912575.1	identical	https://ftp.ncbi.nlm.nih.gov/genomes/all/GCF/000/912/575/GCF_000912575.1_ViralProj215674	na	ICTV species exemplar	na	haploid	viral	50690	50690	60.5	1	1	1	na	NCBI RefSeq	10/12/21	88	87	1	na
GCF_000913195.1	PRJNA485481	na	na	na	1415146	1985736	Xylella phage Prado	na	na	latest	Complete Genome	Major	Full	2013/12/04	ViralProj230587	NCBI	GCA_000913195.1	identical	https://ftp.ncbi.nlm.nih.gov/genomes/all/GCF/000/913/195/GCF_000913195.1_ViralProj230587	na	ICTV species exemplar	na	haploid	viral	43940	43940	63.0	1	1	1	na	NCBI RefSeq	06/06/16	52	52	0	24214944
GCF_000911275.1	PRJNA485481	na	na	na	1414736	2845132	Lactobacillus phage J-1	na	na	latest	Complete Genome	Major	Full	2013/11/06	ViralProj227005	NCBI	GCA_000911275.1	identical	https://ftp.ncbi.nlm.nih.gov/genomes/all/GCF/000/911/275/GCF_000911275.1_ViralProj227005	na	ICTV species exemplar	na	haploid	viral	40931	40931	44.5	1	1	1	na	NCBI RefSeq	10/12/21	63	63	0	24385573
GCF_000911795.1	PRJNA485481	na	na	na	1383056	1982555	Mycobacterium phage Papyrus	na	na	latest	Complete Genome	Major	Full	2013/08/14	ViralProj215107	NCBI	GCA_000911795.1	identical	https://ftp.ncbi.nlm.nih.gov/genomes/all/GCF/000/911/795/GCF_000911795.1_ViralProj215107	na	ICTV species exemplar	na	haploid	viral	70657	70657	55.5	1	1	1	na	NCBI RefSeq	09/26/20	100	100	0	na
GCF_000911615.1	PRJNA485481	na	na	na	1327985	2955393	Cellulophaga phage phi46:3	strain=phi46:3	na	latest	Complete Genome	Major	Full	2013/07/23	ViralProj212963	NCBI	GCA_000911615.1	identical	https://ftp.ncbi.nlm.nih.gov/genomes/all/GCF/000/911/615/GCF_000911615.1_ViralProj212963	na	ICTV species exemplar	na	haploid	viral	72961	72961	32.5	1	1	1	na	NCBI RefSeq	01/05/16	121	121	0	23858439
GCF_000911815.1	PRJNA485481	na	na	na	1340830	1340830	Mycobacterium phage KayaCho	na	na	latest	Complete Genome	Major	Full	2013/08/14	ViralProj215111	NCBI	GCA_000911815.1	identical	https://ftp.ncbi.nlm.nih.gov/genomes/all/GCF/000/911/815/GCF_000911815.1_ViralProj215111	na	na	na	haploid	viral	70838	70838	70.0	1	1	1	na	NCBI RefSeq	09/26/20	95	95	0	na
GCF_000913275.1	PRJNA485481	na	na	na	1383055	1982903	Mycobacterium phage Phelemich	na	na	latest	Complete Genome	Major	Full	2013/08/14	ViralProj215112	NCBI	GCA_000913275.1	identical	https://ftp.ncbi.nlm.nih.gov/genomes/all/GCF/000/913/275/GCF_000913275.1_ViralProj215112	na	na	na	haploid	viral	70115	70115	68.0	1	1	1	na	NCBI RefSeq	09/26/20	95	95	0	na
GCF_000920475.1	PRJNA485481	na	na	na	1399915	2733976	Pectobacterium phage PM1	na	na	latest	Complete Genome	Major	Full	2014/04/01	ViralProj243247	NCBI	GCA_000920475.1	identical	https://ftp.ncbi.nlm.nih.gov/genomes/all/GCF/000/920/475/GCF_000920475.1_ViralProj243247	na	ICTV species exemplar	na	haploid	viral	55098	55098	44.5	1	1	1	na	NCBI RefSeq	04/02/14	64	63	1	24643332
GCF_000920595.1	PRJNA485481	na	na	na	1480065	1921778	Pygoscelis adeliae papillomavirus 1	na	Crozier_2013	latest	Complete Genome	Major	Full	2014/04/07	ViralProj243629	NCBI	GCA_000920595.1	identical	https://ftp.ncbi.nlm.nih.gov/genomes/all/GCF/000/920/595/GCF_000920595.1_ViralProj243629	na	ICTV species exemplar	na	haploid	viral	7637	7637	49.5	1	1	1	na	NCBI RefSeq	08/13/18	7	7	0	24686913
GCF_000920535.1	PRJNA485481	na	na	na	1163703	1918729	Equus asinus papillomavirus 1	na	Asinara	latest	Complete Genome	Major	Full	2014/04/03	ViralProj243496	NCBI	GCA_000920535.1	identical	https://ftp.ncbi.nlm.nih.gov/genomes/all/GCF/000/920/535/GCF_000920535.1_ViralProj243496	na	ICTV species exemplar	na	haploid	viral	7467	7467	50.0	1	1	1	na	NCBI RefSeq	08/13/18	5	5	0	24636161
GCF_000921435.1	PRJNA485481	na	na	na	1920772	1920772	Gentian ovary ringspot virus	na	S	latest	Complete Genome	Major	Full	2014/07/24	ViralMultiSegProj256090	NCBI	GCA_000921435.1	identical	https://ftp.ncbi.nlm.nih.gov/genomes/all/GCF/000/921/435/GCF_000921435.1_ViralMultiSegProj256090	na	ICTV species exemplar	na	haploid	viral	9388	9388	40.0	2	2	2	na	NCBI RefSeq	07/24/14	7	7	0	25351517
GCF_000921535.1	PRJNA485481	na	na	na	1529605	2734566	Cladosporium cladosporioides virus 1	strain=DF15	na	latest	Complete Genome	Major	Full	2014/08/21	ViralMultiSegProj258308	NCBI	GCA_000921535.1	identical	https://ftp.ncbi.nlm.nih.gov/genomes/all/GCF/000/921/535/GCF_000921535.1_ViralMultiSegProj258308	na	ICTV species exemplar	na	haploid	viral	8886	8886	57.0	5	5	5	na	NCBI RefSeq	08/21/14	5	5	0	na
GCF_000923015.1	PRJNA485481	na	na	na	1477404	2169868	Dinoroseobacter phage DFL12phi1	na	na	latest	Complete Genome	Major	Full	2014/06/24	IMEphi4	NCBI	GCA_000923015.1	identical	https://ftp.ncbi.nlm.nih.gov/genomes/all/GCF/000/923/015/GCF_000923015.1_IMEphi4	na	ICTV species exemplar	na	haploid	viral	75028	75028	49.0	1	1	1	na	NCBI RefSeq	06/24/14	86	86	0	na
GCF_000921755.1	PRJNA485481	na	na	na	1427156	3052273	Seal anellovirus 3	na	na	latest	Complete Genome	Major	Full	2014/09/18	ViralProj261353	NCBI	GCA_000921755.1	identical	https://ftp.ncbi.nlm.nih.gov/genomes/all/GCF/000/921/755/GCF_000921755.1_ViralProj261353	na	ICTV species exemplar	na	haploid	viral	2169	2169	48.5	1	1	1	na	NCBI RefSeq	09/18/14	3	3	0	24223918
GCF_000922375.1	PRJNA485481	na	na	na	1529056	3048260	Penaeus monodon nudivirus	na	Indonesia	latest	Complete Genome	Major	Full	2014/08/22	ViralProj259190	NCBI	GCA_000922375.1	identical	https://ftp.ncbi.nlm.nih.gov/genomes/all/GCF/000/922/375/GCF_000922375.1_ViralProj259190	na	ICTV species exemplar	na	haploid	viral	119638	119638	34.5	1	1	1	na	NCBI RefSeq	08/13/18	115	115	0	25063321
GCF_000919755.1	PRJNA485481	na	na	na	1163708	1961787	Rupicapra rupicapra papillomavirus 1	na	na	latest	Complete Genome	Major	Full	2014/04/07	ViralProj243631	NCBI	GCA_000919755.1	identical	https://ftp.ncbi.nlm.nih.gov/genomes/all/GCF/000/919/755/GCF_000919755.1_ViralProj243631	na	ICTV species exemplar	na	haploid	viral	7256	7256	48.5	1	1	1	na	NCBI RefSeq	08/13/18	6	6	0	24910075
GCF_000919955.1	PRJNA485481	na	na	na	1486423	2560548	Lactococcus phage WP-2	na	WP-2	latest	Complete Genome	Major	Full	2014/05/27	ViralProj248625	NCBI	GCA_000919955.1	identical	https://ftp.ncbi.nlm.nih.gov/genomes/all/GCF/000/919/955/GCF_000919955.1_ViralProj248625	na	ICTV species exemplar	na	haploid	viral	18899	18899	31.0	1	1	1	na	NCBI RefSeq	11/21/14	24	24	0	25178524
GCF_000924075.1	PRJNA485481	na	na	na	1986118	1986118	Ball python nidovirus 1	strain=07-53	na	latest	Complete Genome	Major	Full	2014/08/25	ViralProj259246	NCBI	GCA_000924075.1	identical	https://ftp.ncbi.nlm.nih.gov/genomes/all/GCF/000/924/075/GCF_000924075.1_ViralProj259246	na	ICTV species exemplar	na	haploid	viral	33452	33452	46.0	1	1	1	na	NCBI RefSeq	08/13/18	8	6	0	na
GCF_000924355.1	PRJNA485481	na	na	na	1530085	2955380	Ralstonia phage RSY1	na	na	latest	Complete Genome	Major	Full	2014/09/29	ViralProj262488	NCBI	GCA_000924355.1	identical	https://ftp.ncbi.nlm.nih.gov/genomes/all/GCF/000/924/355/GCF_000924355.1_ViralProj262488	na	ICTV species exemplar	na	haploid	viral	40002	40002	64.5	1	1	1	na	NCBI RefSeq	10/12/21	49	49	0	na
GCF_000924655.1	PRJNA485481	na	na	na	2560315	3051371	Avian metaavulavirus 5	strain=budgerigar/Kunitachi/74	na	latest	Complete Genome	Major	Full	2014/10/27	ViralProj264935	NCBI	GCA_000924655.1	identical	https://ftp.ncbi.nlm.nih.gov/genomes/all/GCF/000/924/655/GCF_000924655.1_ViralProj264935	na	ICTV species exemplar	na	haploid	viral	17262	17262	40.0	1	1	1	na	NCBI RefSeq	10/27/14	6	6	0	20174645
GCF_000828815.1	PRJNA224116	SAMD00013964	na	representative genome	1410383	1410383	Candidatus Tachikawaea gelatinosa	strain=UwTKB	na	latest	Complete Genome	Major	Full	2014/09/19	ASM82881v1	National Institute for Basic Biology	GCA_000828815.1	identical	https://ftp.ncbi.nlm.nih.gov/genomes/all/GCF/000/828/815/GCF_000828815.1_ASM82881v1	na	na	na	haploid	bacteria	708439	708439	25.0	1	1	1	NCBI RefSeq	NCBI Prokaryotic Genome Annotation Pipeline (PGAP)	12/30/22	661	600	46	25264255
GCF_000828615.1	PRJNA224116	SAMD00060997	na	representative genome	1076588	1076588	Thiolapillus brandeum	strain=Hiromi 1	na	latest	Complete Genome	Major	Full	2014/01/16	ASM82861v1	Japan Agency for Marine-Earth Science and Technology	GCA_000828615.1	identical	https://ftp.ncbi.nlm.nih.gov/genomes/all/GCF/000/828/615/GCF_000828615.1_ASM82861v1	na	assembly from type material	na	haploid	bacteria	3153637	3153637	56.0	3	3	3	NCBI RefSeq	NCBI Prokaryotic Genome Annotation Pipeline (PGAP)	07/16/23	3010	2928	45	25133584
GCF_000828515.1	PRJNA224116	SAMD00061091	na	representative genome	476281	168169	Candidatus Ishikawaella capsulata Mpkobe	strain=Mpkobe	na	latest	Complete Genome	Major	Full	2009/07/01	ASM82851v1	The Open University of Japan	GCA_000828515.1	identical	https://ftp.ncbi.nlm.nih.gov/genomes/all/GCF/000/828/515/GCF_000828515.1_ASM82851v1	na	na	na	haploid	bacteria	754729	754729	30.0	2	2	2	NCBI RefSeq	NCBI Prokaryotic Genome Annotation Pipeline (PGAP)	12/24/22	675	601	49	21737395
GCF_000829395.1	PRJNA224116	SAMD00000344	na	representative genome	1291742	1193095	Paucilactobacillus hokkaidonensis JCM 18461	strain=LOOC260	na	latest	Complete Genome	Major	Full	2014/11/11	ASM82939v1	National Agriculture and Food Research Organization, National Institute of Livestock and Grassland Science	GCA_000829395.1	identical	https://ftp.ncbi.nlm.nih.gov/genomes/all/GCF/000/829/395/GCF_000829395.1_ASM82939v1	na	assembly from type material	na	haploid	bacteria	2400586	2400586	38.0	3	3	3	NCBI RefSeq	NCBI Prokaryotic Genome Annotation Pipeline (PGAP)	03/12/23	2388	2277	72	25879859
GCF_000833025.1	PRJNA224116	SAMN03282272	na	representative genome	480520	480520	Myroides profundi	strain=D25	na	latest	Complete Genome	Major	Full	2015/02/05	ASM83302v1	Shandong University	GCA_000833025.1	identical	https://ftp.ncbi.nlm.nih.gov/genomes/all/GCF/000/833/025/GCF_000833025.1_ASM83302v1	na	assembly from type material	na	haploid	bacteria	4064534	4064534	33.5	1	1	1	NCBI RefSeq	NCBI Prokaryotic Genome Annotation Pipeline (PGAP)	06/11/23	3640	3507	123	26758181
GCF_000725405.1	PRJNA224116	SAMN02902417	na	representative genome	1274	1274	Dermacoccus nishinomiyaensis	strain=M25	na	latest	Complete Genome	Major	Full	2014/07/14	ASM72540v1	University of Malaya	GCA_000725405.1	identical	https://ftp.ncbi.nlm.nih.gov/genomes/all/GCF/000/725/405/GCF_000725405.1_ASM72540v1	na	na	na	haploid	bacteria	3113642	3113642	69.0	2	2	2	NCBI RefSeq	NCBI Prokaryotic Genome Annotation Pipeline (PGAP)	03/25/23	2849	2735	62	na
GCF_000612055.1	PRJNA224116	SAMN02689492	na	representative genome	1661	1661	Trueperella pyogenes	strain=TP6375	na	latest	Complete Genome	Major	Full	2014/04/02	ASM61205v1	Cornell University	GCA_000612055.1	identical	https://ftp.ncbi.nlm.nih.gov/genomes/all/GCF/000/612/055/GCF_000612055.1_ASM61205v1	na	na	na	haploid	bacteria	2338390	2338390	59.5	1	1	1	NCBI RefSeq	NCBI Prokaryotic Genome Annotation Pipeline (PGAP)	12/12/22	2130	2059	55	24786956
GCF_000521725.1	PRJNA224116	SAMN03081509	na	representative genome	1263829	47735	Bibersteinia trehalosi USDA-ARS-USMARC-188	strain=USDA-ARS-USMARC-188	na	latest	Complete Genome	Major	Full	2014/01/22	ASM52172v1	USDA-ARS-USMARC	GCA_000521725.1	identical	https://ftp.ncbi.nlm.nih.gov/genomes/all/GCF/000/521/725/GCF_000521725.1_ASM52172v1	na	na	na	haploid	bacteria	2340975	2340975	40.5	1	1	1	NCBI RefSeq	NCBI Prokaryotic Genome Annotation Pipeline (PGAP)	12/12/22	2158	2057	80	24526647
GCF_000838605.1	PRJNA485481	na	na	na	10261	10261	Fowlpox virus	na	na	latest	Complete Genome	Major	Full	2000/08/01	ViralProj14052	NCBI	GCA_000838605.1	identical	https://ftp.ncbi.nlm.nih.gov/genomes/all/GCF/000/838/605/GCF_000838605.1_ViralProj14052	na	ICTV species exemplar	na	haploid	viral	288539	288539	30.5	1	1	1	na	NCBI RefSeq	01/07/23	260	260	0	10729156
GCF_000838705.1	PRJNA485481	na	na	na	10564	10564	Deltapapillomavirus 2	na	na	latest	Complete Genome	Major	Full	2000/08/01	ViralProj14073	NCBI	GCA_000838705.1	identical	https://ftp.ncbi.nlm.nih.gov/genomes/all/GCF/000/838/705/GCF_000838705.1_ViralProj14073	na	ICTV species exemplar	na	haploid	viral	8374	8374	47.5	1	1	1	na	NCBI RefSeq	08/13/18	9	9	0	2993669
GCF_000838825.1	PRJNA485481	na	na	na	35252	3050134	Alcelaphine gammaherpesvirus 1	strain=C500	na	latest	Complete Genome	Major	Full	2000/09/15	ViralProj14099	NCBI	GCA_000838825.1	identical	https://ftp.ncbi.nlm.nih.gov/genomes/all/GCF/000/838/825/GCF_000838825.1_ViralProj14099	na	ICTV species exemplar	na	haploid	viral	130608	130608	46.0	1	1	1	na	NCBI RefSeq	08/13/18	71	71	0	9261371
GCF_000838905.1	PRJNA485481	na	na	na	155148	2748764	Enterobacteria phage HK620	na	na	latest	Complete Genome	Major	Full	2001/04/06	ViralProj14115	NCBI	GCA_000838905.1	identical	https://ftp.ncbi.nlm.nih.gov/genomes/all/GCF/000/838/905/GCF_000838905.1_ViralProj14115	na	ICTV species exemplar	na	haploid	viral	38297	38297	46.5	1	1	1	na	NCBI RefSeq	10/11/21	58	58	0	11518522
GCF_000839005.1	PRJNA485481	na	na	na	129009	2846269	Staphylococcus prophage phiPV83	strain=P83 (= ATCC 31890)	na	latest	Complete Genome	Major	Full	2000/08/01	ViralProj14135	NCBI	GCA_000839005.1	identical	https://ftp.ncbi.nlm.nih.gov/genomes/all/GCF/000/839/005/GCF_000839005.1_ViralProj14135	na	ICTV species exemplar	na	haploid	viral	45636	45636	33.0	1	1	1	na	NCBI RefSeq	10/11/21	65	65	0	9404084;11210127
GCF_000839325.1	PRJNA485481	na	na	na	10401	3050301	Ictalurid herpesvirus 1	strain=Auburn 1	na	latest	Complete Genome	Major	Full	2013/07/02	ViralProj14018	NCBI	GCA_000839325.1	identical	https://ftp.ncbi.nlm.nih.gov/genomes/all/GCF/000/839/325/GCF_000839325.1_ViralProj14018	na	ICTV species exemplar	na	haploid	viral	134226	134226	56.0	1	1	1	na	NCBI RefSeq	08/13/18	90	90	0	1727613
GCF_000839625.1	PRJNA485481	na	na	na	1604876	40631	Escherichia phage N15	na	na	latest	Complete Genome	Major	Full	2000/08/01	ViralProj14086	NCBI	GCA_000839625.1	identical	https://ftp.ncbi.nlm.nih.gov/genomes/all/GCF/000/839/625/GCF_000839625.1_ViralProj14086	na	ICTV species exemplar	na	haploid	viral	46375	46375	51.0	1	1	1	na	NCBI RefSeq	10/11/21	60	60	0	na
GCF_000839825.1	PRJNA485481	na	na	na	168238	369960	Porcine endogenous retrovirus E	na	na	latest	Complete Genome	Major	Full	2001/08/15	ViralProj14126	NCBI	GCA_000839825.1	identical	https://ftp.ncbi.nlm.nih.gov/genomes/all/GCF/000/839/825/GCF_000839825.1_ViralProj14126	na	ICTV species exemplar	na	haploid	viral	8072	8072	48.0	1	1	1	na	na	na	0	0	0	11457988
GCF_000839985.1	PRJNA485481	na	na	na	2928746	10855	Spiroplasma phage 4	na	na	latest	Complete Genome	Major	Full	2002/03/13	ViralProj14161	NCBI	GCA_000839985.1	identical	https://ftp.ncbi.nlm.nih.gov/genomes/all/GCF/000/839/985/GCF_000839985.1_ViralProj14161	na	ICTV species exemplar	na	haploid	viral	4421	4421	32.0	1	1	1	na	NCBI RefSeq	08/13/18	1	1	0	2822658
GCF_000840585.1	PRJNA485481	na	na	na	205880	1982363	Mycobacterium phage Barnyard	na	na	latest	Complete Genome	Major	Full	2003/04/05	ViralProj14274	NCBI	GCA_000840585.1	identical	https://ftp.ncbi.nlm.nih.gov/genomes/all/GCF/000/840/585/GCF_000840585.1_ViralProj14274	na	ICTV species exemplar	na	haploid	viral	70797	70797	57.0	1	1	1	na	NCBI RefSeq	12/19/07	109	109	0	12705866
GCF_000840605.1	PRJNA485481	na	na	na	223524	1977140	Vibrio phage VGJ	na	na	latest	Complete Genome	Major	Full	2003/04/22	ViralProj14279	NCBI	GCA_000840605.1	identical	https://ftp.ncbi.nlm.nih.gov/genomes/all/GCF/000/840/605/GCF_000840605.1_ViralProj14279	na	ICTV species exemplar	na	haploid	viral	7542	7542	43.0	1	1	1	na	NCBI RefSeq	08/13/18	13	13	0	na
GCF_000840705.1	PRJNA485481	na	na	na	50948	1985354	Escherichia phage RB49	na	na	latest	Complete Genome	Major	Full	2003/08/13	ViralProj14301	NCBI	GCA_000840705.1	identical	https://ftp.ncbi.nlm.nih.gov/genomes/all/GCF/000/840/705/GCF_000840705.1_ViralProj14301	na	ICTV species exemplar	na	haploid	viral	164018	164018	40.0	1	1	1	na	NCBI RefSeq	10/11/21	279	278	0	11092834;9096222;11976309
GCF_000840785.1	PRJNA485481	na	na	na	10843	1986034	Escherichia phage G4	na	na	latest	Complete Genome	Major	Full	2008/04/07	ViralProj14318	NCBI	GCA_000840785.1	identical	https://ftp.ncbi.nlm.nih.gov/genomes/all/GCF/000/840/785/GCF_000840785.1_ViralProj14318	na	ICTV species exemplar	na	haploid	viral	5577	5577	45.5	1	1	1	na	NCBI RefSeq	07/07/18	11	11	0	728985;714153
GCF_000840805.1	PRJNA485481	na	na	na	2905964	188350	Pseudomonas phage PaP3	strain=PaP3	na	latest	Complete Genome	Major	Full	2004/01/02	ViralProj14322	NCBI	GCA_000840805.1	identical	https://ftp.ncbi.nlm.nih.gov/genomes/all/GCF/000/840/805/GCF_000840805.1_ViralProj14322	na	ICTV species exemplar	na	haploid	viral	45503	45503	52.0	1	1	1	na	NCBI RefSeq	10/11/21	76	72	4	16965514
GCF_000841005.1	PRJNA485481	na	na	na	265294	265294	Ambystoma tigrinum virus	strain=Ambystoma tigrinum stebbensi virus	na	latest	Complete Genome	Major	Full	2004/03/24	ViralProj14364	NCBI	GCA_000841005.1	identical	https://ftp.ncbi.nlm.nih.gov/genomes/all/GCF/000/841/005/GCF_000841005.1_ViralProj14364	na	ICTV species exemplar	na	haploid	viral	106332	106332	54.0	1	1	1	na	NCBI RefSeq	01/08/23	95	95	0	14599794
GCF_000841105.1	PRJNA485481	na	na	na	10717	2843790	Bacillus phage phi105	na	na	latest	Complete Genome	Major	Full	2002/09/14	ViralProj14217	NCBI	GCA_000841105.1	identical	https://ftp.ncbi.nlm.nih.gov/genomes/all/GCF/000/841/105/GCF_000841105.1_ViralProj14217	na	na	na	haploid	viral	39325	39325	42.5	1	1	1	na	NCBI RefSeq	10/11/21	51	51	0	na
GCF_000840305.1	PRJNA485481	na	na	na	2994042	10778	Bacillus phage B103	na	na	latest	Complete Genome	Major	Full	2002/09/14	ViralProj14216	NCBI	GCA_000840305.1	identical	https://ftp.ncbi.nlm.nih.gov/genomes/all/GCF/000/840/305/GCF_000840305.1_ViralProj14216	na	ICTV species exemplar	na	haploid	viral	18630	18630	37.5	1	1	1	na	NCBI RefSeq	10/11/21	17	17	0	9358052
GCF_000840325.1	PRJNA485481	na	na	na	37138	3052700	Galleria mellonella densovirus	strain=GmDNV	na	latest	Complete Genome	Major	Full	2002/09/27	ViralProj14221	NCBI	GCA_000840325.1	identical	https://ftp.ncbi.nlm.nih.gov/genomes/all/GCF/000/840/325/GCF_000840325.1_ViralProj14221	na	ICTV species exemplar	na	haploid	viral	6039	6039	36.0	1	1	1	na	NCBI RefSeq	08/13/18	2	2	0	12970420
GCF_000840405.1	PRJNA485481	na	na	na	2905728	10661	Pseudoalteromonas phage PM2	na	na	latest	Complete Genome	Major	Full	2000/08/01	ViralProj14237	NCBI	GCA_000840405.1	identical	https://ftp.ncbi.nlm.nih.gov/genomes/all/GCF/000/840/405/GCF_000840405.1_ViralProj14237	na	ICTV species exemplar	na	haploid	viral	10079	10079	42.0	1	1	1	na	NCBI RefSeq	10/11/21	22	22	0	10502515;10502514
GCF_000840725.1	PRJNA485481	na	na	na	242861	2560360	Burkholderia phage BcepNazgul	na	na	latest	Complete Genome	Major	Full	2006/04/07	ViralProj14305	NCBI	GCA_000840725.1	identical	https://ftp.ncbi.nlm.nih.gov/genomes/all/GCF/000/840/725/GCF_000840725.1_ViralProj14305	na	ICTV species exemplar	na	haploid	viral	57455	57455	60.5	1	1	1	na	NCBI RefSeq	08/13/18	73	73	0	na
GCF_000840825.1	PRJNA485481	na	na	na	35258	35258	Lambdapapillomavirus 2	na	Y62	latest	Complete Genome	Major	Full	2000/08/01	ViralProj14326	NCBI	GCA_000840825.1	identical	https://ftp.ncbi.nlm.nih.gov/genomes/all/GCF/000/840/825/GCF_000840825.1_ViralProj14326	na	ICTV species exemplar	na	haploid	viral	8607	8607	41.5	1	1	1	na	NCBI RefSeq	08/13/18	7	7	0	8076829;21552821;8091677
GCF_000841125.1	PRJNA485481	na	na	na	180586	3052256	Casphalia extranea densovirus	na	na	latest	Complete Genome	Major	Full	2002/09/27	ViralProj14222	NCBI	GCA_000841125.1	identical	https://ftp.ncbi.nlm.nih.gov/genomes/all/GCF/000/841/125/GCF_000841125.1_ViralProj14222	na	ICTV species exemplar	na	haploid	viral	5002	5002	37.5	1	1	1	na	NCBI RefSeq	08/13/18	3	3	0	11878932
GCF_000841425.1	PRJNA485481	na	na	na	208491	1891746	Goose hemorrhagic polyomavirus	na	Germany 2001	latest	Complete Genome	Major	Full	2003/05/10	ViralProj14286	NCBI	GCA_000841425.1	identical	https://ftp.ncbi.nlm.nih.gov/genomes/all/GCF/000/841/425/GCF_000841425.1_ViralProj14286	na	ICTV species exemplar	na	haploid	viral	5256	5256	48.0	1	1	1	na	NCBI RefSeq	08/13/18	6	6	0	12706079
GCF_000840045.1	PRJNA485481	na	na	na	67585	67585	Milk vetch dwarf virus	strain=N	N	latest	Complete Genome	Major	Full	2002/04/18	ViralMultiSegProj14173	NCBI	GCA_000840045.1	identical	https://ftp.ncbi.nlm.nih.gov/genomes/all/GCF/000/840/045/GCF_000840045.1_ViralMultiSegProj14173	na	ICTV species exemplar	na	haploid	viral	7911	7911	39.5	8	8	8	na	NCBI RefSeq	08/13/18	8	8	0	9880029;10936099
GCF_000840245.1	PRJNA485481	na	na	na	2681611	10710	Escherichia phage Lambda	na	na	latest	Complete Genome	Major	Full	2000/08/01	ViralProj14204	NCBI	GCA_000840245.1	identical	https://ftp.ncbi.nlm.nih.gov/genomes/all/GCF/000/840/245/GCF_000840245.1_ViralProj14204	na	ICTV species exemplar	na	haploid	viral	48502	48502	49.5	1	1	1	na	NCBI RefSeq	10/11/21	92	73	0	3038914;354508;6096550;2408965;6229793;3156406;6233610;6096022;6241264;4515613;6096564;6221115;6324174
GCF_000840845.1	PRJNA485481	na	na	na	2883940	180504	Burkholderia phage phiE125	na	na	latest	Complete Genome	Major	Full	2001/12/21	ViralProj14330	NCBI	GCA_000840845.1	identical	https://ftp.ncbi.nlm.nih.gov/genomes/all/GCF/000/840/845/GCF_000840845.1_ViralProj14330	na	ICTV species exemplar	na	haploid	viral	53373	53373	61.0	1	1	1	na	NCBI RefSeq	10/11/21	71	71	0	12081973
GCF_000840945.1	PRJNA485481	na	na	na	2992641	259901	Staphylococcus phage 77	na	na	latest	Complete Genome	Major	Full	2004/01/23	ViralProj14352	NCBI	GCA_000840945.1	identical	https://ftp.ncbi.nlm.nih.gov/genomes/all/GCF/000/840/945/GCF_000840945.1_ViralProj14352	na	ICTV species exemplar	na	haploid	viral	41708	41708	33.5	1	1	1	na	NCBI RefSeq	10/12/21	69	69	0	14716317
GCF_000841045.1	PRJNA485481	na	na	na	197771	197771	Etapapillomavirus 1	na	na	latest	Complete Genome	Major	Full	2002/07/16	ViralProj14205	NCBI	GCA_000841045.1	identical	https://ftp.ncbi.nlm.nih.gov/genomes/all/GCF/000/841/045/GCF_000841045.1_ViralProj14205	na	ICTV species exemplar	na	haploid	viral	7729	7729	47.5	1	1	1	na	NCBI RefSeq	08/13/18	6	6	0	12208979
GCF_000841245.1	PRJNA485481	na	na	na	2681609	12360	Staphylococcus phage phi 11	na	na	latest	Complete Genome	Major	Full	2003/03/18	ViralProj14246	NCBI	GCA_000841245.1	identical	https://ftp.ncbi.nlm.nih.gov/genomes/all/GCF/000/841/245/GCF_000841245.1_ViralProj14246	na	ICTV species exemplar	na	haploid	viral	43604	43604	34.0	1	1	1	na	NCBI RefSeq	10/11/21	53	53	0	12036589
GCF_000841365.1	PRJNA485481	na	na	na	2907832	205872	Mycobacterium phage Che9c	na	na	latest	Complete Genome	Major	Full	2003/04/05	ViralProj14271	NCBI	GCA_000841365.1	identical	https://ftp.ncbi.nlm.nih.gov/genomes/all/GCF/000/841/365/GCF_000841365.1_ViralProj14271	na	ICTV species exemplar	na	haploid	viral	57050	57050	65.0	1	1	1	na	NCBI RefSeq	10/11/21	85	84	1	12705866
GCF_000840565.1	PRJNA485481	na	na	na	2907830	205869	Mycobacterium phage Cjw1	na	na	latest	Complete Genome	Major	Full	2003/04/05	ViralProj14270	NCBI	GCA_000840565.1	identical	https://ftp.ncbi.nlm.nih.gov/genomes/all/GCF/000/840/565/GCF_000840565.1_ViralProj14270	na	ICTV species exemplar	na	haploid	viral	75931	75931	63.0	1	1	1	na	NCBI RefSeq	10/11/21	142	141	1	12705866
GCF_000840765.1	PRJNA485481	na	na	na	50294	3050344	Psittacid alphaherpesvirus 1	strain=97-0001	97-0001	latest	Complete Genome	Major	Full	2003/12/03	ViralProj14314	NCBI	GCA_000840765.1	identical	https://ftp.ncbi.nlm.nih.gov/genomes/all/GCF/000/840/765/GCF_000840765.1_ViralProj14314	na	ICTV species exemplar	na	haploid	viral	163025	163025	60.5	1	1	1	na	NCBI RefSeq	08/13/18	77	77	0	16873243
GCF_000841185.1	PRJNA485481	na	na	na	207597	1922212	Vibrio phage VHML	na	na	latest	Complete Genome	Major	Full	2002/12/20	ViralProj14234	NCBI	GCA_000841185.1	identical	https://ftp.ncbi.nlm.nih.gov/genomes/all/GCF/000/841/185/GCF_000841185.1_ViralProj14234	na	ICTV species exemplar	na	haploid	viral	43198	43198	50.5	1	1	1	na	NCBI RefSeq	10/11/21	57	57	0	12452967
GCF_000841885.1	PRJNA485481	na	na	na	114777	2845669	Natrialba phage PhiCh1	na	na	latest	Complete Genome	Major	Full	2002/08/02	ViralProj14207	NCBI	GCA_000841885.1	identical	https://ftp.ncbi.nlm.nih.gov/genomes/all/GCF/000/841/885/GCF_000841885.1_ViralProj14207	na	na	na	haploid	viral	58498	58498	61.5	1	1	1	na	NCBI RefSeq	10/11/21	98	98	0	11040128;12139629;10712697
GCF_000841605.1	PRJNA485481	na	na	na	77775	1985310	Salmonella phage FelixO1	na	Felix O1-VT1	latest	Complete Genome	Major	Full	2003/12/05	ViralProj14323	NCBI	GCA_000841605.1	identical	https://ftp.ncbi.nlm.nih.gov/genomes/all/GCF/000/841/605/GCF_000841605.1_ViralProj14323	na	ICTV species exemplar	na	haploid	viral	86155	86155	39.0	1	1	1	na	NCBI RefSeq	10/11/21	149	120	19	na
GCF_000841805.1	PRJNA485481	na	na	na	2881392	264729	Burkholderia phage BcepMu	na	na	latest	Complete Genome	Major	Full	2004/06/14	ViralProj14376	NCBI	GCA_000841805.1	identical	https://ftp.ncbi.nlm.nih.gov/genomes/all/GCF/000/841/805/GCF_000841805.1_ViralProj14376	na	ICTV species exemplar	na	haploid	viral	36748	36748	62.5	1	1	1	na	NCBI RefSeq	06/29/20	53	53	0	15184022
GCF_000841825.1	PRJNA485481	na	na	na	2773288	197772	Psittacus erithacus papillomavirus 1	na	na	latest	Complete Genome	Major	Full	2002/06/05	ViralProj14195	NCBI	GCA_000841825.1	identical	https://ftp.ncbi.nlm.nih.gov/genomes/all/GCF/000/841/825/GCF_000841825.1_ViralProj14195	na	ICTV species exemplar	na	haploid	viral	7304	7304	49.0	1	1	1	na	NCBI RefSeq	11/20/20	6	6	0	12110158
GCF_000841925.1	PRJNA485481	na	na	na	1128424	3052000	Helicoverpa zea nudivirus 2	na	MS1	latest	Complete Genome	Major	Full	2012/01/05	ViralProj14215	NCBI	GCA_000841925.1	identical	https://ftp.ncbi.nlm.nih.gov/genomes/all/GCF/000/841/925/GCF_000841925.1_ViralProj14215	na	ICTV additional isolate	na	haploid	viral	231621	231621	41.5	1	1	1	na	NCBI RefSeq	08/13/18	113	113	0	22355451
GCF_000842005.1	PRJNA485481	na	na	na	915293	915293	Ageratum yellow vein Singapore alphasatellite	na	na	latest	Complete Genome	Major	Full	2002/02/27	ViralProj14232	NCBI	GCA_000842005.1	identical	https://ftp.ncbi.nlm.nih.gov/genomes/all/GCF/000/842/005/GCF_000842005.1_ViralProj14232	na	ICTV species exemplar	na	haploid	viral	1360	1360	39.5	1	1	1	na	NCBI RefSeq	08/13/18	1	1	0	11907341
GCF_000842425.1	PRJNA485481	na	na	na	2907963	115987	Aeromonas phage 44RR2.8t	na	na	latest	Complete Genome	Major	Full	2003/10/11	ViralProj14321	NCBI	GCA_000842425.1	identical	https://ftp.ncbi.nlm.nih.gov/genomes/all/GCF/000/842/425/GCF_000842425.1_ViralProj14321	na	ICTV species exemplar	na	haploid	viral	173591	173591	43.5	1	1	1	na	NCBI RefSeq	01/31/22	269	252	17	na
GCF_000842625.1	PRJNA485481	na	na	na	235266	235266	Captovirus AFV1	na	na	latest	Complete Genome	Major	Full	2004/03/23	ViralProj14363	NCBI	GCA_000842625.1	identical	https://ftp.ncbi.nlm.nih.gov/genomes/all/GCF/000/842/625/GCF_000842625.1_ViralProj14363	na	ICTV species exemplar	na	haploid	viral	20869	20869	36.5	1	1	1	na	NCBI RefSeq	12/19/20	40	40	0	14592760
GCF_000841525.1	PRJNA485481	na	na	na	247080	2956327	Ralstonia phage p12J	na	na	latest	Complete Genome	Major	Full	2007/08/28	ViralProj14307	NCBI	GCA_000841525.1	identical	https://ftp.ncbi.nlm.nih.gov/genomes/all/GCF/000/841/525/GCF_000841525.1_ViralProj14307	na	ICTV species exemplar	na	haploid	viral	7118	7118	56.5	1	1	1	na	NCBI RefSeq	08/28/07	9	9	0	na
GCF_000841545.1	PRJNA485481	na	na	na	236750	341938	Bacillus phage Bam35c	na	na	latest	Complete Genome	Major	Full	2003/12/03	ViralProj14311	NCBI	GCA_000841545.1	identical	https://ftp.ncbi.nlm.nih.gov/genomes/all/GCF/000/841/545/GCF_000841545.1_ViralProj14311	na	ICTV species exemplar	na	haploid	viral	14935	14935	39.5	1	1	1	na	NCBI RefSeq	10/11/21	32	32	0	12954208
GCF_000841725.1	PRJNA485481	na	na	na	2885909	194699	Bordetella phage BPP-1	na	na	latest	Complete Genome	Major	Full	2004/01/23	ViralProj14353	NCBI	GCA_000841725.1	identical	https://ftp.ncbi.nlm.nih.gov/genomes/all/GCF/000/841/725/GCF_000841725.1_ViralProj14353	na	ICTV species exemplar	na	haploid	viral	42493	42493	65.0	1	1	1	na	NCBI RefSeq	10/11/21	49	49	0	14973019
GCF_000841945.1	PRJNA485481	na	na	na	40537	40537	Epsilonpapillomavirus 1	na	na	latest	Complete Genome	Major	Full	2002/09/20	ViralProj14220	NCBI	GCA_000841945.1	identical	https://ftp.ncbi.nlm.nih.gov/genomes/all/GCF/000/841/945/GCF_000841945.1_ViralProj14220	na	ICTV species exemplar	na	haploid	viral	7841	7841	44.0	1	1	1	na	NCBI RefSeq	08/13/18	6	6	0	12208979
GCF_000842345.1	PRJNA485481	na	na	na	205874	2006145	Mycobacterium phage Rosebush	na	na	latest	Complete Genome	Major	Full	2003/04/05	ViralProj14304	NCBI	GCA_000842345.1	identical	https://ftp.ncbi.nlm.nih.gov/genomes/all/GCF/000/842/345/GCF_000842345.1_ViralProj14304	na	ICTV species exemplar	na	haploid	viral	67480	67480	68.5	1	1	1	na	NCBI RefSeq	12/19/07	90	90	0	12705866
GCF_000842545.1	PRJNA485481	na	na	na	185636	1513188	Mythimna loreyi densovirus	na	na	latest	Complete Genome	Major	Full	2004/01/21	ViralProj14346	NCBI	GCA_000842545.1	identical	https://ftp.ncbi.nlm.nih.gov/genomes/all/GCF/000/842/545/GCF_000842545.1_ViralProj14346	na	na	na	haploid	viral	6034	6034	37.5	1	1	1	na	NCBI RefSeq	08/11/10	2	2	0	15003873
GCF_000842185.1	PRJNA485481	na	na	na	204090	204090	Staphylococcus phage P68	na	na	latest	Complete Genome	Major	Full	2003/04/05	ViralProj14269	NCBI	GCA_000842185.1	identical	https://ftp.ncbi.nlm.nih.gov/genomes/all/GCF/000/842/185/GCF_000842185.1_ViralProj14269	na	na	na	haploid	viral	18227	18227	29.0	1	1	1	na	NCBI RefSeq	10/11/21	22	22	0	12620632
GCF_000842205.1	PRJNA485481	na	na	na	2907835	205879	Mycobacterium phage Omega	na	na	latest	Complete Genome	Major	Full	2003/04/05	ViralProj14273	NCBI	GCA_000842205.1	identical	https://ftp.ncbi.nlm.nih.gov/genomes/all/GCF/000/842/205/GCF_000842205.1_ViralProj14273	na	ICTV species exemplar	na	haploid	viral	110865	110865	61.0	1	1	1	na	NCBI RefSeq	10/11/21	239	237	2	12705866
GCF_000842285.1	PRJNA485481	na	na	na	2907956	232237	Xanthomonas phage Xp10	na	na	latest	Complete Genome	Major	Full	2003/06/20	ViralProj14292	NCBI	GCA_000842285.1	identical	https://ftp.ncbi.nlm.nih.gov/genomes/all/GCF/000/842/285/GCF_000842285.1_ViralProj14292	na	ICTV species exemplar	na	haploid	viral	44373	44373	52.0	1	1	1	na	NCBI RefSeq	10/11/21	60	60	0	12850143
GCF_000842705.1	PRJNA485481	na	na	na	114430	130327	Ovine adenovirus 7	strain=OAV287	na	latest	Complete Genome	Major	Full	2007/12/21	ViralProj14198	NCBI	GCA_000842705.1	identical	https://ftp.ncbi.nlm.nih.gov/genomes/all/GCF/000/842/705/GCF_000842705.1_ViralProj14198	na	ICTV species exemplar	na	haploid	viral	29576	29576	33.5	1	1	1	na	NCBI RefSeq	01/08/23	44	30	0	9126262;9614874
GCF_000843305.1	PRJNA485481	na	na	na	106331	3050250	Callitrichine gammaherpesvirus 3	strain=CJ0149	na	latest	Complete Genome	Major	Full	2002/11/14	ViralProj14324	NCBI	GCA_000843305.1	identical	https://ftp.ncbi.nlm.nih.gov/genomes/all/GCF/000/843/305/GCF_000843305.1_ViralProj14324	na	ICTV species exemplar	na	haploid	viral	149696	149696	49.0	1	1	1	na	NCBI RefSeq	08/13/18	73	72	0	12414947
GCF_000843325.1	PRJNA485481	na	na	na	10280	10279	Molluscum contagiosum virus subtype 1	na	na	latest	Complete Genome	Major	Full	2000/08/01	ViralProj14328	NCBI	GCA_000843325.1	identical	https://ftp.ncbi.nlm.nih.gov/genomes/all/GCF/000/843/325/GCF_000843325.1_ViralProj14328	na	ICTV species exemplar	na	haploid	viral	190289	190289	63.0	1	1	1	na	NCBI RefSeq	01/07/23	163	163	0	8670425
GCF_000843405.1	PRJNA485481	na	na	na	2907836	12407	Salmonella phage PSP3	na	na	latest	Complete Genome	Major	Full	2004/01/21	ViralProj14345	NCBI	GCA_000843405.1	identical	https://ftp.ncbi.nlm.nih.gov/genomes/all/GCF/000/843/405/GCF_000843405.1_ViralProj14345	na	ICTV species exemplar	na	haploid	viral	30636	30636	52.5	1	1	1	na	NCBI RefSeq	10/11/21	42	42	0	na
GCF_000849205.1	PRJNA485481	na	na	na	32625	32625	Mushroom bacilliform virus	strain=AUS LF-1	na	latest	Complete Genome	Major	Full	2000/08/01	ViralProj14676	NCBI	GCA_000849205.1	identical	https://ftp.ncbi.nlm.nih.gov/genomes/all/GCF/000/849/205/GCF_000849205.1_ViralProj14676	na	ICTV species exemplar	na	haploid	viral	4009	4009	46.0	1	1	1	na	NCBI RefSeq	08/13/18	4	4	0	8030251
GCF_000849305.1	PRJNA485481	na	na	na	11246	3050248	Bovine orthopneumovirus	strain=ATue51908	na	latest	Complete Genome	Major	Full	2000/08/01	ViralProj14697	NCBI	GCA_000849305.1	identical	https://ftp.ncbi.nlm.nih.gov/genomes/all/GCF/000/849/305/GCF_000849305.1_ViralProj14697	na	ICTV additional isolate	na	haploid	viral	15140	15140	33.5	1	1	1	na	NCBI RefSeq	12/11/20	10	10	0	9847328
GCF_000849505.1	PRJNA485481	na	na	na	186165	186165	Euprosterna elaeasa virus	na	na	latest	Complete Genome	Major	Full	2002/02/25	ViralProj14737	NCBI	GCA_000849505.1	identical	https://ftp.ncbi.nlm.nih.gov/genomes/all/GCF/000/849/505/GCF_000849505.1_ViralProj14737	na	ICTV species exemplar	na	haploid	viral	5698	5698	52.0	1	1	1	na	NCBI RefSeq	08/13/18	2	2	0	19954807
GCF_000849525.1	PRJNA485481	na	na	na	35297	35297	Striped jack nervous necrosis virus	na	na	latest	Complete Genome	Major	Full	2002/03/20	ViralMultiSegProj14741	NCBI	GCA_000849525.1	identical	https://ftp.ncbi.nlm.nih.gov/genomes/all/GCF/000/849/525/GCF_000849525.1_ViralMultiSegProj14741	na	ICTV species exemplar	na	haploid	viral	4528	4528	53.0	2	2	2	na	NCBI RefSeq	06/04/20	3	3	0	11602777
GCF_000849605.1	PRJNA485481	na	na	na	10654	3048298	Rice tungro bacilliform virus	na	Philippines	latest	Complete Genome	Major	Full	2000/08/01	ViralProj14579	NCBI	GCA_000849605.1	identical	https://ftp.ncbi.nlm.nih.gov/genomes/all/GCF/000/849/605/GCF_000849605.1_ViralProj14579	na	ICTV species exemplar	na	haploid	viral	8002	8002	33.5	1	1	1	na	NCBI RefSeq	08/13/18	4	4	0	2041739
GCF_000849625.1	PRJNA485481	na	na	na	10747	1982584	Streptococcus phage Cp1	na	na	latest	Complete Genome	Major	Full	2000/08/01	ViralProj14584	NCBI	GCA_000849625.1	identical	https://ftp.ncbi.nlm.nih.gov/genomes/all/GCF/000/849/625/GCF_000849625.1_ViralProj14584	na	ICTV species exemplar	na	haploid	viral	19343	19343	38.5	1	1	1	na	NCBI RefSeq	08/13/18	25	25	0	8648702;6702104
GCF_000849925.1	PRJNA485481	na	na	na	35304	3052381	Bunyamwera virus	na	na	latest	Complete Genome	Major	Full	2000/08/01	ViralMultiSegProj14649	NCBI	GCA_000849925.1	identical	https://ftp.ncbi.nlm.nih.gov/genomes/all/GCF/000/849/925/GCF_000849925.1_ViralMultiSegProj14649	na	ICTV species exemplar	na	haploid	viral	12294	12294	35.0	3	3	3	na	NCBI RefSeq	07/24/10	4	4	0	3753629;2596023;2732714
GCF_000850125.1	PRJNA485481	na	na	na	106962	2955457	Cryphonectria hypovirus 3	na	CHV3-GH2 (WY)	latest	Complete Genome	Major	Full	2000/08/01	ViralProj14690	NCBI	GCA_000850125.1	identical	https://ftp.ncbi.nlm.nih.gov/genomes/all/GCF/000/850/125/GCF_000850125.1_ViralProj14690	na	ICTV species exemplar	na	haploid	viral	9799	9799	45.5	1	1	1	na	NCBI RefSeq	06/25/08	1	1	0	10603318
GCF_000850225.1	PRJNA485481	na	na	na	154784	2843696	Acinetobacter phage AP205	na	na	latest	Complete Genome	Major	Partial	2003/01/31	ViralProj14710	NCBI	GCA_000850225.1	identical	https://ftp.ncbi.nlm.nih.gov/genomes/all/GCF/000/850/225/GCF_000850225.1_ViralProj14710	partial	ICTV species exemplar	na	haploid	viral	4268	4268	43.5	1	1	1	na	NCBI RefSeq	08/13/18	4	3	0	12029168
GCF_000850325.1	PRJNA485481	na	na	na	90961	90961	Lyssavirus australis	na	insectivorous isolate	latest	Complete Genome	Major	Full	2001/11/30	ViralProj14730	NCBI	GCA_000850325.1	identical	https://ftp.ncbi.nlm.nih.gov/genomes/all/GCF/000/850/325/GCF_000850325.1_ViralProj14730	na	ICTV species exemplar	na	haploid	viral	11822	11822	44.0	1	1	1	na	NCBI RefSeq	07/10/08	5	5	0	12367747
GCF_000850625.1	PRJNA485481	na	na	na	28355	28355	Peanut clump virus	na	87/TGTA2	latest	Complete Genome	Major	Full	2002/04/18	ViralMultiSegProj14776	NCBI	GCA_000850625.1	identical	https://ftp.ncbi.nlm.nih.gov/genomes/all/GCF/000/850/625/GCF_000850625.1_ViralMultiSegProj14776	na	ICTV species exemplar	na	haploid	viral	10401	10401	42.5	2	2	2	na	NCBI RefSeq	07/22/08	9	8	0	7964624;8317107
GCF_000849145.1	PRJNA485481	na	na	na	40281	2955284	Cryphonectria hypovirus 1	na	na	latest	Complete Genome	Major	Full	2000/08/01	ViralProj14664	NCBI	GCA_000849145.1	identical	https://ftp.ncbi.nlm.nih.gov/genomes/all/GCF/000/849/145/GCF_000849145.1_ViralProj14664	na	ICTV species exemplar	na	haploid	viral	12734	12734	52.0	1	1	1	na	NCBI RefSeq	11/30/09	2	2	0	2009854
GCF_000849545.1	PRJNA485481	na	na	na	12319	12319	Apple mosaic virus	na	na	latest	Complete Genome	Major	Full	2002/03/27	ViralMultiSegProj14745	NCBI	GCA_000849545.1	identical	https://ftp.ncbi.nlm.nih.gov/genomes/all/GCF/000/849/545/GCF_000849545.1_ViralMultiSegProj14745	na	ICTV species exemplar	na	haploid	viral	8511	8511	44.5	3	3	3	na	NCBI RefSeq	03/29/16	4	4	0	10640567;7646355
GCF_000849945.1	PRJNA485481	na	na	na	2849715	95342	Cowden I virus	strain=Cowden	na	latest	Complete Genome	Major	Full	2000/08/01	ViralProj14653	NCBI	GCA_000849945.1	identical	https://ftp.ncbi.nlm.nih.gov/genomes/all/GCF/000/849/945/GCF_000849945.1_ViralProj14653	na	ICTV additional isolate	na	haploid	viral	7320	7320	53.0	1	1	1	na	NCBI RefSeq	11/16/06	2	2	0	10516074
GCF_000850045.1	PRJNA485481	na	na	na	11277	1972577	Vesicular stomatitis Indiana virus	na	na	latest	Complete Genome	Major	Full	2000/08/01	ViralProj14673	NCBI	GCA_000850045.1	identical	https://ftp.ncbi.nlm.nih.gov/genomes/all/GCF/000/850/045/GCF_000850045.1_ViralProj14673	na	na	na	haploid	viral	11161	11161	41.5	1	1	1	na	NCBI RefSeq	08/13/18	5	5	0	na
GCF_000850185.1	PRJNA485481	na	na	na	11048	2499678	Lactate dehydrogenase-elevating virus	strain=Plagemann	na	latest	Complete Genome	Major	Full	2000/08/01	ViralProj14702	NCBI	GCA_000850185.1	identical	https://ftp.ncbi.nlm.nih.gov/genomes/all/GCF/000/850/185/GCF_000850185.1_ViralProj14702	na	ICTV species exemplar	na	haploid	viral	14104	14104	49.0	1	1	1	na	NCBI RefSeq	08/13/18	10	10	0	7571421;7778295
GCF_000850265.1	PRJNA485481	na	na	na	39720	39720	Walleye dermal sarcoma virus	na	na	latest	Complete Genome	Major	Full	2000/08/01	ViralProj14718	NCBI	GCA_000850265.1	identical	https://ftp.ncbi.nlm.nih.gov/genomes/all/GCF/000/850/265/GCF_000850265.1_ViralProj14718	na	ICTV species exemplar	na	haploid	viral	12708	12708	41.0	1	1	1	na	NCBI RefSeq	08/13/18	7	5	0	na
GCF_000850585.1	PRJNA485481	na	na	na	31713	31713	Lettuce infectious yellows virus	na	92	latest	Complete Genome	Major	Full	2002/04/16	ViralMultiSegProj14768	NCBI	GCA_000850585.1	identical	https://ftp.ncbi.nlm.nih.gov/genomes/all/GCF/000/850/585/GCF_000850585.1_ViralMultiSegProj14768	na	ICTV species exemplar	na	haploid	viral	15311	15311	35.0	2	2	2	na	NCBI RefSeq	08/13/18	7	7	0	11831736
GCF_000850685.1	PRJNA485481	na	na	na	37128	37128	Potato mop-top virus	strain=PMTV-Sw	na	latest	Complete Genome	Major	Full	2002/05/01	ViralMultiSegProj14789	NCBI	GCA_000850685.1	identical	https://ftp.ncbi.nlm.nih.gov/genomes/all/GCF/000/850/685/GCF_000850685.1_ViralMultiSegProj14789	na	ICTV species exemplar	na	haploid	viral	12141	12141	42.5	3	3	3	na	NCBI RefSeq	06/28/10	8	8	0	10573175;11338384
GCF_000850985.1	PRJNA485481	na	na	na	3052514	3052514	Orthonairovirus dugbeense	na	na	latest	Chromosome	Major	Partial	2002/09/11	ViralMultiSegProj14851	NCBI	GCA_000850985.1	identical	https://ftp.ncbi.nlm.nih.gov/genomes/all/GCF/000/850/985/GCF_000850985.1_ViralMultiSegProj14851	partial	ICTV species exemplar	na	haploid	viral	18859	18859	40.0	3	3	3	na	NCBI RefSeq	05/22/08	3	3	0	1387749;8760425;12009878
GCF_000851285.1	PRJNA485481	na	na	na	116056	116056	Pelargonium zonate spot virus	strain=tomato	na	latest	Complete Genome	Major	Full	2002/04/18	ViralMultiSegProj14774	NCBI	GCA_000851285.1	identical	https://ftp.ncbi.nlm.nih.gov/genomes/all/GCF/000/851/285/GCF_000851285.1_ViralMultiSegProj14774	na	ICTV species exemplar	na	haploid	viral	8477	8477	43.5	3	3	3	na	NCBI RefSeq	05/06/09	4	4	0	14573820
GCF_000851485.1	PRJNA485481	na	na	reference genome	154834	1921432	Panicum mosaic satellite virus	na	na	latest	Complete Genome	Major	Full	2002/05/16	ViralProj14816	NCBI	GCA_000851485.1	identical	https://ftp.ncbi.nlm.nih.gov/genomes/all/GCF/000/851/485/GCF_000851485.1_ViralProj14816	na	ICTV species exemplar	na	haploid	viral	826	826	57.5	1	1	1	na	NCBI RefSeq	08/13/18	2	2	0	18644571
GCF_000851605.1	PRJNA485481	na	na	na	186772	186772	Saccharomyces 20S RNA narnavirus	strain=37-4C	na	latest	Complete Genome	Major	Full	2002/06/25	ViralProj14841	NCBI	GCA_000851605.1	identical	https://ftp.ncbi.nlm.nih.gov/genomes/all/GCF/000/851/605/GCF_000851605.1_ViralProj14841	na	ICTV species exemplar	na	haploid	viral	2514	2514	58.0	1	1	1	na	NCBI RefSeq	08/13/18	1	1	0	9685388;2061340
GCF_000850365.1	PRJNA485481	na	na	na	109270	109270	Equine foamy virus	na	na	latest	Complete Genome	Major	Full	2000/08/01	ViralProj14738	NCBI	GCA_000850365.1	identical	https://ftp.ncbi.nlm.nih.gov/genomes/all/GCF/000/850/365/GCF_000850365.1_ViralProj14738	na	ICTV species exemplar	na	haploid	viral	12035	12035	39.5	1	1	1	na	NCBI RefSeq	08/13/18	5	5	0	10756018
GCF_000850445.1	PRJNA485481	SAMEA3283059	na	na	167161	3048343	Strawberry mottle virus	na	na	latest	Complete Genome	Major	Full	2002/03/19	ViralMultiSegProj14740	NCBI	GCA_000850445.1	identical	https://ftp.ncbi.nlm.nih.gov/genomes/all/GCF/000/850/445/GCF_000850445.1_ViralMultiSegProj14740	na	ICTV species exemplar	na	haploid	viral	12655	12655	45.5	2	2	2	na	NCBI RefSeq	03/09/15	2	2	0	11752720
GCF_000850465.1	PRJNA485481	na	na	na	35350	35350	Apple stem pitting virus	strain=ASPV	PA66	latest	Complete Genome	Major	Full	2013/01/25	ViralProj14744	NCBI	GCA_000850465.1	identical	https://ftp.ncbi.nlm.nih.gov/genomes/all/GCF/000/850/465/GCF_000850465.1_ViralProj14744	na	ICTV species exemplar	na	haploid	viral	9332	9332	43.0	1	1	1	na	NCBI RefSeq	08/13/18	5	5	0	8021584
GCF_000850565.1	PRJNA485481	na	na	na	46342	46342	Grapevine yellow speckle viroid 2	na	na	latest	Complete Genome	Major	Full	2002/04/16	ViralProj14764	NCBI	GCA_000850565.1	identical	https://ftp.ncbi.nlm.nih.gov/genomes/all/GCF/000/850/565/GCF_000850565.1_ViralProj14764	na	ICTV species exemplar	na	haploid	viral	363	363	59.5	1	1	1	na	na	na	0	0	0	2728350
GCF_000850865.1	PRJNA485481	na	na	na	12899	12899	Coleus blumei viroid	na	na	latest	Complete Genome	Major	Full	2002/05/17	ViralProj14826	NCBI	GCA_000850865.1	identical	https://ftp.ncbi.nlm.nih.gov/genomes/all/GCF/000/850/865/GCF_000850865.1_ViralProj14826	na	na	na	haploid	viral	295	295	52.5	1	1	1	na	na	na	0	0	0	na
GCF_000851265.1	PRJNA485481	na	na	na	31503	1917980	Satellite maize white line mosaic virus	na	na	latest	Complete Genome	Major	Full	2002/04/18	ViralProj14770	NCBI	GCA_000851265.1	identical	https://ftp.ncbi.nlm.nih.gov/genomes/all/GCF/000/851/265/GCF_000851265.1_ViralProj14770	na	ICTV species exemplar	na	haploid	viral	1168	1168	50.5	1	1	1	na	NCBI RefSeq	08/13/18	1	1	0	1989380
GCF_000851365.1	PRJNA485481	na	na	na	12451	2955987	Raspberry bushy dwarf virus	na	na	latest	Complete Genome	Major	Full	2002/05/02	ViralMultiSegProj14791	NCBI	GCA_000851365.1	identical	https://ftp.ncbi.nlm.nih.gov/genomes/all/GCF/000/851/365/GCF_000851365.1_ViralMultiSegProj14791	na	ICTV species exemplar	na	haploid	viral	7680	7680	42.5	2	2	2	na	NCBI RefSeq	07/10/08	3	3	0	1895055;1469359
GCF_000851665.1	PRJNA485481	na	na	na	48981	3047811	Drosophila X virus	na	na	latest	Complete Genome	Major	Full	2002/09/14	ViralMultiSegProj14853	NCBI	GCA_000851665.1	identical	https://ftp.ncbi.nlm.nih.gov/genomes/all/GCF/000/851/665/GCF_000851665.1_ViralMultiSegProj14853	na	ICTV species exemplar	na	haploid	viral	6603	6603	45.5	2	2	2	na	NCBI RefSeq	07/10/08	2	2	0	12069523;8918922
GCF_000851685.1	PRJNA485481	na	na	na	104580	104580	Kadipiro virus	strain=JKT-7075	JKT-7075	latest	Complete Genome	Major	Full	2002/09/20	ViralMultiSegProj14858	NCBI	GCA_000851685.1	identical	https://ftp.ncbi.nlm.nih.gov/genomes/all/GCF/000/851/685/GCF_000851685.1_ViralMultiSegProj14858	na	ICTV species exemplar	na	haploid	viral	20985	20985	37.5	12	12	12	na	NCBI RefSeq	09/23/08	12	12	0	9780055;10811934;16171838
GCF_000850305.1	PRJNA485481	na	na	na	696863	696863	Sprivivirus cyprinus	strain=ATCC VR-1390	na	latest	Complete Genome	Major	Full	2001/06/11	ViralProj14726	NCBI	GCA_000850305.1	identical	https://ftp.ncbi.nlm.nih.gov/genomes/all/GCF/000/850/305/GCF_000850305.1_ViralProj14726	na	ICTV species exemplar	na	haploid	viral	11019	11019	42.5	1	1	1	na	NCBI RefSeq	08/13/18	5	5	0	na
GCF_000850405.1	PRJNA485481	na	na	na	1980456	1980456	Orthohantavirus andesense	strain=Chile-9717869	na	latest	Complete Genome	Major	Full	2002/10/02	ViralMultiSegProj14746	NCBI	GCA_000850405.1	identical	https://ftp.ncbi.nlm.nih.gov/genomes/all/GCF/000/850/405/GCF_000850405.1_ViralMultiSegProj14746	na	ICTV species exemplar	na	haploid	viral	12104	12104	38.5	3	3	3	na	NCBI RefSeq	08/13/18	4	4	0	12367756
GCF_000850705.1	PRJNA485481	na	na	na	59380	2953674	Rice yellow stunt nucleorhabdovirus	na	na	latest	Complete Genome	Major	Full	2002/05/03	ViralProj14793	NCBI	GCA_000850705.1	identical	https://ftp.ncbi.nlm.nih.gov/genomes/all/GCF/000/850/705/GCF_000850705.1_ViralProj14793	na	ICTV species exemplar	na	haploid	viral	14042	14042	43.5	1	1	1	na	NCBI RefSeq	08/13/18	8	7	1	12867659
GCF_000850925.1	PRJNA485481	na	na	na	198597	2955796	Ophiostoma mitovirus 3a	na	na	latest	Complete Genome	Major	Full	2002/08/22	ViralProj14839	NCBI	GCA_000850925.1	identical	https://ftp.ncbi.nlm.nih.gov/genomes/all/GCF/000/850/925/GCF_000850925.1_ViralProj14839	na	ICTV species exemplar	na	haploid	viral	2617	2617	38.0	1	1	1	na	NCBI RefSeq	04/14/06	1	1	0	9657003
GCF_000851025.1	PRJNA485481	na	na	na	3052303	3052303	Mammarenavirus choriomeningitidis	strain=Armstrong 53b	na	latest	Complete Genome	Major	Full	2002/09/27	ViralMultiSegProj14862	NCBI	GCA_000851025.1	identical	https://ftp.ncbi.nlm.nih.gov/genomes/all/GCF/000/851/025/GCF_000851025.1_ViralMultiSegProj14862	na	na	na	haploid	viral	10056	10056	42.0	2	2	2	na	NCBI RefSeq	11/21/06	4	4	0	2705303;3259346
GCF_000851205.1	PRJNA485481	na	na	na	12303	12303	Cowpea chlorotic mottle virus	na	na	latest	Complete Genome	Major	Full	2002/04/09	ViralMultiSegProj14758	NCBI	GCA_000851205.1	identical	https://ftp.ncbi.nlm.nih.gov/genomes/all/GCF/000/851/205/GCF_000851205.1_ViralMultiSegProj14758	na	ICTV species exemplar	na	haploid	viral	8118	8118	43.5	3	3	3	na	NCBI RefSeq	06/15/08	4	4	0	2773323;1962437
GCF_000850725.1	PRJNA485481	na	na	na	10991	10991	Rice dwarf virus	na	na	latest	Complete Genome	Major	Full	2002/05/03	ViralMultiSegProj14797	NCBI	GCA_000850725.1	identical	https://ftp.ncbi.nlm.nih.gov/genomes/all/GCF/000/850/725/GCF_000850725.1_ViralMultiSegProj14797	na	ICTV species exemplar	na	haploid	viral	24839	24839	43.5	12	12	12	na	NCBI RefSeq	04/29/10	12	12	0	2219733;12549398;9385405;1529532;7928290;12555568
GCF_000850745.1	PRJNA485481	na	na	na	81583	3047951	Himetobi P virus	na	na	latest	Complete Genome	Major	Full	2002/05/04	ViralProj14801	NCBI	GCA_000850745.1	identical	https://ftp.ncbi.nlm.nih.gov/genomes/all/GCF/000/850/745/GCF_000850745.1_ViralProj14801	na	ICTV species exemplar	na	haploid	viral	9275	9275	39.5	1	1	1	na	NCBI RefSeq	08/13/18	2	2	0	10550677
GCF_000850825.1	PRJNA485481	na	na	na	193120	3048247	Pea enation mosaic virus 2	na	na	latest	Complete Genome	Major	Full	2002/05/16	ViralProj14818	NCBI	GCA_000850825.1	identical	https://ftp.ncbi.nlm.nih.gov/genomes/all/GCF/000/850/825/GCF_000850825.1_ViralProj14818	na	ICTV species exemplar	na	haploid	viral	4253	4253	55.5	1	1	1	na	NCBI RefSeq	11/25/15	4	4	0	8176385;8423443
GCF_000850845.1	PRJNA485481	na	na	na	674954	674954	Trichomonas vaginalis virus 2	na	na	latest	Complete Genome	Major	Full	2002/05/17	ViralProj14822	NCBI	GCA_000850845.1	identical	https://ftp.ncbi.nlm.nih.gov/genomes/all/GCF/000/850/845/GCF_000850845.1_ViralProj14822	na	ICTV species exemplar	na	haploid	viral	4674	4674	45.5	1	1	1	na	NCBI RefSeq	08/13/18	2	2	0	10662630
GCF_000850945.1	PRJNA485481	na	na	na	88388	2956619	Ophiostoma mitovirus 5	na	na	latest	Complete Genome	Major	Full	2002/08/22	ViralProj14843	NCBI	GCA_000850945.1	identical	https://ftp.ncbi.nlm.nih.gov/genomes/all/GCF/000/850/945/GCF_000850945.1_ViralProj14843	na	ICTV species exemplar	na	haploid	viral	2474	2474	26.5	1	1	1	na	NCBI RefSeq	04/14/06	1	1	0	10329574
GCF_000851245.1	PRJNA485481	na	na	na	40687	3052566	Peanut bud necrosis virus	na	na	latest	Complete Genome	Major	Full	2002/04/16	ViralMultiSegProj14766	NCBI	GCA_000851245.1	identical	https://ftp.ncbi.nlm.nih.gov/genomes/all/GCF/000/851/245/GCF_000851245.1_ViralMultiSegProj14766	na	ICTV species exemplar	na	haploid	viral	16769	16769	34.0	3	3	3	na	NCBI RefSeq	04/04/16	5	5	0	8629953;8811036;9930194
GCF_000851445.1	PRJNA485481	na	na	na	12295	12295	Tobacco rattle virus	na	na	latest	Complete Genome	Major	Full	2002/05/10	ViralMultiSegProj14808	NCBI	GCA_000851445.1	identical	https://ftp.ncbi.nlm.nih.gov/genomes/all/GCF/000/851/445/GCF_000851445.1_ViralMultiSegProj14808	na	ICTV species exemplar	na	haploid	viral	10646	10646	42.0	2	2	2	na	NCBI RefSeq	07/26/16	7	7	0	7595393
GCF_000851865.1	PRJNA485481	na	na	na	11591	3052811	Uukuniemi virus	strain=S23	na	latest	Complete Genome	Major	Full	2003/11/18	ViralMultiSegProj14902	NCBI	GCA_000851865.1	identical	https://ftp.ncbi.nlm.nih.gov/genomes/all/GCF/000/851/865/GCF_000851865.1_ViralMultiSegProj14902	na	ICTV species exemplar	na	haploid	viral	11372	11372	47.5	3	3	3	na	NCBI RefSeq	11/30/09	4	4	0	1831239;1602557;1629699;3629974;2136709
GCF_000851765.1	PRJNA485481	na	na	na	167634	64003	Grapevine rootstock stem lesion associated virus	na	na	latest	Complete Genome	Major	Full	2003/04/17	ViralProj14880	NCBI	GCA_000851765.1	identical	https://ftp.ncbi.nlm.nih.gov/genomes/all/GCF/000/851/765/GCF_000851765.1_ViralProj14880	na	na	na	haploid	viral	16527	16527	46.0	1	1	1	na	NCBI RefSeq	07/10/08	8	8	0	na
GCF_000851885.1	PRJNA485481	na	na	na	55951	55951	Grapevine leafroll-associated virus 3	strain=NY1	na	latest	Complete Genome	Major	Full	2003/03/29	ViralProj14906	NCBI	GCA_000851885.1	identical	https://ftp.ncbi.nlm.nih.gov/genomes/all/GCF/000/851/885/GCF_000851885.1_ViralProj14906	na	ICTV species exemplar	na	haploid	viral	17919	17919	46.0	1	1	1	na	NCBI RefSeq	08/13/18	12	12	0	9603346
GCF_000852085.1	PRJNA485481	na	na	na	119222	3052621	Pestivirus giraffe-1 H138	na	giraffe-1 H138	latest	Complete Genome	Major	Full	2002/04/18	ViralProj14780	NCBI	GCA_000852085.1	identical	https://ftp.ncbi.nlm.nih.gov/genomes/all/GCF/000/852/085/GCF_000852085.1_ViralProj14780	na	ICTV species exemplar	na	haploid	viral	12602	12602	46.0	1	1	1	na	NCBI RefSeq	08/13/18	1	1	0	10489341;11485413
GCF_000852685.1	PRJNA485481	na	na	na	3052223	3052223	Henipavirus hendraense	na	na	latest	Complete Genome	Major	Full	2013/08/07	ViralProj14911	NCBI	GCA_000852685.1	identical	https://ftp.ncbi.nlm.nih.gov/genomes/all/GCF/000/852/685/GCF_000852685.1_ViralProj14911	na	ICTV species exemplar	na	haploid	viral	18234	18234	39.0	1	1	1	na	NCBI RefSeq	08/13/18	6	6	0	9837786;11024125
GCF_000853105.1	PRJNA485481	na	na	na	114871	3048462	Zygosaccharomyces bailii virus Z	na	na	latest	Complete Genome	Major	Full	2002/05/17	ViralProj14823	NCBI	GCA_000853105.1	identical	https://ftp.ncbi.nlm.nih.gov/genomes/all/GCF/000/853/105/GCF_000853105.1_ViralProj14823	na	na	na	haploid	viral	3157	3157	36.5	1	1	1	na	NCBI RefSeq	08/13/18	2	2	0	na
GCF_000851625.1	PRJNA485481	na	na	na	2847999	2170030	Nebraska virus	strain=NB	na	latest	Complete Genome	Major	Full	2002/07/05	ViralProj14845	NCBI	GCA_000851625.1	identical	https://ftp.ncbi.nlm.nih.gov/genomes/all/GCF/000/851/625/GCF_000851625.1_ViralProj14845	na	ICTV additional isolate	na	haploid	viral	7453	7453	56.5	1	1	1	na	NCBI RefSeq	03/29/16	2	2	0	12239283
GCF_000851825.1	PRJNA485481	na	na	na	199361	3048250	Pea stem necrosis virus	na	na	latest	Complete Genome	Major	Full	2003/07/08	ViralProj14894	NCBI	GCA_000851825.1	identical	https://ftp.ncbi.nlm.nih.gov/genomes/all/GCF/000/851/825/GCF_000851825.1_ViralProj14894	na	ICTV species exemplar	na	haploid	viral	4048	4048	47.0	1	1	1	na	NCBI RefSeq	08/13/18	5	5	0	12403920
GCF_000852845.1	PRJNA485481	na	na	na	193121	193121	Pea enation mosaic virus 1	strain=WSG	na	latest	Complete Genome	Major	Full	2002/04/18	ViralProj14769	NCBI	GCA_000852845.1	identical	https://ftp.ncbi.nlm.nih.gov/genomes/all/GCF/000/852/845/GCF_000852845.1_ViralProj14769	na	ICTV additional isolate	na	haploid	viral	5706	5706	49.5	1	1	1	na	NCBI RefSeq	03/22/18	5	5	0	1875194
GCF_000859285.1	PRJNA485481	na	na	na	145856	2956252	Human picobirnavirus	strain=Hy005102	na	latest	Complete Genome	Major	Full	2005/05/21	ViralMultiSegProj15248	NCBI	GCA_000859285.1	identical	https://ftp.ncbi.nlm.nih.gov/genomes/all/GCF/000/859/285/GCF_000859285.1_ViralMultiSegProj15248	na	ICTV species exemplar	na	haploid	viral	4270	4270	46.0	2	2	2	na	NCBI RefSeq	05/07/07	3	3	0	15847933
GCF_000859585.1	PRJNA485481	na	na	na	268746	2734140	Prochlorococcus phage P-SSM2	na	na	latest	Complete Genome	Major	Full	2010/11/19	ViralProj15135	NCBI	GCA_000859585.1	identical	https://ftp.ncbi.nlm.nih.gov/genomes/all/GCF/000/859/585/GCF_000859585.1_ViralProj15135	na	ICTV species exemplar	na	haploid	viral	252401	252401	35.5	1	1	1	na	NCBI RefSeq	10/12/21	335	334	1	15828858;20662890
GCF_000859685.1	PRJNA485481	na	na	na	2892345	235201	Lactobacillus phage phiJL-1	na	na	latest	Complete Genome	Major	Full	2005/04/07	ViralProj15156	NCBI	GCA_000859685.1	identical	https://ftp.ncbi.nlm.nih.gov/genomes/all/GCF/000/859/685/GCF_000859685.1_ViralProj15156	na	ICTV species exemplar	na	haploid	viral	36674	36674	39.0	1	1	1	na	NCBI RefSeq	10/11/21	46	46	0	12781945;15777728
GCF_000860385.1	PRJNA485481	na	na	na	12264	3047771	Cowpea mosaic virus	na	na	latest	Complete Genome	Major	Full	2002/04/09	ViralMultiSegProj15283	NCBI	GCA_000860385.1	identical	https://ftp.ncbi.nlm.nih.gov/genomes/all/GCF/000/860/385/GCF_000860385.1_ViralMultiSegProj15283	na	ICTV species exemplar	na	haploid	viral	9370	9370	42.0	2	2	2	na	NCBI RefSeq	07/26/16	4	4	0	6641721;16453487
GCF_000860505.1	PRJNA485481	na	na	na	12092	12092	Hepatovirus A	na	na	latest	Complete Genome	Major	Full	2000/08/01	ViralProj15308	NCBI	GCA_000860505.1	identical	https://ftp.ncbi.nlm.nih.gov/genomes/all/GCF/000/860/505/GCF_000860505.1_ViralProj15308	na	ICTV species exemplar	na	haploid	viral	7478	7478	37.5	1	1	1	na	NCBI RefSeq	08/13/18	3	2	1	3023706
GCF_000859145.1	PRJNA485481	na	na	na	209854	2748968	Maize fine streak nucleorhabdovirus	na	na	latest	Complete Genome	Major	Full	2004/07/12	ViralProj15216	NCBI	GCA_000859145.1	identical	https://ftp.ncbi.nlm.nih.gov/genomes/all/GCF/000/859/145/GCF_000859145.1_ViralProj15216	na	ICTV species exemplar	na	haploid	viral	13782	13782	40.0	1	1	1	na	NCBI RefSeq	11/23/09	7	7	0	15827145
GCF_000859545.1	PRJNA485481	na	na	na	2679904	280701	Pseudomonas phage F116	na	na	latest	Complete Genome	Major	Full	2004/12/17	ViralProj15127	NCBI	GCA_000859545.1	identical	https://ftp.ncbi.nlm.nih.gov/genomes/all/GCF/000/859/545/GCF_000859545.1_ViralProj15127	na	ICTV species exemplar	na	haploid	viral	65195	65195	63.0	1	1	1	na	NCBI RefSeq	10/12/21	70	70	0	15716012
GCF_000859565.1	PRJNA485481	na	na	na	202566	3047742	Cherry rasp leaf virus	na	na	latest	Complete Genome	Major	Full	2004/09/15	ViralMultiSegProj15131	NCBI	GCA_000859565.1	identical	https://ftp.ncbi.nlm.nih.gov/genomes/all/GCF/000/859/565/GCF_000859565.1_ViralMultiSegProj15131	na	ICTV species exemplar	na	haploid	viral	10349	10349	43.0	2	2	2	na	NCBI RefSeq	02/04/11	7	2	0	15503203
GCF_000860625.1	PRJNA485481	na	na	na	35287	3048299	Rice tungro spherical virus	na	na	latest	Complete Genome	Major	Full	2000/08/01	ViralProj15332	NCBI	GCA_000860625.1	identical	https://ftp.ncbi.nlm.nih.gov/genomes/all/GCF/000/860/625/GCF_000860625.1_ViralProj15332	na	ICTV species exemplar	na	haploid	viral	12226	12226	45.5	1	1	1	na	NCBI RefSeq	08/13/18	1	1	0	8460478
GCF_000861025.1	PRJNA485481	na	na	na	310750	310750	Phytophthora alphaendornavirus 1	na	na	latest	Complete Genome	Major	Full	2005/05/23	ViralProj15418	NCBI	GCA_000861025.1	identical	https://ftp.ncbi.nlm.nih.gov/genomes/all/GCF/000/861/025/GCF_000861025.1_ViralProj15418	na	ICTV species exemplar	na	haploid	viral	13883	13883	43.0	1	1	1	na	NCBI RefSeq	08/13/18	1	1	0	15831970
GCF_000860765.1	PRJNA485481	na	na	na	12465	12465	Barley yellow mosaic virus	na	Yancheng	latest	Complete Genome	Major	Full	2001/09/28	ViralMultiSegProj15362	NCBI	GCA_000860765.1	identical	https://ftp.ncbi.nlm.nih.gov/genomes/all/GCF/000/860/765/GCF_000860765.1_ViralMultiSegProj15362	na	ICTV species exemplar	na	haploid	viral	11219	11219	46.0	2	2	2	na	NCBI RefSeq	06/04/12	3	3	0	10500279
GCF_000860865.1	PRJNA485481	na	na	reference genome	11047	2499620	Equine arteritis virus	strain=Bucyrus	na	latest	Complete Genome	Major	Full	2001/07/02	ViralProj15383	NCBI	GCA_000860865.1	identical	https://ftp.ncbi.nlm.nih.gov/genomes/all/GCF/000/860/865/GCF_000860865.1_ViralProj15383	na	ICTV species exemplar	na	haploid	viral	12704	12704	51.5	1	1	1	na	NCBI RefSeq	08/13/18	9	9	0	10725411;9603311;1851863;10400725
GCF_000861085.1	PRJNA485481	na	na	reference genome	11082	3048448	West Nile virus	strain=956	na	latest	Complete Genome	Major	Full	2000/12/03	ViralProj15431	NCBI	GCA_000861085.1	identical	https://ftp.ncbi.nlm.nih.gov/genomes/all/GCF/000/861/085/GCF_000861085.1_ViralProj15431	na	ICTV species exemplar	na	haploid	viral	10962	10962	51.0	1	1	1	na	NCBI RefSeq	08/01/19	1	1	0	19906906;11277701
GCF_000861185.1	PRJNA485481	na	na	na	204711	1821750	Theilovirus	strain=GDVII	na	latest	Complete Genome	Major	Full	2000/08/01	ViralProj15292	NCBI	GCA_000861185.1	identical	https://ftp.ncbi.nlm.nih.gov/genomes/all/GCF/000/861/185/GCF_000861185.1_ViralProj15292	na	ICTV species exemplar	na	haploid	viral	8101	8101	49.0	1	1	1	na	NCBI RefSeq	10/30/15	3	2	0	2251141
GCF_000861005.1	PRJNA485481	na	na	na	1511919	3052770	Human parvovirus 4 G1	na	na	latest	Complete Genome	Major	Full	2005/05/24	ViralProj15414	NCBI	GCA_000861005.1	identical	https://ftp.ncbi.nlm.nih.gov/genomes/all/GCF/000/861/005/GCF_000861005.1_ViralProj15414	na	ICTV species exemplar	na	haploid	viral	5268	5268	44.5	1	1	1	na	NCBI RefSeq	08/13/18	2	2	0	15956568
GCF_000861105.1	PRJNA485481	na	na	na	1678143	1678143	Paslahepevirus balayani	strain=Xinjiang	na	latest	Complete Genome	Major	Full	2000/08/01	ViralProj15435	NCBI	GCA_000861105.1	identical	https://ftp.ncbi.nlm.nih.gov/genomes/all/GCF/000/861/105/GCF_000861105.1_ViralProj15435	na	ICTV additional isolate	na	haploid	viral	7176	7176	57.5	1	1	1	na	NCBI RefSeq	09/03/10	3	3	0	1630924;1584074;1731327;1589964;1926770;8346669
GCF_000861765.1	PRJNA485481	na	na	na	318558	1972580	Tupaia virus	na	na	latest	Complete Genome	Major	Full	2005/05/24	ViralProj15415	NCBI	GCA_000861765.1	identical	https://ftp.ncbi.nlm.nih.gov/genomes/all/GCF/000/861/765/GCF_000861765.1_ViralProj15415	na	ICTV species exemplar	na	haploid	viral	11440	11440	43.5	1	1	1	na	NCBI RefSeq	08/13/18	6	6	0	15890917
GCF_000861845.1	PRJNA485481	na	na	reference genome	41856	3052230	Hepatitis C virus genotype 1	na	H77	latest	Complete Genome	Major	Full	2002/08/07	ViralProj15432	NCBI	GCA_000861845.1	identical	https://ftp.ncbi.nlm.nih.gov/genomes/all/GCF/000/861/845/GCF_000861845.1_ViralProj15432	na	ICTV species exemplar	na	haploid	viral	9646	9646	58.0	1	1	1	na	NCBI RefSeq	07/11/19	1	1	0	11907211;9228008
GCF_000862445.1	PRJNA485481	na	na	reference genome	12558	12558	Sesbania mosaic virus	na	na	latest	Complete Genome	Major	Full	2007/05/04	ViralProj15372	NCBI	GCA_000862445.1	identical	https://ftp.ncbi.nlm.nih.gov/genomes/all/GCF/000/862/445/GCF_000862445.1_ViralProj15372	na	ICTV species exemplar	na	haploid	viral	4148	4148	50.0	1	1	1	na	NCBI RefSeq	08/13/18	5	5	0	11315633
GCF_000862745.1	PRJNA485481	na	na	na	28344	2499685	Porcine reproductive and respiratory syndrome virus	na	16244B, 2/18/97(Nebraska)pass.3	latest	Complete Genome	Major	Full	2000/08/01	ViralProj15437	NCBI	GCA_000862745.1	identical	https://ftp.ncbi.nlm.nih.gov/genomes/all/GCF/000/862/745/GCF_000862745.1_ViralProj15437	na	na	na	haploid	viral	15428	15428	52.5	1	1	1	na	NCBI RefSeq	08/13/18	11	11	0	10073689
GCF_000862965.1	PRJNA485481	na	na	na	11120	694014	Infectious bronchitis virus	strain=Beaudette	na	latest	Complete Genome	Major	Full	2000/08/01	ViralProj15303	NCBI	GCA_000862965.1	identical	https://ftp.ncbi.nlm.nih.gov/genomes/all/GCF/000/862/965/GCF_000862965.1_ViralProj15303	na	ICTV species exemplar	na	haploid	viral	27608	27608	37.5	1	1	1	na	NCBI RefSeq	08/13/18	6	6	0	2983001;2984314;3027249;2995560;6092234;6099661
GCF_000862325.1	PRJNA485481	na	na	na	217686	217686	Little cherry virus 1	strain=UW2	na	latest	Complete Genome	Major	Full	2000/08/01	ViralProj15346	NCBI	GCA_000862325.1	identical	https://ftp.ncbi.nlm.nih.gov/genomes/all/GCF/000/862/325/GCF_000862325.1_ViralProj15346	na	ICTV species exemplar	na	haploid	viral	16934	16934	35.0	1	1	1	na	NCBI RefSeq	08/13/18	8	8	0	9267008
GCF_000862845.1	PRJNA485481	na	na	na	12027	39804	Enterobacteria phage SP	na	na	latest	Complete Genome	Major	Full	2002/10/02	ViralProj15459	NCBI	GCA_000862845.1	identical	https://ftp.ncbi.nlm.nih.gov/genomes/all/GCF/000/862/845/GCF_000862845.1_ViralProj15459	na	na	na	haploid	viral	4276	4276	50.0	1	1	1	na	NCBI RefSeq	07/06/18	4	4	0	3399390
GCF_000862945.1	PRJNA485481	na	na	na	12777	3048243	Parsnip yellow fleck virus	na	P121	latest	Complete Genome	Major	Full	2002/04/18	ViralProj15299	NCBI	GCA_000862945.1	identical	https://ftp.ncbi.nlm.nih.gov/genomes/all/GCF/000/862/945/GCF_000862945.1_ViralProj15299	na	ICTV species exemplar	na	haploid	viral	9871	9871	43.0	1	1	1	na	NCBI RefSeq	08/13/18	1	1	0	1469358;8468549
GCF_000863025.1	PRJNA485481	na	na	na	11041	2846071	Rubella virus	strain=F-Therien	na	latest	Complete Genome	Major	Full	2011/06/16	ViralProj15315	NCBI	GCA_000863025.1	identical	https://ftp.ncbi.nlm.nih.gov/genomes/all/GCF/000/863/025/GCF_000863025.1_ViralProj15315	na	ICTV additional isolate	na	haploid	viral	9762	9762	69.5	1	1	1	na	NCBI RefSeq	08/13/18	2	2	0	2353453;11884543;17325367
GCF_000863245.1	PRJNA485481	na	na	na	2871093	70796	tremovirus A1	strain=Calnek	na	latest	Complete Genome	Major	Full	2002/06/11	ViralProj15360	NCBI	GCA_000863245.1	identical	https://ftp.ncbi.nlm.nih.gov/genomes/all/GCF/000/863/245/GCF_000863245.1_ViralProj15360	na	ICTV species exemplar	na	haploid	viral	7055	7055	44.5	1	1	1	na	NCBI RefSeq	07/10/08	1	1	0	10092005
GCF_000863545.1	PRJNA485481	na	na	na	324900	324900	Heterosigma akashiwo RNA virus	strain=HaRNAV-SOG263	na	latest	Complete Genome	Major	Full	2003/12/05	ViralProj15425	NCBI	GCA_000863545.1	identical	https://ftp.ncbi.nlm.nih.gov/genomes/all/GCF/000/863/545/GCF_000863545.1_ViralProj15425	na	ICTV species exemplar	na	haploid	viral	8587	8587	46.5	1	1	1	na	NCBI RefSeq	08/13/18	1	1	0	15016544
GCF_000872105.1	PRJNA485481	na	na	na	442493	2560419	Enterococcus phage EF24C	strain=phiEF24C	na	latest	Complete Genome	Major	Full	2007/10/10	ViralProj21009	NCBI	GCA_000872105.1	identical	https://ftp.ncbi.nlm.nih.gov/genomes/all/GCF/000/872/105/GCF_000872105.1_ViralProj21009	na	ICTV species exemplar	na	haploid	viral	142072	142072	35.5	1	1	1	na	NCBI RefSeq	05/10/19	226	221	5	18456848
GCF_000872205.1	PRJNA485481	na	na	na	293178	2004457	Escherichia phage JS98	na	na	latest	Complete Genome	Major	Full	2007/12/04	ViralProj27983	NCBI	GCA_000872205.1	identical	https://ftp.ncbi.nlm.nih.gov/genomes/all/GCF/000/872/205/GCF_000872205.1_ViralProj27983	na	ICTV species exemplar	na	haploid	viral	170523	170523	39.5	1	1	1	na	NCBI RefSeq	10/12/21	269	245	3	15576776;17693496
GCF_000872825.1	PRJNA485481	na	na	na	2886918	491003	Escherichia phage Eps7	na	na	latest	Complete Genome	Major	Full	2008/04/11	ViralProj29287	NCBI	GCA_000872825.1	identical	https://ftp.ncbi.nlm.nih.gov/genomes/all/GCF/000/872/825/GCF_000872825.1_ViralProj29287	na	ICTV species exemplar	na	haploid	viral	111382	111382	39.5	1	1	1	na	NCBI RefSeq	04/12/08	171	170	0	19025561
GCF_000873125.1	PRJNA485481	na	na	na	2993856	406340	Ralstonia phage RSA1	na	na	latest	Complete Genome	Major	Full	2007/04/25	ViralProj19481	NCBI	GCA_000873125.1	identical	https://ftp.ncbi.nlm.nih.gov/genomes/all/GCF/000/873/125/GCF_000873125.1_ViralProj19481	na	ICTV species exemplar	na	haploid	viral	38760	38760	65.0	1	1	1	na	NCBI RefSeq	10/12/21	51	51	0	17965167
GCF_000873225.1	PRJNA485481	na	na	na	2914003	438482	Synechococcus phage Syn5	na	na	latest	Complete Genome	Major	Full	2007/06/07	ViralProj19763	NCBI	GCA_000873225.1	identical	https://ftp.ncbi.nlm.nih.gov/genomes/all/GCF/000/873/225/GCF_000873225.1_ViralProj19763	na	ICTV species exemplar	na	haploid	viral	46214	46214	54.5	1	1	1	na	NCBI RefSeq	08/13/18	61	61	0	17383677
GCF_000872605.1	PRJNA485481	na	na	na	96491	3047840	Gill-associated virus	na	na	latest	Complete Genome	Major	Full	2008/02/05	ViralProj28679	NCBI	GCA_000872605.1	identical	https://ftp.ncbi.nlm.nih.gov/genomes/all/GCF/000/872/605/GCF_000872605.1_ViralProj28679	na	ICTV species exemplar	na	haploid	viral	26253	26253	46.0	1	1	1	na	na	na	na	na	na	10811931;11907343
GCF_000873005.1	PRJNA485481	na	na	na	2886897	417280	Burkholderia phage BcepF1	na	na	latest	Complete Genome	Major	Full	2007/02/20	ViralProj18857	NCBI	GCA_000873005.1	identical	https://ftp.ncbi.nlm.nih.gov/genomes/all/GCF/000/873/005/GCF_000873005.1_ViralProj18857	na	ICTV species exemplar	na	haploid	viral	72415	72415	55.5	1	1	1	na	NCBI RefSeq	12/19/20	127	127	0	na
GCF_000873825.1	PRJNA485481	na	na	na	437444	2843875	Acidianus bottle-shaped virus	na	na	latest	Complete Genome	Major	Full	2007/05/11	ViralProj19605	NCBI	GCA_000873825.1	identical	https://ftp.ncbi.nlm.nih.gov/genomes/all/GCF/000/873/825/GCF_000873825.1_ViralProj19605	na	ICTV species exemplar	na	haploid	viral	23814	23814	34.5	1	1	1	na	NCBI RefSeq	01/08/23	57	57	0	17412384
GCF_000873905.1	PRJNA485481	na	na	na	2913974	393598	Aeromonas phage phiO18P	na	na	latest	Complete Genome	Major	Full	2007/10/22	ViralProj19769	NCBI	GCA_000873905.1	identical	https://ftp.ncbi.nlm.nih.gov/genomes/all/GCF/000/873/905/GCF_000873905.1_ViralProj19769	na	ICTV species exemplar	na	haploid	viral	33985	33985	61.5	1	1	1	na	NCBI RefSeq	03/23/22	45	45	0	na
GCF_000872965.1	PRJNA485481	na	na	na	370833	3048378	Tomato torrado virus	na	PRI-ToTV0301	latest	Complete Genome	Major	Full	2007/02/16	ViralMultiSegProj18831	NCBI	GCA_000872965.1	identical	https://ftp.ncbi.nlm.nih.gov/genomes/all/GCF/000/872/965/GCF_000872965.1_ViralMultiSegProj18831	na	ICTV species exemplar	na	haploid	viral	13211	13211	44.0	2	2	2	na	NCBI RefSeq	05/18/07	3	3	0	17226066
GCF_000873485.1	PRJNA485481	na	na	na	439016	2560535	Marine RNA virus JP-B	na	na	latest	Complete Genome	Major	Full	2007/08/29	ViralProj20651	NCBI	GCA_000873485.1	identical	https://ftp.ncbi.nlm.nih.gov/genomes/all/GCF/000/873/485/GCF_000873485.1_ViralProj20651	na	ICTV species exemplar	na	haploid	viral	8926	8926	37.5	1	1	1	na	NCBI RefSeq	07/20/11	2	2	0	17617913
GCF_000873965.1	PRJNA485481	na	na	na	2914005	440250	Phormidium phage Pf-WMP3	na	na	latest	Complete Genome	Major	Full	2007/06/11	ViralProj19801	NCBI	GCA_000873965.1	identical	https://ftp.ncbi.nlm.nih.gov/genomes/all/GCF/000/873/965/GCF_000873965.1_ViralProj19801	na	ICTV species exemplar	na	haploid	viral	43249	43249	46.0	1	1	1	na	NCBI RefSeq	03/23/22	41	41	0	18443848
GCF_000874485.1	PRJNA485481	na	na	na	338079	338079	African green monkey simian foamy virus	strain=LK-3	na	latest	Complete Genome	Major	Full	2008/06/06	ViralProj30095	NCBI	GCA_000874485.1	identical	https://ftp.ncbi.nlm.nih.gov/genomes/all/GCF/000/874/485/GCF_000874485.1_ViralProj30095	na	ICTV species exemplar	na	haploid	viral	13111	13111	37.5	1	1	1	na	NCBI RefSeq	08/13/18	4	4	0	1310187
GCF_000874585.1	PRJNA485481	na	na	na	483537	483537	Alternaria alternata virus 1	na	na	latest	Complete Genome	Major	Full	2008/06/18	ViralMultiSegProj30367	NCBI	GCA_000874585.1	identical	https://ftp.ncbi.nlm.nih.gov/genomes/all/GCF/000/874/585/GCF_000874585.1_ViralMultiSegProj30367	na	ICTV species exemplar	na	haploid	viral	10357	10357	56.5	4	4	4	na	NCBI RefSeq	06/20/08	4	4	0	19118588
GCF_000873545.1	PRJNA485481	na	na	na	2913972	388452	Lactococcus phage KSY1	na	na	latest	Complete Genome	Major	Full	2007/09/18	ViralProj20783	NCBI	GCA_000873545.1	identical	https://ftp.ncbi.nlm.nih.gov/genomes/all/GCF/000/873/545/GCF_000873545.1_ViralProj20783	na	ICTV species exemplar	na	haploid	viral	79232	79232	35.0	1	1	1	na	NCBI RefSeq	10/12/21	131	130	0	17467024
GCF_000873645.1	PRJNA485481	na	na	na	300186	300186	Acidianus filamentous virus 2	na	na	latest	Chromosome	Major	Partial	2007/10/05	ViralProj20965	NCBI	GCA_000873645.1	identical	https://ftp.ncbi.nlm.nih.gov/genomes/all/GCF/000/873/645/GCF_000873645.1_ViralProj20965	partial	ICTV species exemplar	na	haploid	viral	31787	31787	35.5	1	1	1	na	NCBI RefSeq	01/08/23	53	52	1	15901711
GCF_000873845.1	PRJNA485481	na	na	na	414970	414970	Enterobacteria phage cdtI	na	na	latest	Complete Genome	Major	Full	2007/06/05	ViralProj19737	NCBI	GCA_000873845.1	identical	https://ftp.ncbi.nlm.nih.gov/genomes/all/GCF/000/873/845/GCF_000873845.1_ViralProj19737	na	na	na	haploid	viral	47021	47021	49.0	1	1	1	na	NCBI RefSeq	10/12/21	60	60	0	17726095
GCF_000874045.1	PRJNA485481	na	na	na	446529	2560595	Microbacterium phage Min1	na	na	latest	Complete Genome	Major	Full	2007/06/27	ViralProj19961	NCBI	GCA_000874045.1	identical	https://ftp.ncbi.nlm.nih.gov/genomes/all/GCF/000/874/045/GCF_000874045.1_ViralProj19961	na	ICTV species exemplar	na	haploid	viral	46365	46365	68.0	1	1	1	na	NCBI RefSeq	10/12/21	77	77	0	17869067
GCF_000874145.1	PRJNA485481	na	na	na	439015	2560534	Marine RNA virus JP-A	na	na	latest	Complete Genome	Major	Full	2007/08/29	ViralProj20649	NCBI	GCA_000874145.1	identical	https://ftp.ncbi.nlm.nih.gov/genomes/all/GCF/000/874/145/GCF_000874145.1_ViralProj20649	na	ICTV species exemplar	na	haploid	viral	9236	9236	41.0	1	1	1	na	NCBI RefSeq	07/20/11	2	2	0	17617913
GCF_000874345.1	PRJNA485481	na	na	na	471728	1330066	Seal picornavirus type 1	na	HO.02.21	latest	Complete Genome	Major	Full	2007/10/05	ViralProj20985	NCBI	GCA_000874345.1	identical	https://ftp.ncbi.nlm.nih.gov/genomes/all/GCF/000/874/345/GCF_000874345.1_ViralProj20985	na	ICTV species exemplar	na	haploid	viral	6718	6718	43.5	1	1	1	na	NCBI RefSeq	10/05/07	1	1	0	17942560
GCF_000874645.1	PRJNA485481	na	na	na	543153	1982365	Mycobacterium phage Predator	na	na	latest	Complete Genome	Major	Full	2008/07/11	ViralProj30611	NCBI	GCA_000874645.1	identical	https://ftp.ncbi.nlm.nih.gov/genomes/all/GCF/000/874/645/GCF_000874645.1_ViralProj30611	na	ICTV species exemplar	na	haploid	viral	70110	70110	56.0	1	1	1	na	NCBI RefSeq	10/12/21	92	92	0	na
GCF_000874085.1	PRJNA485481	na	na	na	2880361	338473	Actinomyces phage Av-1	na	na	latest	Complete Genome	Major	Full	2007/07/06	ViralProj20057	NCBI	GCA_000874085.1	identical	https://ftp.ncbi.nlm.nih.gov/genomes/all/GCF/000/874/085/GCF_000874085.1_ViralProj20057	na	ICTV species exemplar	na	haploid	viral	17171	17171	49.0	1	1	1	na	NCBI RefSeq	08/13/18	23	21	1	16461656
GCF_000874105.1	PRJNA485481	na	na	reference genome	454128	454128	Okra leaf curl Mali virus satellite DNA beta	na	na	latest	Complete Genome	Major	Full	2007/08/06	ViralProj20323	NCBI	GCA_000874105.1	identical	https://ftp.ncbi.nlm.nih.gov/genomes/all/GCF/000/874/105/GCF_000874105.1_ViralProj20323	na	na	na	haploid	viral	1346	1346	38.0	1	1	1	na	NCBI RefSeq	03/19/09	1	1	0	19264648
GCF_000874205.1	PRJNA485481	na	na	na	384848	2560395	Corynebacterium phage P1201	na	na	latest	Complete Genome	Major	Full	2007/09/18	ViralProj20781	NCBI	GCA_000874205.1	identical	https://ftp.ncbi.nlm.nih.gov/genomes/all/GCF/000/874/205/GCF_000874205.1_ViralProj20781	na	ICTV species exemplar	na	haploid	viral	70579	70579	50.5	1	1	1	na	NCBI RefSeq	08/24/12	101	97	4	18599103
GCF_000874405.1	PRJNA485481	na	na	na	461322	1177763	Ursus maritimus papillomavirus 1	na	na	latest	Complete Genome	Major	Full	2008/05/23	ViralProj29915	NCBI	GCA_000874405.1	identical	https://ftp.ncbi.nlm.nih.gov/genomes/all/GCF/000/874/405/GCF_000874405.1_ViralProj29915	na	ICTV species exemplar	na	haploid	viral	7582	7582	48.0	1	1	1	na	NCBI RefSeq	08/13/18	5	5	0	18215475
GCF_000874705.1	PRJNA485481	na	na	na	186786	186786	Ourmia melon virus	na	VE9	latest	Complete Genome	Major	Full	2008/07/21	ViralMultiSegProj30737	NCBI	GCA_000874705.1	identical	https://ftp.ncbi.nlm.nih.gov/genomes/all/GCF/000/874/705/GCF_000874705.1_ViralMultiSegProj30737	na	ICTV species exemplar	na	haploid	viral	4852	4852	51.5	3	3	3	na	NCBI RefSeq	12/09/09	3	3	0	19535502
GCF_000875025.1	PRJNA485481	na	na	na	424716	2956146	Salmonella phage Vi II-E1	na	na	latest	Complete Genome	Major	Full	2008/03/24	ViralProj29079	NCBI	GCA_000875025.1	identical	https://ftp.ncbi.nlm.nih.gov/genomes/all/GCF/000/875/025/GCF_000875025.1_ViralProj29079	na	ICTV species exemplar	na	haploid	viral	45051	45051	46.0	1	1	1	na	NCBI RefSeq	10/12/21	52	51	0	18192390
GCF_000874785.1	PRJNA485481	na	na	na	551895	2560530	Iodobacter phage PhiPLPE	na	na	latest	Complete Genome	Major	Full	2008/08/19	ViralProj30965	NCBI	GCA_000874785.1	identical	https://ftp.ncbi.nlm.nih.gov/genomes/all/GCF/000/874/785/GCF_000874785.1_ViralProj30965	na	ICTV species exemplar	na	haploid	viral	47453	47453	46.0	1	1	1	na	NCBI RefSeq	10/12/21	84	84	0	23765928
GCF_000874985.1	PRJNA485481	na	na	na	365150	365150	Lolium latent virus	na	US1	latest	Complete Genome	Major	Full	2008/03/12	ViralProj28971	NCBI	GCA_000874985.1	identical	https://ftp.ncbi.nlm.nih.gov/genomes/all/GCF/000/874/985/GCF_000874985.1_ViralProj28971	na	ICTV species exemplar	na	haploid	viral	7674	7674	52.0	1	1	1	na	NCBI RefSeq	08/13/18	6	6	0	18509590
GCF_000875585.1	PRJNA485481	na	na	na	496874	2845138	Lactobacillus phage Lrm1	strain=M-1	na	latest	Complete Genome	Major	Full	2008/08/05	ViralProj30879	NCBI	GCA_000875585.1	identical	https://ftp.ncbi.nlm.nih.gov/genomes/all/GCF/000/875/585/GCF_000875585.1_ViralProj30879	na	ICTV species exemplar	na	haploid	viral	39989	39989	45.0	1	1	1	na	NCBI RefSeq	10/12/21	54	52	0	18539811
GCF_002628185.1	PRJNA485481	na	na	na	2024261	2733890	Agrobacterium phage Atu_ph02	na	na	latest	Complete Genome	Major	Full	2020/05/15	ASM262818v1	NCBI	GCA_002628185.1	identical	https://ftp.ncbi.nlm.nih.gov/genomes/all/GCF/002/628/185/GCF_002628185.1_ASM262818v1	na	ICTV species exemplar	na	haploid	viral	45423	45423	54.5	1	1	1	na	NCBI RefSeq	05/15/20	55	55	0	na
GCF_002629305.1	PRJNA485481	na	na	na	2027888	2734246	Brevibacterium phage LuckyBarnes	na	na	latest	Complete Genome	Major	Full	2020/05/15	ASM262930v1	NCBI	GCA_002629305.1	identical	https://ftp.ncbi.nlm.nih.gov/genomes/all/GCF/002/629/305/GCF_002629305.1_ASM262930v1	na	ICTV species exemplar	na	haploid	viral	50774	50774	61.5	1	1	1	na	NCBI RefSeq	10/12/21	67	67	0	na
GCF_002630925.1	PRJNA485481	na	na	na	947842	2734073	Cronobacter phage ESSI-2	na	na	latest	Complete Genome	Major	Full	2020/05/15	ASM263092v1	NCBI	GCA_002630925.1	identical	https://ftp.ncbi.nlm.nih.gov/genomes/all/GCF/002/630/925/GCF_002630925.1_ASM263092v1	na	ICTV species exemplar	na	haploid	viral	28765	28765	55.0	1	1	1	na	NCBI RefSeq	10/12/21	43	43	0	21311921
GCF_002624845.1	PRJNA485481	na	na	na	2005054	2733970	Pasteurella phage vB_PmuP_PHB02	na	na	latest	Complete Genome	Major	Full	2020/05/15	ASM262484v1	NCBI	GCA_002624845.1	identical	https://ftp.ncbi.nlm.nih.gov/genomes/all/GCF/002/624/845/GCF_002624845.1_ASM262484v1	na	ICTV species exemplar	na	haploid	viral	38670	38670	40.5	1	1	1	na	NCBI RefSeq	05/15/20	47	47	0	29307051
GCF_002627525.1	PRJNA485481	na	na	na	2023996	2734095	Synechococcus phage Bellamy	na	na	latest	Complete Genome	Major	Full	2020/05/15	ASM262752v1	NCBI	GCA_002627525.1	identical	https://ftp.ncbi.nlm.nih.gov/genomes/all/GCF/002/627/525/GCF_002627525.1_ASM262752v1	na	ICTV species exemplar	na	haploid	viral	204930	204930	41.0	1	1	1	na	NCBI RefSeq	10/12/21	279	269	10	na
GCF_002628905.1	PRJNA485481	na	na	na	2024315	2734004	Shigella phage Sf12	na	na	latest	Complete Genome	Major	Full	2020/05/15	ASM262890v1	NCBI	GCA_002628905.1	identical	https://ftp.ncbi.nlm.nih.gov/genomes/all/GCF/002/628/905/GCF_002628905.1_ASM262890v1	na	ICTV species exemplar	na	haploid	viral	47647	47647	44.0	1	1	1	na	NCBI RefSeq	10/12/21	75	74	1	na
GCF_002743695.1	PRJNA485481	na	na	na	2029657	2734129	Bordetella phage vB_BbrM_PHB04	na	na	latest	Complete Genome	Major	Full	2020/05/15	ASM274369v1	NCBI	GCA_002743695.1	identical	https://ftp.ncbi.nlm.nih.gov/genomes/all/GCF/002/743/695/GCF_002743695.1_ASM274369v1	na	ICTV species exemplar	na	haploid	viral	94005	94005	65.0	1	1	1	na	NCBI RefSeq	10/12/21	124	124	0	na
GCF_002954935.1	PRJNA485481	na	na	na	1916123	2734287	Bordetella phage CN1	na	na	latest	Complete Genome	Major	Full	2020/05/15	ASM295493v1	NCBI	GCA_002954935.1	identical	https://ftp.ncbi.nlm.nih.gov/genomes/all/GCF/002/954/935/GCF_002954935.1_ASM295493v1	na	ICTV species exemplar	na	haploid	viral	59779	59779	63.5	1	1	1	na	NCBI RefSeq	10/15/21	79	79	0	na
GCF_002627545.1	PRJNA485481	na	na	na	2023998	2734135	Pseudoalteromonas phage J2-1	na	na	latest	Complete Genome	Major	Full	2020/05/15	ASM262754v1	NCBI	GCA_002627545.1	identical	https://ftp.ncbi.nlm.nih.gov/genomes/all/GCF/002/627/545/GCF_002627545.1_ASM262754v1	na	ICTV species exemplar	na	haploid	viral	120295	120295	35.5	1	1	1	na	NCBI RefSeq	05/15/20	95	95	0	na
GCF_002743855.1	PRJNA485481	na	na	na	2041211	2734190	Klebsiella phage vB_KpnS_IME279	na	na	latest	Complete Genome	Major	Full	2020/05/15	ASM274385v1	NCBI	GCA_002743855.1	identical	https://ftp.ncbi.nlm.nih.gov/genomes/all/GCF/002/743/855/GCF_002743855.1_ASM274385v1	na	ICTV species exemplar	na	haploid	viral	42518	42518	59.0	1	1	1	na	NCBI RefSeq	10/12/21	59	59	0	na
GCF_002755275.1	PRJNA485481	na	na	na	1220602	2733899	Rhizobium phage RHEph02	na	na	latest	Complete Genome	Major	Full	2020/05/15	ASM275527v1	NCBI	GCA_002755275.1	identical	https://ftp.ncbi.nlm.nih.gov/genomes/all/GCF/002/755/275/GCF_002755275.1_ASM275527v1	na	ICTV species exemplar	na	haploid	viral	46486	46486	49.0	1	1	1	na	NCBI RefSeq	05/15/20	60	60	0	24185856
GCF_002627065.1	PRJNA485481	na	na	na	2928692	2733905	Alteromonas phage vB_AspP-H4/4	na	na	latest	Complete Genome	Major	Full	2020/05/15	ASM262706v1	NCBI	GCA_002627065.1	identical	https://ftp.ncbi.nlm.nih.gov/genomes/all/GCF/002/627/065/GCF_002627065.1_ASM262706v1	na	ICTV species exemplar	na	haploid	viral	47631	47631	40.5	1	1	1	na	NCBI RefSeq	05/15/20	49	49	0	29074645
GCF_002627285.1	PRJNA485481	na	na	na	2023716	2734591	Flavobacterium phage FLiP	na	na	latest	Complete Genome	Major	Full	2020/05/15	ASM262728v1	NCBI	GCA_002627285.1	identical	https://ftp.ncbi.nlm.nih.gov/genomes/all/GCF/002/627/285/GCF_002627285.1_ASM262728v1	na	ICTV species exemplar	na	haploid	viral	9174	9174	34.0	1	1	1	na	NCBI RefSeq	05/15/20	16	16	0	28716906
GCF_002628865.1	PRJNA485481	na	na	na	2024313	2734007	Shigella phage Sd1	na	na	latest	Complete Genome	Major	Full	2020/05/15	ASM262886v1	NCBI	GCA_002628865.1	identical	https://ftp.ncbi.nlm.nih.gov/genomes/all/GCF/002/628/865/GCF_002628865.1_ASM262886v1	na	ICTV species exemplar	na	haploid	viral	48262	48262	44.0	1	1	1	na	NCBI RefSeq	10/12/21	75	73	2	na
GCF_002743595.1	PRJNA485481	SAMN07428208	na	na	2024607	2733932	Caulobacter phage Lullwater	na	na	latest	Complete Genome	Major	Full	2020/05/15	ASM274359v1	NCBI	GCA_002743595.1	identical	https://ftp.ncbi.nlm.nih.gov/genomes/all/GCF/002/743/595/GCF_002743595.1_ASM274359v1	na	ICTV species exemplar	na	haploid	viral	44638	44638	54.5	1	1	1	na	NCBI RefSeq	05/15/20	52	52	0	na
GCF_002745795.1	PRJNA485481	na	na	na	2507411	2733369	Aeromonas phage CF7	na	na	latest	Complete Genome	Major	Full	2020/05/15	ASM274579v1	NCBI	GCA_002745795.1	identical	https://ftp.ncbi.nlm.nih.gov/genomes/all/GCF/002/745/795/GCF_002745795.1_ASM274579v1	na	ICTV species exemplar	na	haploid	viral	42439	42439	58.5	1	1	1	na	NCBI RefSeq	05/15/20	49	49	0	na
GCF_002955045.1	PRJNA485481	na	na	na	1983553	2734143	Erwinia phage vB_EamM_Y3	na	na	latest	Complete Genome	Major	Full	2020/05/15	ASM295504v1	NCBI	GCA_002955045.1	identical	https://ftp.ncbi.nlm.nih.gov/genomes/all/GCF/002/955/045/GCF_002955045.1_ASM295504v1	na	ICTV species exemplar	na	haploid	viral	261365	261365	47.0	1	1	1	na	NCBI RefSeq	05/15/20	333	333	0	29777834
GCF_002957185.1	PRJNA485481	na	na	na	2048979	2733333	Pseudomonas phage uligo	na	na	latest	Complete Genome	Major	Full	2020/05/15	ASM295718v2	NCBI	GCA_002957185.2	identical	https://ftp.ncbi.nlm.nih.gov/genomes/all/GCF/002/957/185/GCF_002957185.1_ASM295718v2	na	ICTV species exemplar	na	haploid	viral	47868	47868	56.0	1	1	1	na	NCBI RefSeq	05/15/20	46	46	0	na
GCF_002957555.1	PRJNA485481	na	na	na	2059880	2734213	Streptomyces phage AbbeyMikolon	na	na	latest	Complete Genome	Major	Full	2020/05/15	ASM295755v1	NCBI	GCA_002957555.1	identical	https://ftp.ncbi.nlm.nih.gov/genomes/all/GCF/002/957/555/GCF_002957555.1_ASM295755v1	na	ICTV species exemplar	na	haploid	viral	42551	42551	66.5	1	1	1	na	NCBI RefSeq	10/12/21	64	59	5	na
GCF_002958055.1	PRJNA485481	na	na	na	2070181	2734096	Faecalibacterium phage FP_Brigit	na	na	latest	Complete Genome	Major	Full	2020/05/15	ASM295805v1	NCBI	GCA_002958055.1	identical	https://ftp.ncbi.nlm.nih.gov/genomes/all/GCF/002/958/055/GCF_002958055.1_ASM295805v1	na	ICTV species exemplar	na	haploid	viral	61716	61716	55.5	1	1	1	na	NCBI RefSeq	10/12/21	94	94	0	na
GCF_002958065.1	PRJNA485481	na	na	na	2070182	2734105	Faecalibacterium phage FP_Epona	na	na	latest	Complete Genome	Major	Full	2020/05/15	ASM295806v1	NCBI	GCA_002958065.1	identical	https://ftp.ncbi.nlm.nih.gov/genomes/all/GCF/002/958/065/GCF_002958065.1_ASM295806v1	na	ICTV species exemplar	na	haploid	viral	49573	49573	57.0	1	1	1	na	NCBI RefSeq	10/12/21	76	76	0	na
GCF_002958105.1	PRJNA485481	na	na	na	2070186	2734146	Faecalibacterium phage FP_Taranis	na	na	latest	Complete Genome	Major	Full	2020/05/15	ASM295810v1	NCBI	GCA_002958105.1	identical	https://ftp.ncbi.nlm.nih.gov/genomes/all/GCF/002/958/105/GCF_002958105.1_ASM295810v1	na	ICTV species exemplar	na	haploid	viral	54286	54286	55.5	1	1	1	na	NCBI RefSeq	10/12/21	85	85	0	na
GCF_002958115.1	PRJNA485481	na	na	na	2070187	2734150	Faecalibacterium phage FP_Toutatis	na	na	latest	Complete Genome	Major	Full	2020/05/15	ASM295811v1	NCBI	GCA_002958115.1	identical	https://ftp.ncbi.nlm.nih.gov/genomes/all/GCF/002/958/115/GCF_002958115.1_ASM295811v1	na	ICTV species exemplar	na	haploid	viral	54725	54725	53.5	1	1	1	na	NCBI RefSeq	10/12/21	89	89	0	na
GCF_002958875.1	PRJNA485481	na	na	na	2079429	2734048	Lactobacillus phage Bacchae	na	na	latest	Complete Genome	Major	Full	2020/05/15	ASM295887v2	NCBI	GCA_002958875.2	identical	https://ftp.ncbi.nlm.nih.gov/genomes/all/GCF/002/958/875/GCF_002958875.1_ASM295887v2	na	ICTV species exemplar	na	haploid	viral	141124	141124	36.0	1	1	1	na	NCBI RefSeq	10/12/21	195	180	15	na
GCF_002990525.1	PRJNA485481	SAMEA104089238	na	na	2052746	2733625	Yersinia phage fPS-9	na	na	latest	Complete Genome	Major	Full	2020/05/15	ASM299052v1	NCBI	GCA_002990525.1	identical	https://ftp.ncbi.nlm.nih.gov/genomes/all/GCF/002/990/525/GCF_002990525.1_ASM299052v1	na	ICTV species exemplar	na	haploid	viral	39034	39034	45.5	1	1	1	na	NCBI RefSeq	10/12/21	52	52	0	na
GCF_003044095.1	PRJNA485481	na	na	na	2138298	2733998	Aeromonas phage AhSzq-1	na	seawater	latest	Chromosome	Major	Partial	2020/05/15	ASM304409v1	NCBI	GCA_003044095.1	identical	https://ftp.ncbi.nlm.nih.gov/genomes/all/GCF/003/044/095/GCF_003044095.1_ASM304409v1	partial	ICTV species exemplar	na	haploid	viral	112558	112558	43.5	1	1	1	na	NCBI RefSeq	05/15/20	143	143	0	na
GCF_003094335.1	PRJNA485481	na	na	na	2163631	2733651	Dickeya phage Ninurta	na	na	latest	Complete Genome	Major	Full	2020/05/15	ASM309433v1	NCBI	GCA_003094335.1	identical	https://ftp.ncbi.nlm.nih.gov/genomes/all/GCF/003/094/335/GCF_003094335.1_ASM309433v1	na	ICTV species exemplar	na	haploid	viral	39699	39699	50.5	1	1	1	na	NCBI RefSeq	05/15/20	46	46	0	30423804
GCF_002956045.1	PRJNA485481	na	na	na	2041489	2733887	Pectobacterium phage DU_PP_II	na	na	latest	Complete Genome	Major	Full	2020/05/15	ASM295604v1	NCBI	GCA_002956045.1	identical	https://ftp.ncbi.nlm.nih.gov/genomes/all/GCF/002/956/045/GCF_002956045.1_ASM295604v1	na	ICTV species exemplar	na	haploid	viral	40142	40142	47.5	1	1	1	na	NCBI RefSeq	10/12/21	42	42	0	na
GCF_002956075.1	PRJNA485481	na	na	na	2041492	2733994	Pectobacterium phage DU_PP_V	na	na	latest	Complete Genome	Major	Full	2020/05/15	ASM295607v1	NCBI	GCA_002956075.1	identical	https://ftp.ncbi.nlm.nih.gov/genomes/all/GCF/002/956/075/GCF_002956075.1_ASM295607v1	na	ICTV species exemplar	na	haploid	viral	106185	106185	39.5	1	1	1	na	NCBI RefSeq	05/15/20	149	127	20	na
GCF_002957525.1	PRJNA485481	na	na	na	2059856	2734251	Pseudomonas phage PMBT3	na	na	latest	Complete Genome	Major	Full	2020/05/15	ASM295752v1	NCBI	GCA_002957525.1	identical	https://ftp.ncbi.nlm.nih.gov/genomes/all/GCF/002/957/525/GCF_002957525.1_ASM295752v1	na	ICTV species exemplar	na	haploid	viral	87196	87196	60.0	1	1	1	na	NCBI RefSeq	05/15/20	119	116	3	na
GCF_002958085.1	PRJNA485481	na	na	na	2070184	2734248	Faecalibacterium phage FP_Lugh	na	na	latest	Complete Genome	Major	Full	2020/05/15	ASM295808v1	NCBI	GCA_002958085.1	identical	https://ftp.ncbi.nlm.nih.gov/genomes/all/GCF/002/958/085/GCF_002958085.1_ASM295808v1	na	ICTV species exemplar	na	haploid	viral	34075	34075	59.5	1	1	1	na	NCBI RefSeq	10/12/21	42	42	0	na
GCF_002997375.1	PRJNA485481	na	na	na	2081603	2733372	Salmonella phage vB_SpuP_Spp16	na	na	latest	Complete Genome	Major	Full	2020/05/15	ASM299737v2	NCBI	GCA_002997375.2	identical	https://ftp.ncbi.nlm.nih.gov/genomes/all/GCF/002/997/375/GCF_002997375.1_ASM299737v2	na	ICTV species exemplar	na	haploid	viral	41832	41832	39.0	1	1	1	na	NCBI RefSeq	05/15/20	53	53	0	na
GCF_002956255.1	PRJNA485481	na	na	na	2047830	2734199	Gordonia phage BENtherdunthat	na	na	latest	Complete Genome	Major	Full	2020/05/15	ASM295625v1	NCBI	GCA_002956255.1	identical	https://ftp.ncbi.nlm.nih.gov/genomes/all/GCF/002/956/255/GCF_002956255.1_ASM295625v1	na	ICTV species exemplar	na	haploid	viral	54867	54867	63.0	1	1	1	na	NCBI RefSeq	10/12/21	102	102	0	na
GCF_002957565.1	PRJNA485481	na	na	na	2059881	2734218	Streptomyces phage Attoomi	na	na	latest	Complete Genome	Major	Full	2020/05/15	ASM295756v1	NCBI	GCA_002957565.1	identical	https://ftp.ncbi.nlm.nih.gov/genomes/all/GCF/002/957/565/GCF_002957565.1_ASM295756v1	na	ICTV species exemplar	na	haploid	viral	41872	41872	69.5	1	1	1	na	NCBI RefSeq	10/12/21	53	53	0	na
[truncated: 3,727 more rows]
